# Supplementary material for: Integrated analysis of lncRNAs and mRNAs reveals key trans-target genes associated with ETEC-F4ac adhesion phenotype in porcine small intestine epithelial cells
Source: BMC Genomics. 2020 Nov 10;21:780. doi: 10.1186/s12864-020-07192-8 (PMC7653856; doi:10.1186/s12864-020-07192-8)
Supplement: Supplementary file 3 — Additional file 3. Total number of identified isoforms and DE-lncRNA. [file 12864_2020_7192_MOESM3_ESM.xlsx]

## Sheet: DE-lncRNA
Additional file 3: Table S1: DE-lncRNA in the comparison of non-adhesive vs. adhesive small intestine epithelial cells (log2 |CF| > 1 or < -1, P < 0.05)
Transcript ID	Locus	Value 1	Value 2	log2FC	test stat	P value	q value
TCONS_00087316	X:115253913-115281414	14.0067	0	#NAME?	#NAME?	0.01195	0.445764
TCONS_00041324	2:136686951-136707754	0.861801	0	#NAME?	#NAME?	0.0114	0.445764
TCONS_00084117	AEMK02000434.1:20-148313	0	8.17738	inf	#NAME?	0.00785	0.445764
TCONS_00003330	1:7489030-7490567	15.0395	0	#NAME?	#NAME?	0.04445	0.53107
TCONS_00048019	3:468377-470305	0	5.4165	inf	#NAME?	0.04745	0.559079
TCONS_00075509	8:118132836-118141560	0.628483	0	#NAME?	#NAME?	0.01265	0.445764
TCONS_00057931	5:92586158-92623421	5.4732	0	#NAME?	#NAME?	0.04595	0.544805
TCONS_00048784	3:31325472-31326069	10.5264	0	#NAME?	#NAME?	0.03875	0.484311
TCONS_00011155	11:7159679-7165354	0	5.74888	inf	#NAME?	0.0294	0.447441
TCONS_00082169	9:134521490-134522344	16.3015	0	#NAME?	#NAME?	0.0159	0.445764
TCONS_00031282	15:124228792-124229337	25.3423	0	#NAME?	#NAME?	0.0194	0.445764
TCONS_00064778	6:41611821-41612877	107.045	0	#NAME?	#NAME?	0.01715	0.445764
TCONS_00067408	6:156969976-156972836	1.95061	0	#NAME?	#NAME?	0.03365	0.464129
TCONS_00017639	13:83819439-83819880	1.21244	0	#NAME?	#NAME?	0.03345	0.461853
TCONS_00012643	12:14725277-14735167	38.1292	0.782352	-5.60694	-5.44085	0.04755	0.560132
TCONS_00041584	2:144287918-144299505	2.60053	0.244384	-3.41158	-1.41939	0.04595	0.544805
TCONS_00066780	6:97544883-97547076	6.25007	0	#NAME?	#NAME?	0.01715	0.445764
TCONS_00073078	7:84069099-84078573	15.2392	0	#NAME?	#NAME?	0.031	0.447441
TCONS_00071525	7:22823840-23066287	0	15.4327	inf	#NAME?	0.04125	0.50365
TCONS_00001519	1:132182226-132183583	104.175	0	#NAME?	#NAME?	0.0194	0.445764
TCONS_00072337	7:49102556-49106060	0.382168	1.12299	1.55507	0.882907	0.04275	0.515888
TCONS_00083861	AEMK02000387.1:7967-24972	1.02103	0.258447	-1.98209	-1.01432	0.0388	0.484478
TCONS_00008062	10:1579536-1625364	2.92987	0	#NAME?	#NAME?	0.02255	0.445764
TCONS_00078846	9:51946138-51947977	8.46164	0	#NAME?	#NAME?	0.01475	0.445764
TCONS_00020487	13:95231796-95234440	2.6668	0	#NAME?	#NAME?	0.03185	0.447441
TCONS_00051277	4:4093521-4122852	3.21774	0	#NAME?	#NAME?	0.0151	0.445764
TCONS_00075819	8:401171-402366	1.17712	0	#NAME?	#NAME?	0.0127	0.445764
TCONS_00006039	1:246316979-246327124	2.32646	0	#NAME?	#NAME?	0.04275	0.515888
TCONS_00014001	12:57762514-57764630	6.9561	0	#NAME?	#NAME?	0.01925	0.445764
TCONS_00059455	5:70128824-70132877	10.4108	0	#NAME?	#NAME?	0.01465	0.445764
TCONS_00047961	3:127670171-127670561	0.650852	0	#NAME?	#NAME?	0.0111	0.445764
TCONS_00014255	12:2541938-2542660	0.485708	0	#NAME?	#NAME?	0.0111	0.445764
TCONS_00086666	X:49694829-49725165	1.14693	0	#NAME?	#NAME?	0.03585	0.472824
TCONS_00053136	4:122477174-122478454	7.89476	0	#NAME?	#NAME?	0.02945	0.447441
TCONS_00085056	AEMK02000566.1:769-179657	0	1.60294	inf	#NAME?	0.0495	0.578591
TCONS_00072082	7:36142929-36144587	47.5157	0	#NAME?	#NAME?	0.01935	0.445764
TCONS_00066458	6:84708357-84708863	8.86484	0	#NAME?	#NAME?	0.0288	0.447441
TCONS_00051539	4:34549620-34550655	2.50034	0	#NAME?	#NAME?	0.01465	0.445764
TCONS_00024901	14:120262990-120265011	34.0965	0	#NAME?	#NAME?	0.02505	0.447441
TCONS_00073228	7:96478189-96568871	17.4002	0	#NAME?	#NAME?	0.0404	0.496482
TCONS_00043354	2:65168771-65173061	13.3714	0	#NAME?	#NAME?	0.03355	0.462992
TCONS_00026913	14:96478900-96516315	45.376	0	#NAME?	#NAME?	0.02945	0.447441
TCONS_00008792	10:54229944-54231572	22.1988	0	#NAME?	#NAME?	0.0243	0.445764
TCONS_00014682	12:19220999-19221569	0	2.92596	inf	#NAME?	0.02845	0.447441
TCONS_00024926	14:121027280-121038734	6.3436	0	#NAME?	#NAME?	0.01195	0.445764
TCONS_00081751	9:106960154-106965160	135.204	0	#NAME?	#NAME?	0.0261	0.447441
TCONS_00055190	4:121325323-121325950	11.359	0	#NAME?	#NAME?	0.01935	0.445764
TCONS_00069288	7:24513756-24810227	0	1.02066	inf	#NAME?	0.0023	0.445764
TCONS_00044622	2:132429062-132430897	1.34881	0	#NAME?	#NAME?	0.02355	0.445764
TCONS_00010868	11:71269801-71271049	44.7894	0	#NAME?	#NAME?	0.031	0.447441
TCONS_00037964	18:50484653-50485093	0.7568	0	#NAME?	#NAME?	0.0227	0.445764
TCONS_00073178	7:92422066-92434736	4.03904	0	#NAME?	#NAME?	0.03185	0.447441
TCONS_00088001	X:51285546-51291640	26.9641	0	#NAME?	#NAME?	0.03185	0.447441
TCONS_00057184	5:48372074-48379501	14.523	0	#NAME?	#NAME?	0.02855	0.447441
TCONS_00060550	6:6652424-6654200	1.8271	6.11386	1.74253	1.29905	0.00975	0.445764
TCONS_00079594	9:108678511-108786504	2.27871	0	#NAME?	#NAME?	0.03835	0.4817
TCONS_00003606	1:31026604-31026938	8.05337	0	#NAME?	#NAME?	0.0382	0.4817
TCONS_00002164	1:200637247-200640674	3.02573	0	#NAME?	#NAME?	0.03725	0.478109
TCONS_00088627	X:121503306-121530702	38.4689	0	#NAME?	#NAME?	0.0119	0.445764
TCONS_00087716	X:26339509-26340146	3.71282	0	#NAME?	#NAME?	0.0471	0.555822
TCONS_00010562	11:19184369-19317688	2.55562	0	#NAME?	#NAME?	0.0383	0.4817
TCONS_00008246	10:19286954-19292811	0.84423	0	#NAME?	#NAME?	0.02105	0.445764
TCONS_00054222	4:84164086-84173548	63.3278	0	#NAME?	#NAME?	0.02255	0.445764
TCONS_00074622	8:31709307-31729596	5.09649	0	#NAME?	#NAME?	0.0194	0.445764
TCONS_00036414	18:2084163-2084529	0	1.57444	inf	#NAME?	0.0124	0.445764
TCONS_00070855	7:100199659-100201299	77.6581	0	#NAME?	#NAME?	0.02845	0.447441
TCONS_00034229	17:27050449-27128778	22.7882	0	#NAME?	#NAME?	0.01175	0.445764
TCONS_00035263	17:12038768-12041247	1.08729	0	#NAME?	#NAME?	0.01275	0.445764
TCONS_00069770	7:46538612-46596822	0	0.660608	inf	#NAME?	0.0316	0.447441
TCONS_00032376	16:34390923-34391358	0	6.79806	inf	#NAME?	0.04375	0.525557
TCONS_00068856	7:15014756-15025752	4.53893	0	#NAME?	#NAME?	0.02255	0.445764
TCONS_00004140	1:89992870-90137711	0.58255	0	#NAME?	#NAME?	0.04045	0.496981
TCONS_00079753	9:120399582-120410239	1.20168	0	#NAME?	#NAME?	0.0111	0.445764
TCONS_00053445	4:5882915-5925107	2.10175	0	#NAME?	#NAME?	0.01695	0.445764
TCONS_00083123	AEMK02000202.1:11537-17650	4.57856	0	#NAME?	#NAME?	0.03205	0.448022
TCONS_00044294	2:90420632-90436627	14.9043	0	#NAME?	#NAME?	0.0114	0.445764
TCONS_00066831	6:100172799-100202044	17.5771	0	#NAME?	#NAME?	0.01925	0.445764
TCONS_00076875	8:104270892-104494094	0	1.11077	inf	#NAME?	0.0449	0.535357

## Sheet: Genomic locations
Additional file 3: Table S3: Genomic location, exon numbers and length
TCONS	XLOC	chr	strand	start	end	num_exons	length	starts	ends
TCONS_00710595	XLOC_343019	4	+	37639829	37648580	3	10001	3.76398e+23	3.76486e+23
TCONS_01101200	XLOC_545670	AEMK02000604.1	-	20426	27388	4	10001	2.04262e+19	2.73882e+19
TCONS_00719635	XLOC_344873	4	-	120518680	120523715	3	10001	1.20519e+26	1.20524e+26
TCONS_00164654	XLOC_078388	11	+	2840559	2846692	3	10001	2.84056e+20	2.84669e+20
TCONS_00852337	XLOC_401170	6	+	55947107	55955736	4	10001	5.59471e+31	5.59557e+31
TCONS_00329749	XLOC_158560	14	+	50045426	50054448	4	10001	5.00454e+31	5.00544e+31
TCONS_00024692	XLOC_000514	1	+	74930338	74939968	4	10001	7.49303e+31	7.494e+31
TCONS_00915390	XLOC_446035	7	-	47970950	47980466	5	10001	4.7971e+39	4.79805e+39
TCONS_00793350	XLOC_375631	5	-	61535281	61544204	9	10001	6.15353e+71	6.15442e+71
TCONS_00001545	XLOC_001061	1	+	154919619	154925027	3	10001	1.5492e+26	1.54925e+26
TCONS_00061004	XLOC_001641	1	+	252342250	252350322	5	10002	2.52342e+44	2.5235e+44
TCONS_00949271	XLOC_444377	7	+	22733659	22742276	6	10002	2.27337e+47	2.27423e+47
TCONS_00352322	XLOC_159886	14	-	51906890	51915010	3	10002	5.19069e+23	5.1915e+23
TCONS_01109015	XLOC_547874	X	+	12051180	12060765	5	10002	1.20512e+39	1.20608e+39
TCONS_00957166	XLOC_444645	7	+	39000454	39008330	4	10002	3.90005e+31	3.90083e+31
TCONS_00487222	XLOC_241329	17	+	62657553	62662962	7	10002	6.26576e+55	6.2663e+55
TCONS_00999792	XLOC_475576	8	-	117810280	117820022	3	10003	1.1781e+26	1.1782e+26
TCONS_00815873	XLOC_401759	6	+	92121359	92130265	4	10003	9.21214e+31	9.21303e+31
TCONS_00184419	XLOC_095099	12	+	5565138	5573276	9	10003	5.56514e+62	5.57328e+62
TCONS_00792532	XLOC_374424	5	+	22831974	22840270	16	10003	2.2832e+127	2.28403e+127
TCONS_00269007	XLOC_113307	13	+	82490380	82499568	4	10004	8.24904e+31	8.24996e+31
TCONS_01080156	XLOC_504035	9	+	26192147	26200575	6	10004	2.61921e+47	2.62006e+47
TCONS_00001968	XLOC_001362	1	+	207199848	207208873	6	10004	2.072e+53	2.07209e+53
TCONS_00345116	XLOC_160423	14	-	113454714	113463583	4	10004	1.13455e+35	1.13464e+35
TCONS_01101296	XLOC_545700	AEMK02000616.1	-	46230	55879	7	10005	4.62305e+34	5.58795e+34
TCONS_00926023	XLOC_445428	7	-	23457	32649	3	10005	234572345732216	326492383432649
TCONS_00611820	XLOC_272847	2	+	9018057	9023277	3	10005	9.01806e+20	9.02328e+20
TCONS_00407518	XLOC_194487	15	-	120711482	120719362	12	10005	1.20711e+107	1.20719e+107
TCONS_00799405	XLOC_374423	5	+	22787028	22795390	8	10006	2.2787e+63	2.27954e+63
TCONS_00448465	XLOC_222347	16	-	68731099	68740654	4	10006	6.87311e+31	6.87407e+31
TCONS_01126367	XLOC_548292	X	+	86807146	86813834	3	10006	8.68071e+23	8.68138e+23
TCONS_00646015	XLOC_311585	3	-	6427128	6432639	3	10006	6.42713e+20	6.43264e+20
TCONS_01106785	XLOC_548681	X	-	40671594	40680979	4	10007	4.06716e+31	4.0681e+31
TCONS_00804351	XLOC_400705	6	+	27833924	27841417	11	10007	2.78339e+87	2.78414e+87
TCONS_00013757	XLOC_002764	1	-	132790184	132799868	4	10008	1.3279e+35	1.328e+35
TCONS_00110455	XLOC_001924	1	-	533278	540128	5	10008	5.33279e+29	5.40129e+29
TCONS_00141810	XLOC_061720	10	-	39866671	39876364	3	10008	3.98667e+23	3.98764e+23
TCONS_00495598	XLOC_241024	17	+	37030034	37039801	3	10008	3.703e+23	3.70398e+23
TCONS_00806715	XLOC_402046	6	+	144912622	144918556	3	10009	1.44913e+26	1.44919e+26
TCONS_00059895	XLOC_000628	1	+	96745836	96754455	3	10009	9.67458e+23	9.67545e+23
TCONS_00853780	XLOC_402734	6	-	39362634	39367638	2	10010	3936263439362630	3936763839367630
TCONS_00701664	XLOC_344878	4	-	120961823	120970265	6	10010	1.20962e+53	1.2097e+53
TCONS_00244660	XLOC_113565	13	+	123430547	123439256	5	10010	1.23431e+44	1.23439e+44
TCONS_00826248	XLOC_402625	6	-	27464053	27473469	5	10011	2.74641e+39	2.74735e+39
TCONS_00852283	XLOC_401136	6	+	54602258	54611232	6	10011	5.46023e+47	5.46112e+47
TCONS_00913969	XLOC_444649	7	+	39221870	39230770	11	10011	3.92219e+87	3.92308e+87
TCONS_01007001	XLOC_475238	8	-	69361213	69369228	6	10011	6.93612e+47	6.93692e+47
TCONS_00095983	XLOC_001702	1	+	260868870	260876679	3	10011	2.60869e+26	2.60877e+26
TCONS_00547701	XLOC_272858	2	+	9164436	9173400	8	10011	9.16444e+55	9.1734e+55
TCONS_00387716	XLOC_194014	15	-	48299494	48304499	2	10012	4829949448299490	4830449948304490
TCONS_00372045	XLOC_159204	14	+	128486035	128495555	3	10012	1.28486e+26	1.28496e+26
TCONS_00475030	XLOC_241083	17	+	40109246	40117852	6	10012	4.01092e+47	4.01179e+47
TCONS_00156551	XLOC_079299	11	-	76902470	76911953	11	10012	7.69025e+87	7.6912e+87
TCONS_00542543	XLOC_274903	2	-	64689736	64698074	3	10013	6.46897e+23	6.46981e+23
TCONS_00486897	XLOC_241004	17	+	35856634	35863716	3	10013	3.58566e+23	3.58637e+23
TCONS_01043665	XLOC_504014	9	+	21296278	21305700	3	10013	2.12963e+23	2.13057e+23
TCONS_00259215	XLOC_112993	13	+	34105657	34112723	7	10014	3.41057e+55	3.41127e+55
TCONS_00313921	XLOC_158278	14	+	29424766	29434449	3	10014	2.94248e+23	2.94344e+23
TCONS_00049301	XLOC_003174	1	-	201665199	201673604	4	10014	2.01665e+35	2.01674e+35
TCONS_00680381	XLOC_310319	3	+	8161982	8171728	4	10015	8.16198e+27	8.17173e+27
TCONS_00808317	XLOC_403371	6	-	71864102	71869935	4	10015	7.18641e+31	7.18699e+31
TCONS_01102739	XLOC_546187	AEMK02000682.1	-	167343	176975	6	10015	1.67343e+35	1.76975e+35
TCONS_00202888	XLOC_096579	12	-	35924049	35933226	3	10015	3.5924e+23	3.59332e+23
TCONS_00306887	XLOC_113882	13	+	179465946	179473460	3	10016	1.79466e+26	1.79473e+26
TCONS_00542769	XLOC_275040	2	-	72406594	72414822	14	10016	7.24066e+111	7.24148e+111
TCONS_00647039	XLOC_312615	3	-	111674073	111683493	8	10016	1.11674e+71	1.11683e+71
TCONS_00628104	XLOC_312511	3	-	96777122	96786237	4	10016	9.67771e+31	9.67862e+31
TCONS_00141419	XLOC_061131	10	+	40868442	40877047	3	10016	4.08684e+23	4.0877e+23
TCONS_01121085	XLOC_547831	X	+	6988265	6997519	5	10017	6.98827e+34	6.99752e+34
TCONS_00481132	XLOC_241083	17	+	40109233	40117852	7	10017	4.01092e+55	4.01179e+55
TCONS_00816673	XLOC_402625	6	-	27524143	27533533	9	10017	2.75241e+71	2.75335e+71
TCONS_00315129	XLOC_158989	14	+	105713224	105722949	3	10017	1.05713e+26	1.05723e+26
TCONS_00316744	XLOC_160396	14	-	111313734	111320913	5	10017	1.11314e+44	1.11321e+44
TCONS_01126368	XLOC_548293	X	+	87073246	87082966	3	10017	8.70732e+23	8.7083e+23
TCONS_00548537	XLOC_273676	2	+	82232418	82242003	4	10018	8.22324e+31	8.2242e+31
TCONS_00316743	XLOC_160396	14	-	111313734	111320913	5	10018	1.11314e+44	1.11321e+44
TCONS_00852725	XLOC_401514	6	+	74932200	74941533	5	10018	7.49322e+39	7.49415e+39
TCONS_00778137	XLOC_375175	5	-	8748411	8753948	4	10019	8.74841e+27	8.75395e+27
TCONS_00891033	XLOC_400985	6	+	49398659	49404184	4	10019	4.93987e+31	4.94042e+31
TCONS_00621456	XLOC_311844	3	-	23865150	23874660	7	10019	2.38652e+55	2.38747e+55
TCONS_00771250	XLOC_374212	5	+	10601790	10608783	4	10019	1.06018e+31	1.06088e+31
TCONS_00222414	XLOC_096248	12	-	16776540	16785879	5	10019	1.67765e+39	1.67859e+39
TCONS_00211962	XLOC_095103	12	+	5642074	5650961	8	10019	5.64207e+55	5.65096e+55
TCONS_00841241	XLOC_401146	6	+	54834333	54843232	10	10020	5.48343e+79	5.48432e+79
TCONS_00351642	XLOC_159075	14	+	112053976	112062430	10	10020	1.12054e+89	1.12062e+89
TCONS_00132455	XLOC_061435	10	-	11614736	11623312	3	10020	1.16147e+23	1.16233e+23
TCONS_00852516	XLOC_401317	6	+	62113767	62121735	4	10020	6.21138e+31	6.21217e+31
TCONS_00673054	XLOC_311361	3	+	113594184	113602984	10	10020	1.13594e+89	1.13603e+89
TCONS_01122161	XLOC_549058	X	-	110593938	110602273	4	10021	1.10594e+35	1.10602e+35
TCONS_00627030	XLOC_311082	3	+	80562282	80571599	7	10021	8.05623e+55	8.05716e+55
TCONS_00061964	XLOC_002881	1	-	159161256	159170307	4	10021	1.59161e+35	1.5917e+35
TCONS_00185477	XLOC_095731	12	+	47922407	47928345	6	10021	4.79224e+47	4.79283e+47
TCONS_01063107	XLOC_504481	9	+	81859202	81864212	2	10022	8185920281859200	8186421281864210
TCONS_00737996	XLOC_344182	4	-	36810824	36820597	4	10022	3.68108e+31	3.68206e+31
TCONS_00474842	XLOC_240972	17	+	33858403	33864401	5	10022	3.38584e+39	3.38644e+39
TCONS_01093468	XLOC_542309	AEMK02000422.1	+	24770	33775	4	10022	2.47702e+19	3.37753e+19
TCONS_00963589	XLOC_474853	8	-	786394	795926	3	10022	7.86395e+17	7.95927e+17
TCONS_01093467	XLOC_542309	AEMK02000422.1	+	24770	33775	3	10022	247702477033623	337752563233775
TCONS_00499827	XLOC_241787	17	-	49663387	49671138	10	10022	4.96634e+79	4.96711e+79
TCONS_00475647	XLOC_241664	17	-	39322068	39327250	3	10022	3.93221e+23	3.93273e+23
TCONS_01095786	XLOC_542787	AEMK02000452.1	+	1217058	1225696	7	10022	1.21706e+48	1.2257e+48
TCONS_00542531	XLOC_274895	2	-	62445445	62450979	5	10023	6.24454e+39	6.2451e+39
TCONS_01052563	XLOC_505500	9	-	71846547	71853820	6	10023	7.18465e+47	7.18538e+47
TCONS_01107117	XLOC_548984	X	-	96548653	96557887	3	10023	9.65487e+23	9.65579e+23
TCONS_00081784	XLOC_003374	1	-	239483674	239492670	6	10023	2.39484e+53	2.39493e+53
TCONS_00444259	XLOC_221551	16	+	21318399	21327697	6	10023	2.13184e+47	2.13277e+47
TCONS_00570973	XLOC_274254	2	-	491301	498744	11	10023	4.91301e+65	4.98744e+65
TCONS_00549456	XLOC_274799	2	-	56967009	56975017	5	10024	5.6967e+39	5.6975e+39
TCONS_00352571	XLOC_160252	14	-	99018413	99023467	3	10024	9.90184e+23	9.90235e+23
TCONS_00096044	XLOC_001808	1	+	268775002	268783114	8	10024	2.68775e+71	2.68783e+71
TCONS_00549938	XLOC_275467	2	-	119955728	119965499	3	10024	1.19956e+26	1.19965e+26
TCONS_00626625	XLOC_310765	3	+	42566244	42575575	9	10025	4.25662e+71	4.25756e+71
TCONS_00026890	XLOC_002260	1	-	51412939	51418710	3	10025	5.14129e+23	5.14187e+23
TCONS_00190892	XLOC_096345	12	-	20753975	20758987	2	10026	2075397520753970	2075898720758980
TCONS_00174027	XLOC_079046	11	-	17751916	17756928	2	10026	1775191617751910	1775692817756920
TCONS_00881132	XLOC_402710	6	-	34521628	34528494	8	10026	3.45216e+63	3.45285e+63
TCONS_00013595	XLOC_002619	1	-	114336620	114346151	5	10026	1.14337e+44	1.14346e+44
TCONS_00539178	XLOC_272649	2	+	526534	532288	9	10026	5.26535e+53	5.32289e+53
TCONS_00625731	XLOC_338564	3	.	112626552	112631564	2	10026	1.12627e+17	1.12632e+17
TCONS_00840546	XLOC_400555	6	+	12625037	12630049	2	10026	1262503712625030	1263004912630040
TCONS_00536708	XLOC_257690	18	-	19190140	19199543	3	10027	1.91901e+23	1.91995e+23
TCONS_00397540	XLOC_193956	15	-	38717059	38726610	6	10027	3.87171e+47	3.87266e+47
TCONS_01106795	XLOC_548699	X	-	42175242	42183843	7	10027	4.21752e+55	4.21838e+55
TCONS_00745556	XLOC_343805	4	+	122807850	122815281	4	10027	1.22808e+35	1.22815e+35
TCONS_00646563	XLOC_312048	3	-	40998777	41005086	13	10028	4.09988e+103	4.10051e+103
TCONS_00816975	XLOC_403205	6	-	60730182	60739936	4	10028	6.07302e+31	6.07399e+31
TCONS_00806922	XLOC_402219	6	+	161509939	161519544	4	10028	1.6151e+35	1.6152e+35
TCONS_01021094	XLOC_505764	9	-	116242358	116251429	4	10028	1.16242e+35	1.16251e+35
TCONS_01103343	XLOC_546141	AEMK02000682.1	+	429430	438667	3	10028	4.2943e+17	4.38667e+17
TCONS_01121538	XLOC_548353	X	+	97997959	98007242	7	10028	9.7998e+55	9.80072e+55
TCONS_00681397	XLOC_311738	3	-	16962112	16971278	6	10028	1.69621e+47	1.69713e+47
TCONS_00913968	XLOC_444649	7	+	39221845	39230768	11	10030	3.92218e+87	3.92308e+87
TCONS_00579940	XLOC_274846	2	-	59673084	59681695	14	10030	5.96731e+111	5.96817e+111
TCONS_00745452	XLOC_343687	4	+	107898785	107903799	2	10030	1.07899e+17	1.07904e+17
TCONS_00437176	XLOC_193890	15	-	19759264	19764424	3	10031	1.97593e+23	1.97644e+23
TCONS_00555182	XLOC_272954	2	+	15334527	15342444	11	10031	1.53345e+87	1.53424e+87
TCONS_00330789	XLOC_159335	14	-	4039805	4049494	5	10031	4.03981e+34	4.04949e+34
TCONS_00592385	XLOC_273582	2	+	77484527	77490601	7	10032	7.74845e+55	7.74906e+55
TCONS_00772225	XLOC_375212	5	-	10709646	10718850	7	10032	1.07096e+55	1.07189e+55
TCONS_00620670	XLOC_311242	3	+	103090816	103095831	2	10032	1.03091e+17	1.03096e+17
TCONS_00202910	XLOC_096609	12	-	38020111	38026937	6	10032	3.80201e+47	3.80269e+47
TCONS_00331083	XLOC_159718	14	-	41410931	41420547	4	10032	4.14109e+31	4.14205e+31
TCONS_01134381	XLOC_548407	X	+	110161154	110170222	3	10033	1.10161e+26	1.1017e+26
TCONS_01013871	XLOC_474821	8	+	136717515	136726971	4	10033	1.36718e+35	1.36727e+35
TCONS_00122947	XLOC_061134	10	+	41229015	41238723	3	10034	4.1229e+23	4.12387e+23
TCONS_00868371	XLOC_402019	6	+	138545958	138555755	4	10034	1.38546e+35	1.38556e+35
TCONS_00869368	XLOC_403340	6	-	69482776	69489967	5	10034	6.94828e+39	6.949e+39
TCONS_00109631	XLOC_000769	1	+	114970102	114976083	3	10035	1.1497e+26	1.14976e+26
TCONS_00217647	XLOC_096160	12	-	10352089	10357169	3	10035	1.03521e+23	1.03572e+23
TCONS_00999753	XLOC_475493	8	-	108192009	108200739	3	10035	1.08192e+26	1.08201e+26
TCONS_01094088	XLOC_542489	AEMK02000431.1	-	111619	119619	7	10035	1.11619e+41	1.19619e+41
TCONS_00496001	XLOC_241689	17	-	41301223	41309617	5	10036	4.13012e+39	4.13096e+39
TCONS_00350641	XLOC_158160	14	+	13060837	13065854	2	10036	1306083713060830	1306585413065850
TCONS_00186098	XLOC_096109	12	-	5775304	5782368	21	10036	5.7753e+146	5.78237e+146
TCONS_00193992	XLOC_095198	12	+	14571687	14579343	15	10036	1.45717e+119	1.45793e+119
TCONS_01019450	XLOC_504399	9	+	68042455	68050457	12	10036	6.80425e+95	6.80505e+95
TCONS_00646182	XLOC_311747	3	-	17192701	17201100	15	10036	1.71927e+119	1.72011e+119
TCONS_00570247	XLOC_273557	2	+	76658068	76666559	6	10037	7.66581e+47	7.66666e+47
TCONS_00004035	XLOC_003027	1	-	181762954	181772496	4	10037	1.81763e+35	1.81772e+35
TCONS_01090059	XLOC_540669	AEMK02000320.1	-	130859	135877	2	10038	130859130859	135877135877
TCONS_00513494	XLOC_257690	18	-	19190256	19199601	3	10038	1.91903e+23	1.91996e+23
TCONS_00136241	XLOC_061543	10	-	22579578	22588060	5	10038	2.25796e+39	2.25881e+39
TCONS_01043502	XLOC_503816	9	+	3273649	3281812	8	10039	3.27365e+55	3.28181e+55
TCONS_00413110	XLOC_193520	15	+	115846505	115856304	4	10039	1.15847e+35	1.15856e+35
TCONS_00592415	XLOC_273601	2	+	78107546	78115120	7	10039	7.81075e+55	7.81151e+55
TCONS_00689544	XLOC_344851	4	-	117962785	117971980	5	10040	1.17963e+44	1.17972e+44
TCONS_01080369	XLOC_504365	9	+	65640163	65649673	5	10040	6.56402e+39	6.56497e+39
TCONS_00932293	XLOC_445131	7	+	91284115	91293135	10	10040	9.12841e+79	9.12931e+79
TCONS_00752801	XLOC_375565	5	-	48697866	48706835	3	10040	4.86979e+23	4.87068e+23
TCONS_00026588	XLOC_001884	1	+	272462266	272470745	4	10040	2.72462e+35	2.72471e+35
TCONS_00026952	XLOC_002342	1	-	66473954	66482836	7	10040	6.6474e+55	6.64828e+55
TCONS_00110781	XLOC_002621	1	-	115046391	115055167	4	10040	1.15046e+35	1.15055e+35
TCONS_00536369	XLOC_257182	18	+	20320080	20325099	2	10040	2032008020320080	2032509920325090
TCONS_00177791	XLOC_078906	11	-	5323201	5332442	5	10041	5.3232e+34	5.33244e+34
TCONS_00719006	XLOC_344092	4	-	19505976	19514103	5	10041	1.9506e+39	1.95141e+39
TCONS_00523302	XLOC_257727	18	-	25948803	25957508	7	10042	2.59488e+55	2.59575e+55
TCONS_00673789	XLOC_312545	3	-	101373172	101382659	4	10042	1.01373e+35	1.01383e+35
TCONS_00620100	XLOC_310868	3	+	55060445	55069816	7	10042	5.50604e+55	5.50698e+55
TCONS_00807792	XLOC_402962	6	-	51745773	51755356	5	10042	5.17458e+39	5.17554e+39
TCONS_00049096	XLOC_002874	1	-	158458201	158466947	3	10042	1.58458e+26	1.58467e+26
TCONS_00549233	XLOC_274441	2	-	9199293	9209063	3	10043	9.19929e+20	9.20906e+20
TCONS_00146094	XLOC_061580	10	-	24907450	24915587	8	10043	2.49075e+63	2.49156e+63
TCONS_00490950	XLOC_241667	17	-	39876390	39881967	4	10043	3.98764e+31	3.9882e+31
TCONS_00869569	XLOC_403678	6	-	95503211	95509399	4	10043	9.55032e+31	9.55094e+31
TCONS_00225726	XLOC_112957	13	+	32206069	32214151	21	10043	3.22061e+167	3.22142e+167
TCONS_00752668	XLOC_375407	5	-	24068792	24076975	6	10043	2.40688e+47	2.4077e+47
TCONS_01109801	XLOC_548753	X	-	46959722	46969494	3	10044	4.69597e+23	4.69695e+23
TCONS_00646461	XLOC_311987	3	-	39091819	39099974	8	10044	3.90918e+63	3.91e+63
TCONS_01026342	XLOC_505976	9	-	139127314	139135693	5	10044	1.39127e+44	1.39136e+44
TCONS_00406268	XLOC_193030	15	+	25106111	25112000	3	10045	2.51061e+23	2.5112e+23
TCONS_00285092	XLOC_114844	13	-	108874195	108882941	5	10045	1.08874e+44	1.08883e+44
TCONS_00080566	XLOC_001514	1	+	236468276	236474635	9	10045	2.36468e+80	2.36475e+80
TCONS_00380587	XLOC_159096	14	+	113407460	113414080	22	10045	1.13407e+197	1.13414e+197
TCONS_00386300	XLOC_192977	15	+	16695038	16704776	4	10045	1.6695e+31	1.67048e+31
TCONS_00579700	XLOC_274481	2	-	11400844	11408085	6	10045	1.14008e+47	1.14081e+47
TCONS_01020166	XLOC_504860	9	+	136454615	136462623	3	10045	1.36455e+26	1.36463e+26
TCONS_01031737	XLOC_504447	9	+	74277119	74286632	4	10046	7.42771e+31	7.42866e+31
TCONS_01044141	XLOC_504473	9	+	78152320	78157342	2	10046	7815232078152320	7815734278157340
TCONS_00621967	XLOC_312254	3	-	59218689	59225223	9	10046	5.92187e+71	5.92252e+71
TCONS_00963989	XLOC_475240	8	-	69924482	69932119	5	10046	6.99245e+39	6.99321e+39
TCONS_00283992	XLOC_113270	13	+	79092199	79101280	5	10046	7.90922e+39	7.91013e+39
TCONS_00869115	XLOC_403022	6	-	54061450	54067018	5	10046	5.40615e+39	5.4067e+39
TCONS_00569777	XLOC_273214	2	+	52288703	52297037	13	10046	5.22887e+103	5.2297e+103
TCONS_00499560	XLOC_241265	17	+	56972764	56980611	6	10046	5.69728e+47	5.69806e+47
TCONS_01020677	XLOC_505397	9	-	53301818	53309927	8	10046	5.33018e+63	5.33099e+63
TCONS_00120844	XLOC_061851	10	-	52587694	52596165	11	10047	5.25877e+87	5.25962e+87
TCONS_00990219	XLOC_474709	8	+	124518283	124527617	5	10047	1.24518e+44	1.24528e+44
TCONS_00763406	XLOC_375691	5	-	64333151	64342629	5	10047	6.43332e+39	6.43426e+39
TCONS_00191165	XLOC_096776	12	-	48407137	48415654	10	10047	4.84071e+79	4.84157e+79
TCONS_00154000	XLOC_078935	11	-	7176348	7185641	3	10047	7.17635e+20	7.18564e+20
TCONS_00307175	XLOC_114379	13	-	34067528	34075433	13	10047	3.40675e+103	3.40754e+103
TCONS_00046698	XLOC_000232	1	+	25806398	25815480	3	10047	2.58064e+23	2.58155e+23
TCONS_01033068	XLOC_505808	9	-	120653908	120659574	3	10048	1.20654e+26	1.2066e+26
TCONS_00212415	XLOC_095618	12	+	42864642	42872790	5	10048	4.28646e+39	4.28728e+39
TCONS_00805310	XLOC_401220	6	+	58222558	58231141	4	10048	5.82226e+31	5.82311e+31
TCONS_00503421	XLOC_241379	17	-	10752188	10761491	4	10048	1.07522e+31	1.07615e+31
TCONS_00413150	XLOC_193559	15	+	120781559	120789626	13	10048	1.20782e+116	1.2079e+116
TCONS_01086468	XLOC_538869	AEMK02000151.1	+	5484	15240	3	10049	5484548415073	15240560715240
TCONS_00186106	XLOC_096111	12	-	5847192	5855165	12	10049	5.84719e+83	5.85517e+83
TCONS_00808733	XLOC_403693	6	-	96646161	96655357	7	10049	9.66462e+55	9.66554e+55
TCONS_00932226	XLOC_445072	7	+	80255837	80263969	10	10049	8.02558e+79	8.0264e+79
TCONS_00823475	XLOC_400450	6	+	4522611	4532005	7	10049	4.52261e+48	4.53201e+48
TCONS_00315920	XLOC_159597	14	-	32593712	32600693	4	10049	3.25937e+31	3.26007e+31
TCONS_00347091	XLOC_172125	14	.	51879074	51884098	2	10050	5187907451879070	5188409851884090
TCONS_00772812	XLOC_375928	5	-	90556720	90565735	4	10050	9.05567e+31	9.05657e+31
TCONS_00060554	XLOC_001198	1	+	180933861	180940502	3	10050	1.80934e+26	1.80941e+26
TCONS_00541674	XLOC_274230	2	-	38464	47550	5	10050	3.84644e+24	4.75504e+24
TCONS_00621182	XLOC_311629	3	-	8155714	8161130	8	10050	8.15571e+55	8.16113e+55
TCONS_00824337	XLOC_401062	6	+	52046606	52052937	4	10051	5.20466e+31	5.20529e+31
TCONS_00235719	XLOC_114401	13	-	35027785	35036997	6	10051	3.50278e+47	3.5037e+47
TCONS_00926335	XLOC_445778	7	-	25236195	25243176	11	10051	2.52362e+87	2.52432e+87
TCONS_00804500	XLOC_400823	6	+	42574602	42583449	5	10051	4.25746e+39	4.25834e+39
TCONS_00826541	XLOC_402989	6	-	52578921	52587927	7	10052	5.25789e+55	5.25879e+55
TCONS_00194491	XLOC_095590	12	+	40055052	40064688	6	10052	4.00551e+47	4.00647e+47
TCONS_00297106	XLOC_115410	13	-	207517656	207526353	10	10053	2.07518e+89	2.07526e+89
TCONS_00622302	XLOC_312577	3	-	107144578	107152196	7	10053	1.07145e+62	1.07152e+62
TCONS_00013857	XLOC_002899	1	-	162108360	162117964	7	10053	1.62108e+62	1.62118e+62
TCONS_00448201	XLOC_221933	16	+	79695441	79702421	10	10054	7.96954e+79	7.97024e+79
TCONS_00967403	XLOC_474092	8	+	30401064	30410629	4	10054	3.04011e+31	3.04106e+31
TCONS_00626656	XLOC_310787	3	+	43752477	43761016	5	10054	4.37525e+39	4.3761e+39
TCONS_00694885	XLOC_344692	4	-	100720472	100729434	6	10054	1.0072e+53	1.00729e+53
TCONS_00973250	XLOC_473944	8	+	3139727	3149159	5	10054	3.13973e+34	3.14916e+34
TCONS_00555771	XLOC_273391	2	+	67913388	67922938	4	10054	6.79134e+31	6.79229e+31
TCONS_01134194	XLOC_548145	X	+	56452714	56460434	10	10054	5.64527e+79	5.64604e+79
TCONS_00532815	XLOC_257700	18	-	19779115	19787606	9	10055	1.97791e+71	1.97876e+71
TCONS_00672698	XLOC_310883	3	+	56610518	56619383	11	10055	5.66105e+87	5.66194e+87
TCONS_00853869	XLOC_402868	6	-	48365730	48374745	5	10055	4.83657e+39	4.83747e+39
TCONS_00284175	XLOC_113501	13	+	117147834	117157314	3	10055	1.17148e+26	1.17157e+26
TCONS_00817554	XLOC_404072	6	-	158316306	158325403	7	10055	1.58316e+62	1.58325e+62
TCONS_01019058	XLOC_504162	9	+	39920249	39928628	7	10055	3.99202e+55	3.99286e+55
TCONS_00109992	XLOC_001225	1	+	184359919	184369342	3	10055	1.8436e+26	1.84369e+26
TCONS_00751210	XLOC_374384	5	+	21365968	21373086	8	10055	2.1366e+63	2.13731e+63
TCONS_00132227	XLOC_061159	10	+	44880101	44886828	4	10056	4.48801e+31	4.48868e+31
TCONS_00329082	XLOC_158091	14	+	6671319	6680434	7	10056	6.67132e+48	6.68043e+48
TCONS_00654598	XLOC_312629	3	-	112058530	112065960	12	10056	1.12059e+107	1.12066e+107
TCONS_00842578	XLOC_402369	6	-	460770	465797	2	10056	460770460770	465797465797
TCONS_00840880	XLOC_400872	6	+	45074561	45083121	9	10056	4.50746e+71	4.50831e+71
TCONS_01014031	XLOC_475169	8	-	55529557	55537679	5	10056	5.55296e+39	5.55377e+39
TCONS_00621333	XLOC_311750	3	-	17363813	17372990	9	10056	1.73638e+71	1.7373e+71
TCONS_00967476	XLOC_474148	8	+	37503405	37513138	5	10056	3.75034e+39	3.75131e+39
TCONS_00168674	XLOC_078829	11	+	78715040	78723143	5	10056	7.8715e+39	7.87231e+39
TCONS_00712141	XLOC_344619	4	-	97498663	97507682	5	10057	9.74987e+39	9.75077e+39
TCONS_00444970	XLOC_222365	16	-	72090122	72099883	4	10057	7.20901e+31	7.20999e+31
TCONS_00869436	XLOC_403434	6	-	78855269	78865071	4	10057	7.88553e+31	7.88651e+31
TCONS_00025020	XLOC_000779	1	+	115859116	115866723	4	10057	1.15859e+35	1.15867e+35
TCONS_00194115	XLOC_095271	12	+	19532324	19542037	6	10057	1.95323e+47	1.9542e+47
TCONS_00841770	XLOC_401575	6	+	80601303	80608011	4	10057	8.06013e+31	8.0608e+31
TCONS_00763127	XLOC_375331	5	-	19641542	19650047	8	10058	1.96415e+63	1.965e+63
TCONS_00664084	XLOC_310792	3	+	44185321	44195057	3	10058	4.41853e+23	4.41951e+23
TCONS_00186071	XLOC_096088	12	-	4966712	4974693	4	10058	4.96671e+27	4.97469e+27
TCONS_00047921	XLOC_001514	1	+	236468089	236474635	10	10058	2.36468e+89	2.36475e+89
TCONS_00062052	XLOC_003001	1	-	179499505	179506434	7	10058	1.795e+62	1.79506e+62
TCONS_00808583	XLOC_403588	6	-	88177793	88186679	11	10059	8.81778e+87	8.81867e+87
TCONS_00957581	XLOC_445333	7	+	114937029	114946512	5	10060	1.14937e+44	1.14947e+44
TCONS_01101120	XLOC_545651	AEMK02000603.1	+	21648	30329	4	10060	2.16482e+19	3.03292e+19
TCONS_00549708	XLOC_275089	2	-	75202936	75212616	4	10061	7.52029e+31	7.52126e+31
TCONS_01006843	XLOC_474956	8	-	12339285	12348359	3	10061	1.23393e+23	1.23484e+23
TCONS_00881225	XLOC_402886	6	-	48926464	48935330	8	10061	4.89265e+63	4.89353e+63
TCONS_00222702	XLOC_096831	12	-	49956592	49964757	12	10061	4.99566e+95	4.99648e+95
TCONS_00295429	XLOC_113015	13	+	36845866	36855580	5	10061	3.68459e+39	3.68556e+39
TCONS_00351607	XLOC_159041	14	+	109091469	109100982	5	10062	1.09091e+44	1.09101e+44
TCONS_00869371	XLOC_403340	6	-	69495364	69503917	7	10062	6.94954e+55	6.95039e+55
TCONS_00584080	XLOC_286616	2	.	51661747	51666777	2	10062	5166174751661740	5166677751666770
TCONS_00195020	XLOC_095981	12	+	61397716	61407434	5	10062	6.13977e+39	6.14074e+39
TCONS_00627286	XLOC_311289	3	+	108552510	108562090	4	10062	1.08553e+35	1.08562e+35
TCONS_01044185	XLOC_504514	9	+	90594351	90604067	4	10062	9.05944e+31	9.06041e+31
TCONS_00807144	XLOC_402377	6	-	967334	976081	14	10062	9.67335e+83	9.76082e+83
TCONS_01051298	XLOC_504081	9	+	33041847	33047473	4	10063	3.30418e+31	3.30475e+31
TCONS_00012640	XLOC_001523	1	+	236865677	236875042	5	10064	2.36866e+44	2.36875e+44
TCONS_00808188	XLOC_403287	6	-	63659632	63667912	11	10064	6.36596e+87	6.36679e+87
TCONS_00321474	XLOC_158406	14	+	40414227	40423618	5	10064	4.04142e+39	4.04236e+39
TCONS_01031152	XLOC_504032	9	+	25841725	25851437	4	10065	2.58417e+31	2.58514e+31
TCONS_00772464	XLOC_375501	5	-	39309857	39315112	3	10065	3.93099e+23	3.93151e+23
TCONS_00805113	XLOC_401119	6	+	54288396	54297616	9	10065	5.42884e+71	5.42976e+71
TCONS_00222581	XLOC_096609	12	-	38020111	38027779	7	10065	3.80201e+55	3.80278e+55
TCONS_00593170	XLOC_274488	2	-	11899649	11909230	3	10065	1.18996e+23	1.19092e+23
TCONS_00687258	XLOC_343144	4	+	62769716	62779543	3	10065	6.27697e+23	6.27795e+23
TCONS_00329744	XLOC_158559	14	+	50023825	50032573	10	10066	5.00238e+79	5.00326e+79
TCONS_00840364	XLOC_400387	6	+	313777	322096	12	10066	3.13777e+71	3.22096e+71
TCONS_00047615	XLOC_001173	1	+	175309615	175317232	7	10066	1.7531e+62	1.75317e+62
TCONS_00229101	XLOC_115408	13	-	207475520	207484244	5	10066	2.07476e+44	2.07484e+44
TCONS_00694654	XLOC_344409	4	-	81207016	81216084	7	10066	8.1207e+55	8.12161e+55
TCONS_00234460	XLOC_113262	13	+	77409090	77418955	3	10066	7.74091e+23	7.7419e+23
TCONS_00900251	XLOC_444299	7	+	19837630	19846246	4	10066	1.98376e+31	1.98462e+31
TCONS_00958148	XLOC_446485	7	-	89391906	89399528	4	10067	8.93919e+31	8.93995e+31
TCONS_00621978	XLOC_312261	3	-	59417289	59425979	5	10067	5.94173e+39	5.9426e+39
TCONS_00331372	XLOC_160057	14	-	72030547	72039935	4	10067	7.20305e+31	7.20399e+31
TCONS_00627823	XLOC_312104	3	-	43959063	43968082	8	10067	4.39591e+63	4.39681e+63
TCONS_00207498	XLOC_096826	12	-	49780743	49788089	6	10067	4.97807e+47	4.97881e+47
TCONS_00931499	XLOC_444396	7	+	23415735	23420822	3	10067	2.34157e+23	2.34208e+23
TCONS_00486900	XLOC_241005	17	+	35914254	35923113	3	10068	3.59143e+23	3.59231e+23
TCONS_00025083	XLOC_000811	1	+	120840961	120849636	3	10068	1.20841e+26	1.2085e+26
TCONS_00973358	XLOC_474020	8	+	15204154	15212703	6	10068	1.52042e+47	1.52127e+47
TCONS_00329434	XLOC_158341	14	+	32841901	32851300	4	10068	3.28419e+31	3.28513e+31
TCONS_01090895	XLOC_540942	AEMK02000328.1	-	337152	346382	6	10069	3.37152e+35	3.46382e+35
TCONS_00578585	XLOC_273487	2	+	73047454	73056667	4	10069	7.30475e+31	7.30567e+31
TCONS_00603575	XLOC_274591	2	-	25162682	25172487	4	10069	2.51627e+31	2.51725e+31
TCONS_00718515	XLOC_343567	4	+	99117084	99122766	7	10069	9.91171e+55	9.91228e+55
TCONS_00932217	XLOC_445058	7	+	78522933	78530783	14	10069	7.85229e+111	7.85308e+111
TCONS_00557682	XLOC_275034	2	-	72073732	72083131	6	10070	7.20737e+47	7.20831e+47
TCONS_00792478	XLOC_374337	5	+	18733224	18742786	3	10070	1.87332e+23	1.87428e+23
TCONS_00457605	XLOC_221923	16	+	79157938	79167512	9	10070	7.91579e+71	7.91675e+71
TCONS_00868101	XLOC_401716	6	+	88681139	88687084	7	10070	8.86811e+55	8.86871e+55
TCONS_00571622	XLOC_274882	2	-	61418043	61426927	6	10070	6.1418e+47	6.14269e+47
TCONS_00693339	XLOC_343103	4	+	55978319	55988076	3	10071	5.59783e+23	5.59881e+23
TCONS_00968785	XLOC_475648	8	-	130655116	130664826	5	10072	1.30655e+44	1.30665e+44
TCONS_00843020	XLOC_402866	6	-	48305865	48313643	12	10073	4.83059e+95	4.83136e+95
TCONS_00061908	XLOC_002821	1	-	143953623	143961594	5	10073	1.43954e+44	1.43962e+44
TCONS_00406820	XLOC_193582	15	+	121507581	121515298	13	10074	1.21508e+116	1.21515e+116
TCONS_00756678	XLOC_374572	5	+	46825642	46835288	4	10074	4.68256e+31	4.68353e+31
TCONS_00441741	XLOC_221637	16	+	29112027	29119713	6	10074	2.9112e+47	2.91197e+47
TCONS_00842812	XLOC_402640	6	-	28062654	28071510	4	10075	2.80627e+31	2.80715e+31
TCONS_01063854	XLOC_505464	9	-	66473378	66480597	4	10075	6.64734e+31	6.64806e+31
TCONS_00842941	XLOC_402789	6	-	45298292	45306312	13	10075	4.52983e+103	4.53063e+103
TCONS_01020165	XLOC_504860	9	+	136454615	136462623	3	10075	1.36455e+26	1.36463e+26
TCONS_00518888	XLOC_257008	18	+	6267192	6275486	8	10075	6.26719e+55	6.27549e+55
TCONS_00111180	XLOC_003505	1	-	253947455	253955409	6	10075	2.53947e+53	2.53955e+53
TCONS_00687383	XLOC_343251	4	+	77895749	77905468	5	10075	7.78957e+39	7.79055e+39
TCONS_00322667	XLOC_159512	14	-	23437598	23447360	6	10076	2.34376e+47	2.34474e+47
TCONS_00842926	XLOC_402777	6	-	44970214	44979131	5	10076	4.49702e+39	4.49791e+39
TCONS_00217834	XLOC_096500	12	-	31610556	31617390	3	10076	3.16106e+23	3.16174e+23
TCONS_00174026	XLOC_079040	11	-	17722802	17728066	3	10076	1.77228e+23	1.77281e+23
TCONS_00013415	XLOC_002392	1	-	75366030	75375757	4	10076	7.5366e+31	7.53758e+31
TCONS_01109116	XLOC_547997	X	+	37306507	37313923	4	10076	3.73065e+31	3.73139e+31
TCONS_00013969	XLOC_003031	1	-	182266748	182276063	8	10077	1.82267e+71	1.82276e+71
TCONS_00060213	XLOC_000881	1	+	127869433	127877610	14	10077	1.27869e+125	1.27878e+125
TCONS_00397804	XLOC_194294	15	-	93611630	93619104	5	10077	9.36116e+39	9.36191e+39
TCONS_01020021	XLOC_504769	9	+	126273819	126282806	6	10077	1.26274e+53	1.26283e+53
TCONS_00913730	XLOC_444507	7	+	29878864	29887031	13	10077	2.98789e+103	2.9887e+103
TCONS_00227687	XLOC_114281	13	-	28259445	28267471	5	10078	2.82594e+39	2.82675e+39
TCONS_00306950	XLOC_113990	13	+	200644004	200652576	4	10078	2.00644e+35	2.00653e+35
TCONS_00061631	XLOC_002491	1	-	97414447	97419485	2	10078	9741444797414440	9741948597419480
TCONS_00744801	XLOC_342742	4	+	689188	695977	9	10078	6.89189e+53	6.95978e+53
TCONS_01080385	XLOC_504379	9	+	67110777	67117104	4	10078	6.71108e+31	6.71171e+31
TCONS_00454180	XLOC_221801	16	+	52782495	52791575	4	10079	5.27825e+31	5.27916e+31
TCONS_00914341	XLOC_444951	7	+	68401164	68409829	7	10079	6.84012e+55	6.84098e+55
TCONS_00999760	XLOC_475507	8	-	110070483	110077871	5	10079	1.1007e+44	1.10078e+44
TCONS_00549593	XLOC_274944	2	-	66874581	66880367	4	10079	6.68746e+31	6.68804e+31
TCONS_00475601	XLOC_241626	17	-	37162781	37172336	7	10079	3.71628e+55	3.71723e+55
TCONS_00628174	XLOC_312604	3	-	110699113	110708842	7	10080	1.10699e+62	1.10709e+62
TCONS_01100078	XLOC_545177	AEMK02000569.1	-	118464	127822	4	10080	1.18464e+23	1.27822e+23
TCONS_00745910	XLOC_344469	4	-	88140916	88146302	3	10080	8.81409e+23	8.81463e+23
TCONS_00689272	XLOC_344651	4	-	98624549	98633101	14	10081	9.86245e+111	9.86331e+111
TCONS_00153944	XLOC_078870	11	-	2408512	2417658	6	10081	2.40851e+41	2.41766e+41
TCONS_00602713	XLOC_273524	2	+	75052894	75062066	7	10082	7.50529e+55	7.50621e+55
TCONS_01025050	XLOC_504396	9	+	67938563	67947924	3	10082	6.79386e+23	6.79479e+23
TCONS_00173562	XLOC_078373	11	+	1478572	1485520	4	10082	1.47857e+27	1.48552e+27
TCONS_00047513	XLOC_001043	1	+	149555125	149560165	2	10082	1.49555e+17	1.4956e+17
TCONS_00213146	XLOC_096540	12	-	34910806	34920540	3	10082	3.49108e+23	3.49205e+23
TCONS_00380574	XLOC_159076	14	+	112111568	112119134	12	10082	1.12112e+107	1.12119e+107
TCONS_00924867	XLOC_444290	7	+	19585946	19595084	9	10082	1.95859e+71	1.95951e+71
TCONS_00110402	XLOC_001845	1	+	270442211	270450671	11	10083	2.70442e+98	2.70451e+98
TCONS_00999557	XLOC_475176	8	-	55862284	55871233	5	10083	5.58623e+39	5.58712e+39
TCONS_00154316	XLOC_079307	11	-	77347908	77355262	4	10083	7.73479e+31	7.73553e+31
TCONS_00777176	XLOC_374134	5	+	7229168	7238172	9	10083	7.22917e+62	7.23817e+62
TCONS_00206097	XLOC_095198	12	+	14572002	14579343	14	10083	1.4572e+111	1.45793e+111
TCONS_00867080	XLOC_400568	6	+	13472024	13479938	5	10083	1.3472e+39	1.34799e+39
TCONS_00331064	XLOC_159688	14	-	40336399	40346197	5	10083	4.03364e+39	4.03462e+39
TCONS_00245832	XLOC_114604	13	-	71564068	71570423	3	10083	7.15641e+23	7.15704e+23
TCONS_01062767	XLOC_504090	9	+	33593127	33599001	4	10084	3.35931e+31	3.3599e+31
TCONS_00845354	XLOC_407753	6	.	9482157	9487198	2	10084	94821579482157	94871989487198
TCONS_01020338	XLOC_505114	9	-	12313229	12322646	4	10084	1.23132e+31	1.23226e+31
TCONS_00429962	XLOC_193357	15	+	87443450	87453264	3	10084	8.74435e+23	8.74533e+23
TCONS_00645281	XLOC_310826	3	+	47515444	47523627	4	10085	4.75154e+31	4.75236e+31
TCONS_00363573	XLOC_159887	14	-	51928040	51933727	3	10085	5.1928e+23	5.19337e+23
TCONS_00751062	XLOC_374290	5	+	16008477	16016258	10	10085	1.60085e+79	1.60163e+79
TCONS_00984280	XLOC_474856	8	-	818588	825182	5	10085	8.18589e+29	8.25183e+29
TCONS_00207101	XLOC_096221	12	-	15288461	15297493	4	10086	1.52885e+31	1.52975e+31
TCONS_00387717	XLOC_194014	15	-	48304701	48312000	5	10086	4.83047e+39	4.8312e+39
TCONS_00634599	XLOC_311891	3	-	28895848	28904774	4	10086	2.88958e+31	2.89048e+31
TCONS_00269011	XLOC_113308	13	+	82548570	82557995	5	10086	8.25486e+39	8.2558e+39
TCONS_00543428	XLOC_275704	2	-	149072368	149081070	6	10086	1.49072e+53	1.49081e+53
TCONS_00680912	XLOC_310956	3	+	68524017	68531064	9	10087	6.8524e+71	6.85311e+71
TCONS_00900395	XLOC_444411	7	+	23729215	23734949	7	10087	2.37292e+55	2.37349e+55
TCONS_00495487	XLOC_240915	17	+	30923243	30930791	7	10088	3.09232e+55	3.09308e+55
TCONS_00270672	XLOC_115240	13	-	182127918	182136528	4	10088	1.82128e+35	1.82137e+35
TCONS_00168920	XLOC_079193	11	-	54950676	54955949	3	10089	5.49507e+23	5.49559e+23
TCONS_00457309	XLOC_221554	16	+	21557703	21567250	4	10089	2.15577e+31	2.15673e+31
TCONS_00699951	XLOC_343278	4	+	81216215	81221717	3	10089	8.12162e+23	8.12217e+23
TCONS_01088851	XLOC_540023	AEMK02000258.1	+	299473	307215	3	10089	2.99473e+17	3.07215e+17
TCONS_00804294	XLOC_400659	6	+	19579710	19589504	4	10090	1.95797e+31	1.95895e+31
TCONS_00185748	XLOC_095884	12	+	54687898	54697589	5	10090	5.46879e+39	5.46976e+39
TCONS_00808351	XLOC_403403	6	-	75451257	75458958	3	10090	7.54513e+23	7.5459e+23
TCONS_00235726	XLOC_114406	13	-	35348937	35357522	11	10091	3.53489e+87	3.53575e+87
TCONS_00809230	XLOC_404217	6	-	168777568	168787252	4	10091	1.68778e+35	1.68787e+35
TCONS_00141726	XLOC_061554	10	-	23198921	23207191	4	10091	2.31989e+31	2.32072e+31
TCONS_00380054	XLOC_158378	14	+	38595044	38601350	8	10092	3.8595e+63	3.86014e+63
TCONS_00245435	XLOC_114222	13	-	23783322	23788367	2	10092	2378332223783320	2378836723788360
TCONS_00012752	XLOC_001621	1	+	249969775	249979164	6	10092	2.4997e+53	2.49979e+53
TCONS_00881521	XLOC_403399	6	-	75192206	75201062	8	10092	7.51922e+63	7.52011e+63
TCONS_00536694	XLOC_257670	18	-	18332011	18340160	9	10093	1.8332e+71	1.83402e+71
TCONS_00891178	XLOC_401158	6	+	55263714	55272078	13	10093	5.52637e+103	5.52721e+103
TCONS_00653798	XLOC_311572	3	-	5600225	5609998	4	10093	5.60023e+27	5.61e+27
TCONS_00221944	XLOC_095618	12	+	42864624	42872711	5	10093	4.28646e+39	4.28727e+39
TCONS_00941994	XLOC_444554	7	+	32289467	32297644	8	10093	3.22895e+63	3.22976e+63
TCONS_01020861	XLOC_505550	9	-	77908981	77915591	5	10094	7.7909e+39	7.79156e+39
TCONS_00627822	XLOC_312104	3	-	43959063	43968082	8	10094	4.39591e+63	4.39681e+63
TCONS_00999402	XLOC_474905	8	-	4866246	4875538	5	10094	4.86625e+34	4.87554e+34
TCONS_01018657	XLOC_503899	9	+	8950348	8958155	4	10094	8.95035e+27	8.95816e+27
TCONS_00557429	XLOC_274817	2	-	58537828	58545266	5	10094	5.85378e+39	5.85453e+39
TCONS_00984573	XLOC_475232	8	-	68735005	68744758	3	10095	6.8735e+23	6.87448e+23
TCONS_01134719	XLOC_548948	X	-	87405176	87413957	5	10095	8.74052e+39	8.7414e+39
TCONS_00285432	XLOC_115415	13	-	207806934	207816271	8	10095	2.07807e+71	2.07816e+71
TCONS_00907138	XLOC_444667	7	+	40903979	40911005	5	10095	4.0904e+39	4.0911e+39
TCONS_01140907	XLOC_548680	X	-	40212664	40222406	3	10096	4.02127e+23	4.02224e+23
TCONS_00652659	XLOC_310463	3	+	17801535	17807507	4	10096	1.78015e+31	1.78075e+31
TCONS_00153958	XLOC_078901	11	-	4865001	4871363	4	10096	4.865e+27	4.87136e+27
TCONS_01063527	XLOC_505002	9	-	6495139	6504441	3	10096	6.49514e+20	6.50444e+20
TCONS_00221943	XLOC_095618	12	+	42864624	42872711	5	10097	4.28646e+39	4.28727e+39
TCONS_00973396	XLOC_474063	8	+	20277587	20286673	4	10097	2.02776e+31	2.02867e+31
TCONS_00062295	XLOC_003387	1	-	240566235	240575658	6	10097	2.40566e+53	2.40576e+53
TCONS_00475315	XLOC_241322	17	+	62383245	62391824	13	10097	6.23832e+103	6.23918e+103
TCONS_00260627	XLOC_114431	13	-	39790642	39795690	2	10098	3979064239790640	3979569039795690
TCONS_00321779	XLOC_158643	14	+	56717545	56726861	5	10098	5.67175e+39	5.67269e+39
TCONS_00261263	XLOC_115236	13	-	180563005	180572259	3	10098	1.80563e+26	1.80572e+26
TCONS_00227924	XLOC_114393	13	-	34545439	34553088	16	10098	3.45454e+127	3.45531e+127
TCONS_00718989	XLOC_344063	4	-	15724983	15730031	2	10098	1572498315724980	1573003115730030
TCONS_01020063	XLOC_504790	9	+	129116998	129126746	3	10098	1.29117e+26	1.29127e+26
TCONS_00155877	XLOC_078460	11	+	8806802	8816409	5	10099	8.8068e+34	8.81641e+34
TCONS_00026916	XLOC_002300	1	-	57148375	57157107	5	10100	5.71484e+39	5.71571e+39
TCONS_01025063	XLOC_504400	9	+	68168480	68178105	6	10100	6.81685e+47	6.81781e+47
TCONS_00542770	XLOC_275040	2	-	72406594	72414822	13	10100	7.24066e+103	7.24148e+103
TCONS_00268634	XLOC_112985	13	+	33886261	33891310	2	10100	3388626133886260	3389131033891310
TCONS_01095509	XLOC_542815	AEMK02000452.1	+	2079495	2087706	5	10100	2.0795e+34	2.08771e+34
TCONS_00664457	XLOC_311267	3	+	107060490	107065539	2	10100	1.0706e+17	1.07066e+17
TCONS_00579658	XLOC_274441	2	-	9202549	9211792	5	10101	9.20255e+34	9.21179e+34
TCONS_00816175	XLOC_401989	6	+	134414577	134424227	5	10101	1.34415e+44	1.34424e+44
TCONS_00004150	XLOC_003174	1	-	201716395	201723636	3	10101	2.01716e+26	2.01724e+26
TCONS_00806253	XLOC_401717	6	+	88696051	88705080	11	10102	8.86961e+87	8.87051e+87
TCONS_00841049	XLOC_400997	6	+	49635130	49640883	5	10102	4.96351e+39	4.96409e+39
TCONS_00942731	XLOC_445498	7	-	7528748	7538318	5	10102	7.52875e+34	7.53832e+34
TCONS_00673119	XLOC_311446	3	+	127426887	127435139	5	10102	1.27427e+44	1.27435e+44
TCONS_00362667	XLOC_158610	14	+	52046950	52052000	2	10102	5204695052046950	5205200052052000
TCONS_00805797	XLOC_401481	6	+	71767210	71774262	6	10102	7.17672e+47	7.17743e+47
TCONS_00891317	XLOC_401317	6	+	62113707	62121735	4	10103	6.21137e+31	6.21217e+31
TCONS_00983946	XLOC_474475	8	+	84419473	84428779	4	10103	8.44195e+31	8.44288e+31
TCONS_00234569	XLOC_113363	13	+	90833132	90841489	6	10103	9.08331e+47	9.08415e+47
TCONS_00132458	XLOC_061438	10	-	11782519	11791399	5	10103	1.17825e+39	1.17914e+39
TCONS_01080282	XLOC_504256	9	+	48063834	48073334	5	10103	4.80638e+39	4.80733e+39
TCONS_00217166	XLOC_095520	12	+	35468557	35474677	4	10103	3.54686e+31	3.54747e+31
TCONS_00186338	XLOC_096315	12	-	19763230	19771280	9	10103	1.97632e+71	1.97713e+71
TCONS_00185585	XLOC_095826	12	+	52146014	52152589	6	10104	5.2146e+47	5.21526e+47
TCONS_00060220	XLOC_000884	1	+	128085059	128091694	4	10104	1.28085e+35	1.28092e+35
TCONS_00406217	XLOC_193000	15	+	18516514	18525911	3	10104	1.85165e+23	1.85259e+23
TCONS_00902240	XLOC_445723	7	-	24098446	24107055	6	10104	2.40984e+47	2.41071e+47
TCONS_00000966	XLOC_000722	1	+	111469699	111476177	4	10105	1.1147e+35	1.11476e+35
TCONS_00654331	XLOC_312254	3	-	59218689	59223832	4	10105	5.92187e+31	5.92238e+31
TCONS_00843318	XLOC_403137	6	-	58020506	58028285	6	10105	5.80205e+47	5.80283e+47
TCONS_00323135	XLOC_160213	14	-	90051231	90060484	4	10105	9.00512e+31	9.00605e+31
TCONS_00967475	XLOC_474148	8	+	37503405	37513138	5	10105	3.75034e+39	3.75131e+39
TCONS_00808801	XLOC_403743	6	-	104047778	104055777	6	10105	1.04048e+53	1.04056e+53
TCONS_00119736	XLOC_060807	10	+	11380862	11389379	4	10106	1.13809e+31	1.13894e+31
TCONS_00963990	XLOC_475240	8	-	69924482	69932119	5	10106	6.99245e+39	6.99321e+39
TCONS_01063029	XLOC_504400	9	+	68136727	68146609	3	10107	6.81367e+23	6.81466e+23
TCONS_00654121	XLOC_311977	3	-	38882911	38891367	7	10107	3.88829e+55	3.88914e+55
TCONS_00688629	XLOC_344063	4	-	15640357	15647160	4	10107	1.56404e+31	1.56472e+31
TCONS_00967900	XLOC_474525	8	+	96961885	96970833	6	10108	9.69619e+47	9.69708e+47
TCONS_00109472	XLOC_000518	1	+	75420004	75429682	4	10108	7.542e+31	7.54297e+31
TCONS_00974087	XLOC_474667	8	+	118812803	118822308	3	10108	1.18813e+26	1.18822e+26
TCONS_01043758	XLOC_504093	9	+	33833802	33843231	7	10108	3.38338e+55	3.38432e+55
TCONS_00729356	XLOC_343516	4	+	97384684	97390555	5	10108	9.73847e+39	9.73906e+39
TCONS_00454582	XLOC_222361	16	-	71980468	71989011	6	10108	7.19805e+47	7.1989e+47
TCONS_00503674	XLOC_241886	17	-	61715590	61723157	20	10108	6.17156e+159	6.17232e+159
TCONS_00854340	XLOC_403403	6	-	75451257	75458958	3	10110	7.54513e+23	7.5459e+23
TCONS_00805444	XLOC_401300	6	+	60795766	60802645	5	10110	6.07958e+39	6.08026e+39
TCONS_00212412	XLOC_095602	12	+	42021256	42031151	4	10110	4.20213e+31	4.20312e+31
TCONS_00352572	XLOC_160252	14	-	99018413	99023467	2	10110	9901841399018410	9902346799023460
TCONS_00654120	XLOC_311977	3	-	38882911	38891367	7	10110	3.88829e+55	3.88914e+55
TCONS_01121890	XLOC_548719	X	-	43221250	43230343	8	10110	4.32213e+63	4.32303e+63
TCONS_00154001	XLOC_078936	11	-	7194799	7201791	6	10110	7.1948e+41	7.20179e+41
TCONS_00757089	XLOC_374922	5	+	82973909	82983745	4	10111	8.29739e+31	8.29837e+31
TCONS_00771712	XLOC_374737	5	+	64027868	64036492	9	10111	6.40279e+71	6.40365e+71
TCONS_00258912	XLOC_112721	13	+	14841312	14850986	3	10111	1.48413e+23	1.4851e+23
TCONS_00270781	XLOC_115402	13	-	207030825	207040618	3	10112	2.07031e+26	2.07041e+26
TCONS_00486851	XLOC_240968	17	+	33086005	33094840	9	10112	3.3086e+71	3.30948e+71
TCONS_00957068	XLOC_444526	7	+	31131671	31136726	2	10112	3113167131131670	3113672631136720
TCONS_01032707	XLOC_505372	9	-	50584256	50590981	7	10112	5.05843e+55	5.0591e+55
TCONS_00943223	XLOC_446404	7	-	78043527	78051119	9	10112	7.80435e+71	7.80511e+71
TCONS_00932415	XLOC_445258	7	+	103681608	103690975	3	10114	1.03682e+26	1.03691e+26
TCONS_00652456	XLOC_310254	3	+	5305578	5315336	3	10114	5.30558e+20	5.31534e+20
TCONS_00627644	XLOC_311807	3	-	19231002	19240675	5	10114	1.9231e+39	1.92407e+39
TCONS_00771378	XLOC_374355	5	+	19787468	19795049	5	10114	1.97875e+39	1.9795e+39
TCONS_00958256	XLOC_446696	7	-	115672523	115681841	4	10115	1.15673e+35	1.15682e+35
TCONS_00891125	XLOC_401090	6	+	53443493	53452062	14	10115	5.34435e+111	5.34521e+111
TCONS_00841164	XLOC_401090	6	+	53443493	53452062	14	10115	5.34435e+111	5.34521e+111
TCONS_00474780	XLOC_240941	17	+	31943532	31953111	5	10116	3.19435e+39	3.19531e+39
TCONS_00809141	XLOC_404169	6	-	166324872	166330666	10	10116	1.66325e+89	1.66331e+89
TCONS_00569761	XLOC_273203	2	+	51449560	51458573	6	10116	5.14496e+47	5.14586e+47
TCONS_00763502	XLOC_375797	5	-	78208350	78217594	5	10116	7.82084e+39	7.82176e+39
TCONS_00261400	XLOC_115411	13	-	207657770	207667609	3	10116	2.07658e+26	2.07668e+26
TCONS_00141371	XLOC_061071	10	+	33022049	33029899	18	10116	3.3022e+143	3.30299e+143
TCONS_00159323	XLOC_078914	11	-	5626323	5635904	6	10116	5.62632e+41	5.6359e+41
TCONS_00891470	XLOC_401545	6	+	78063957	78069674	4	10117	7.8064e+31	7.80697e+31
TCONS_01134601	XLOC_548749	X	-	46692020	46701293	5	10117	4.6692e+39	4.67013e+39
TCONS_00973228	XLOC_473934	8	+	1847641	1855845	7	10117	1.84764e+48	1.85585e+48
TCONS_00990508	XLOC_475068	8	-	35210564	35219447	4	10117	3.52106e+31	3.52194e+31
TCONS_00226506	XLOC_113401	13	+	97273522	97280388	3	10119	9.72735e+23	9.72804e+23
TCONS_00593506	XLOC_274973	2	-	69274575	69281790	3	10119	6.92746e+23	6.92818e+23
TCONS_00619306	XLOC_310400	3	+	11824642	11833900	10	10119	1.18246e+79	1.18339e+79
TCONS_00700004	XLOC_343319	4	+	85347132	85356823	5	10119	8.53471e+39	8.53568e+39
TCONS_00663567	XLOC_310207	3	+	3251366	3261235	4	10119	3.25137e+27	3.26124e+27
TCONS_00441695	XLOC_221589	16	+	25810532	25817492	4	10119	2.58105e+31	2.58175e+31
TCONS_00932502	XLOC_445353	7	+	117465442	117472037	3	10120	1.17465e+26	1.17472e+26
TCONS_01048703	XLOC_525075	9	.	78181217	78186276	2	10120	7818121778181210	7818627678186270
TCONS_00542596	XLOC_274932	2	-	66251678	66260955	6	10121	6.62517e+47	6.6261e+47
TCONS_00296998	XLOC_115187	13	-	158630650	158638839	6	10121	1.58631e+53	1.58639e+53
TCONS_00963960	XLOC_475218	8	-	67439500	67448460	5	10121	6.74395e+39	6.74485e+39
TCONS_00653287	XLOC_311025	3	+	73831336	73838553	4	10121	7.38313e+31	7.38386e+31
TCONS_00984410	XLOC_475029	8	-	30147620	30154976	4	10121	3.01476e+31	3.0155e+31
TCONS_00579268	XLOC_274062	2	+	140456661	140466466	3	10122	1.40457e+26	1.40466e+26
TCONS_00547730	XLOC_272895	2	+	11346508	11356262	3	10122	1.13465e+23	1.13563e+23
TCONS_00913366	XLOC_444236	7	+	12723156	12733061	3	10123	1.27232e+23	1.27331e+23
TCONS_00792389	XLOC_374207	5	+	10320272	10329942	7	10123	1.03203e+55	1.03299e+55
TCONS_00693664	XLOC_343389	4	+	90566267	90574761	6	10123	9.05663e+47	9.05748e+47
TCONS_00186086	XLOC_096103	12	-	5600814	5609754	9	10123	5.60081e+62	5.60975e+62
TCONS_00297086	XLOC_115362	13	-	203703707	203713625	3	10123	2.03704e+26	2.03714e+26
TCONS_00329916	XLOC_158643	14	+	56670444	56680140	5	10123	5.66704e+39	5.66801e+39
TCONS_00351808	XLOC_159242	14	+	132154396	132164095	5	10124	1.32154e+44	1.32164e+44
TCONS_00644480	XLOC_310194	3	+	1567276	1576222	5	10124	1.56728e+34	1.57622e+34
TCONS_00902599	XLOC_446067	7	-	51426311	51436214	4	10124	5.14263e+31	5.14362e+31
TCONS_00933105	XLOC_446306	7	-	75173452	75180955	13	10125	7.51735e+103	7.5181e+103
TCONS_00983691	XLOC_474171	8	+	39703362	39709817	5	10125	3.97034e+39	3.97098e+39
TCONS_00481538	XLOC_241552	17	-	31910761	31918260	15	10125	3.19108e+119	3.19183e+119
TCONS_00285349	XLOC_115270	13	-	192294880	192302216	5	10125	1.92295e+44	1.92302e+44
TCONS_00295424	XLOC_113014	13	+	35948389	35957928	8	10126	3.59484e+63	3.59579e+63
TCONS_00711518	XLOC_343886	4	+	129748680	129758088	6	10126	1.29749e+53	1.29758e+53
TCONS_00879681	XLOC_400872	6	+	45074567	45083076	9	10126	4.50746e+71	4.50831e+71
TCONS_00207394	XLOC_096684	12	-	44187397	44195974	9	10126	4.41874e+71	4.4196e+71
TCONS_00284934	XLOC_114553	13	-	66552197	66561927	4	10126	6.65522e+31	6.65619e+31
TCONS_00004038	XLOC_003030	1	-	182111158	182120724	5	10127	1.82111e+44	1.82121e+44
TCONS_00540686	XLOC_273559	2	+	76707987	76715192	9	10127	7.6708e+71	7.67152e+71
TCONS_01063141	XLOC_504514	9	+	90725475	90734921	6	10127	9.07255e+47	9.07349e+47
TCONS_01031759	XLOC_504466	9	+	77540146	77549294	3	10127	7.75401e+23	7.75493e+23
TCONS_00962542	XLOC_474006	8	+	12330013	12339809	3	10127	1.233e+23	1.23398e+23
TCONS_00351451	XLOC_158895	14	+	90386914	90396680	3	10127	9.03869e+23	9.03967e+23
TCONS_00549287	XLOC_274508	2	-	14595407	14604745	6	10127	1.45954e+47	1.46047e+47
TCONS_00444562	XLOC_221797	16	+	52128629	52138040	6	10127	5.21286e+47	5.2138e+47
TCONS_00841667	XLOC_401489	6	+	72064684	72073118	7	10128	7.20647e+55	7.20731e+55
TCONS_00728990	XLOC_343054	4	+	41804382	41812241	6	10128	4.18044e+47	4.18122e+47
TCONS_00751228	XLOC_374392	5	+	21508228	21514395	4	10128	2.15082e+31	2.15144e+31
TCONS_00807980	XLOC_403115	6	-	56558767	56564316	4	10129	5.65588e+31	5.65643e+31
TCONS_01081138	XLOC_505646	9	-	102685102	102694704	3	10129	1.02685e+26	1.02695e+26
TCONS_00611772	XLOC_272770	2	+	6594195	6602580	11	10130	6.5942e+76	6.60258e+76
TCONS_00634747	XLOC_312085	3	-	42662932	42672772	3	10130	4.26629e+23	4.26728e+23
TCONS_00751227	XLOC_374392	5	+	21508228	21514395	4	10131	2.15082e+31	2.15144e+31
TCONS_00807472	XLOC_402710	6	-	34521628	34528494	9	10131	3.45216e+71	3.45285e+71
TCONS_00913484	XLOC_444376	7	+	22702900	22712660	4	10132	2.27029e+31	2.27127e+31
TCONS_00879544	XLOC_400715	6	+	28164578	28173725	5	10132	2.81646e+39	2.81737e+39
TCONS_00762897	XLOC_375046	5	+	100681485	100686550	2	10132	1.00681e+17	1.00687e+17
TCONS_00478323	XLOC_241420	17	-	14781141	14790096	10	10132	1.47811e+79	1.47901e+79
TCONS_00206675	XLOC_095799	12	+	50729118	50736074	5	10133	5.07291e+39	5.07361e+39
TCONS_00095732	XLOC_001383	1	+	214003935	214011490	4	10133	2.14004e+35	2.14011e+35
TCONS_00571107	XLOC_274347	2	-	6139250	6148055	9	10133	6.13925e+62	6.14806e+62
TCONS_00580393	XLOC_275353	2	-	98331613	98341119	4	10133	9.83316e+31	9.83411e+31
TCONS_00841878	XLOC_401671	6	+	85434030	85440194	3	10133	8.5434e+23	8.54402e+23
TCONS_00387620	XLOC_193905	15	-	25077569	25086738	3	10134	2.50776e+23	2.50867e+23
TCONS_00442399	XLOC_222204	16	-	47438721	47447746	5	10134	4.74387e+39	4.74477e+39
TCONS_00752919	XLOC_375672	5	-	63836716	63842894	8	10134	6.38367e+63	6.38429e+63
TCONS_00244698	XLOC_113611	13	+	132793181	132802733	5	10134	1.32793e+44	1.32803e+44
TCONS_00556733	XLOC_274062	2	+	140456661	140466471	3	10134	1.40457e+26	1.40466e+26
TCONS_00549556	XLOC_274907	2	-	64849261	64858692	8	10134	6.48493e+63	6.48587e+63
TCONS_00799862	XLOC_375144	5	-	7100164	7109593	3	10134	7.10016e+20	7.10959e+20
TCONS_00047687	XLOC_001246	1	+	187475006	187484762	4	10134	1.87475e+35	1.87485e+35
TCONS_00217525	XLOC_095995	12	-	439693	449275	7	10135	4.39693e+41	4.49275e+41
TCONS_01051802	XLOC_504556	9	+	93685876	93695206	7	10135	9.36859e+55	9.36952e+55
TCONS_00807605	XLOC_402840	6	-	47616945	47625698	10	10135	4.76169e+79	4.76257e+79
TCONS_00844224	XLOC_404187	6	-	167306929	167315788	8	10135	1.67307e+71	1.67316e+71
TCONS_00475029	XLOC_241083	17	+	40109170	40117852	7	10135	4.01092e+55	4.01179e+55
TCONS_00738230	XLOC_344582	4	-	94665567	94673442	5	10135	9.46656e+39	9.46734e+39
TCONS_00700806	XLOC_343856	4	+	127295692	127303026	8	10136	1.27296e+71	1.27303e+71
TCONS_00331141	XLOC_159791	14	-	48040885	48049093	4	10136	4.80409e+31	4.80491e+31
TCONS_00543319	XLOC_275597	2	-	138501516	138510710	3	10136	1.38502e+26	1.38511e+26
TCONS_00571108	XLOC_274347	2	-	6139250	6148055	9	10136	6.13925e+62	6.14806e+62
TCONS_01062954	XLOC_504301	9	+	53365456	53372954	11	10136	5.33655e+87	5.3373e+87
TCONS_00003704	XLOC_002742	1	-	130509268	130515744	11	10137	1.30509e+98	1.30516e+98
TCONS_00222784	XLOC_096953	12	-	55364000	55372679	13	10137	5.5364e+103	5.53727e+103
TCONS_00549859	XLOC_275353	2	-	98331613	98341119	4	10137	9.83316e+31	9.83411e+31
TCONS_00926163	XLOC_445657	7	-	22606951	22614571	7	10137	2.2607e+55	2.26146e+55
TCONS_00569346	XLOC_272764	2	+	6455508	6463491	12	10138	6.45551e+83	6.46349e+83
TCONS_00388221	XLOC_194541	15	-	128515385	128524814	6	10138	1.28515e+53	1.28525e+53
TCONS_00620835	XLOC_311368	3	+	114503150	114508440	3	10138	1.14503e+26	1.14508e+26
TCONS_01072367	XLOC_504781	9	+	127857988	127867556	4	10138	1.27858e+35	1.27868e+35
TCONS_01134148	XLOC_548077	X	+	45847894	45855975	3	10139	4.58479e+23	4.5856e+23
TCONS_01106701	XLOC_548608	X	-	15300752	15310037	8	10139	1.53008e+63	1.531e+63
TCONS_00999257	XLOC_474744	8	+	130661774	130669060	3	10139	1.30662e+26	1.30669e+26
TCONS_00122935	XLOC_061127	10	+	40764431	40773922	5	10139	4.07644e+39	4.07739e+39
TCONS_01014244	XLOC_475649	8	-	130661774	130669060	3	10139	1.30662e+26	1.30669e+26
TCONS_00963414	XLOC_474744	8	+	130661774	130669060	3	10139	1.30662e+26	1.30669e+26
TCONS_00260909	XLOC_114779	13	-	95664142	95673816	5	10140	9.56641e+39	9.56738e+39
TCONS_00541778	XLOC_274294	2	-	4089077	4098529	9	10140	4.08908e+62	4.09853e+62
TCONS_00807657	XLOC_402886	6	-	48919702	48929193	7	10140	4.89197e+55	4.89292e+55
TCONS_00778096	XLOC_375134	5	-	6717273	6723284	4	10140	6.71727e+27	6.72328e+27
TCONS_00184559	XLOC_095161	12	+	11723520	11733285	4	10140	1.17235e+31	1.17333e+31
TCONS_00296729	XLOC_114780	13	-	95694836	95703748	6	10140	9.56948e+47	9.57037e+47
TCONS_00096446	XLOC_002507	1	-	99900335	99908253	6	10141	9.99003e+47	9.99083e+47
TCONS_00808471	XLOC_403475	6	-	81730284	81739888	6	10141	8.17303e+47	8.17399e+47
TCONS_00752994	XLOC_375731	5	-	68140731	68146491	4	10141	6.81407e+31	6.81465e+31
TCONS_00207132	XLOC_096268	12	-	18195819	18201802	9	10141	1.81958e+71	1.82018e+71
TCONS_00540406	XLOC_273415	2	+	69320356	69328519	10	10141	6.93204e+79	6.93285e+79
TCONS_00815504	XLOC_401457	6	+	70585651	70594264	5	10141	7.05857e+39	7.05943e+39
TCONS_00222177	XLOC_095891	12	+	56211933	56221447	5	10141	5.62119e+39	5.62214e+39
TCONS_00541702	XLOC_274250	2	-	375577	382632	16	10141	3.75577e+95	3.82632e+95
TCONS_00752333	XLOC_375171	5	-	8324051	8332137	3	10141	8.32405e+20	8.33214e+20
TCONS_00942424	XLOC_445055	7	+	78447996	78454283	7	10141	7.8448e+55	7.84543e+55
TCONS_00532944	XLOC_257921	18	-	51397347	51407025	5	10141	5.13973e+39	5.1407e+39
TCONS_00206142	XLOC_095234	12	+	17854159	17863924	5	10142	1.78542e+39	1.78639e+39
TCONS_01024605	XLOC_504041	9	+	26634696	26642512	4	10142	2.66347e+31	2.66425e+31
TCONS_00621581	XLOC_311953	3	-	37840913	37849514	7	10142	3.78409e+55	3.78495e+55
TCONS_00003823	XLOC_002845	1	-	149525312	149534390	6	10142	1.49525e+53	1.49534e+53
TCONS_00012850	XLOC_001713	1	+	261346681	261356237	5	10142	2.61347e+44	2.61356e+44
TCONS_00079427	XLOC_000101	1	+	9994811	9999881	2	10142	99948119994811	99998819999881
TCONS_00752539	XLOC_375329	5	-	19587382	19594932	16	10143	1.95874e+127	1.95949e+127
TCONS_00322886	XLOC_159795	14	-	48158712	48167928	8	10143	4.81587e+63	4.81679e+63
TCONS_00096153	XLOC_001962	1	-	7400636	7409362	10	10143	7.40064e+69	7.40936e+69
TCONS_00557081	XLOC_274361	2	-	6564333	6572362	15	10143	6.56433e+104	6.57236e+104
TCONS_00931778	XLOC_444649	7	+	39221845	39230770	12	10144	3.92218e+95	3.92308e+95
TCONS_00808470	XLOC_403475	6	-	81730284	81739888	6	10144	8.17303e+47	8.17399e+47
TCONS_00664976	XLOC_311977	3	-	38882933	38889618	6	10145	3.88829e+47	3.88896e+47
TCONS_00499447	XLOC_241083	17	+	40109208	40117852	7	10146	4.01092e+55	4.01179e+55
TCONS_00522642	XLOC_257023	18	+	6853508	6861133	14	10146	6.85351e+97	6.86113e+97
TCONS_00279484	XLOC_144940	13	.	134288333	134293405	2	10146	1.34288e+17	1.34293e+17
TCONS_00654604	XLOC_312636	3	-	112286848	112296729	4	10146	1.12287e+35	1.12297e+35
TCONS_00949820	XLOC_445002	7	+	75770915	75780503	5	10147	7.57709e+39	7.57805e+39
TCONS_00503261	XLOC_241083	17	+	40109170	40117852	6	10148	4.01092e+47	4.01179e+47
TCONS_00892610	XLOC_403317	6	-	67140185	67149120	6	10148	6.71402e+47	6.71491e+47
TCONS_00805491	XLOC_401317	6	+	62113703	62121773	3	10148	6.21137e+23	6.21218e+23
TCONS_00264906	XLOC_136395	13	.	95130632	95135705	2	10148	9513063295130630	9513570595135700
TCONS_00634792	XLOC_312147	3	-	47717798	47725493	5	10148	4.77178e+39	4.77255e+39
TCONS_00226084	XLOC_113140	13	+	66299348	66308600	8	10148	6.62993e+63	6.63086e+63
TCONS_00967412	XLOC_474094	8	+	30544106	30553663	5	10148	3.05441e+39	3.05537e+39
TCONS_00260987	XLOC_114913	13	-	121740132	121745205	2	10148	1.2174e+17	1.21745e+17
TCONS_00869331	XLOC_403303	6	-	64398256	64407097	11	10148	6.43983e+87	6.44071e+87
TCONS_00840562	XLOC_400567	6	+	13436570	13441643	2	10148	1343657013436570	1344164313441640
TCONS_01109494	XLOC_548353	X	+	97998370	98007261	6	10148	9.79984e+47	9.80073e+47
TCONS_00653668	XLOC_311431	3	+	126086997	126095434	13	10149	1.26087e+116	1.26095e+116
TCONS_00061647	XLOC_002507	1	-	99908622	99917326	8	10149	9.99086e+63	9.99173e+63
TCONS_00463642	XLOC_221779	16	+	50425240	50434381	7	10150	5.04252e+55	5.04344e+55
TCONS_00913864	XLOC_444584	7	+	34254556	34264382	3	10150	3.42546e+23	3.42644e+23
TCONS_01044272	XLOC_504586	9	+	102965962	102971036	2	10150	1.02966e+17	1.02971e+17
TCONS_00901731	XLOC_445236	7	+	100122400	100131999	4	10150	1.00122e+35	1.00132e+35
TCONS_01051501	XLOC_504273	9	+	51073830	51081377	4	10150	5.10738e+31	5.10814e+31
TCONS_00329517	XLOC_158392	14	+	39450583	39458573	7	10150	3.94506e+55	3.94586e+55
TCONS_00221569	XLOC_095109	12	+	6053908	6061732	4	10150	6.05391e+27	6.06173e+27
TCONS_00217462	XLOC_095927	12	+	59042708	59050558	4	10151	5.90427e+31	5.90506e+31
TCONS_01043717	XLOC_504059	9	+	28176832	28181942	3	10151	2.81768e+23	2.81819e+23
TCONS_00956930	XLOC_444351	7	+	21992106	21999018	5	10151	2.19921e+39	2.1999e+39
TCONS_00854172	XLOC_403204	6	-	60626436	60634505	3	10151	6.06264e+23	6.06345e+23
TCONS_00805104	XLOC_401114	6	+	54222464	54229745	6	10151	5.42225e+47	5.42297e+47
TCONS_00356339	XLOC_172136	14	.	51915193	51920268	2	10152	5191519351915190	5192026851920260
TCONS_00306834	XLOC_113766	13	+	147539649	147549184	3	10152	1.4754e+26	1.47549e+26
TCONS_00158887	XLOC_078497	11	+	13765501	13774791	7	10152	1.37655e+55	1.37748e+55
TCONS_00950376	XLOC_445915	7	-	35284770	35293314	9	10152	3.52848e+71	3.52933e+71
TCONS_00654672	XLOC_312794	3	-	131312190	131321990	5	10152	1.31312e+44	1.31322e+44
TCONS_01097337	XLOC_543995	AEMK02000469.1	-	20196	29874	5	10152	2.01962e+24	2.98742e+24
TCONS_00974174	XLOC_474757	8	+	131431558	131436633	2	10152	1.31432e+17	1.31437e+17
TCONS_00471862	XLOC_222020	16	-	22491668	22500955	7	10152	2.24917e+55	2.2501e+55
TCONS_00719265	XLOC_344445	4	-	84545660	84555023	4	10153	8.45457e+31	8.4555e+31
TCONS_00806891	XLOC_402203	6	+	159854498	159862927	15	10153	1.59854e+134	1.59863e+134
TCONS_00808546	XLOC_403552	6	-	85618703	85627849	6	10153	8.56187e+47	8.56278e+47
TCONS_00213071	XLOC_096392	12	-	22982405	22990725	7	10153	2.29824e+55	2.29907e+55
TCONS_01125980	XLOC_547819	X	+	6231938	6238730	4	10154	6.23194e+27	6.23873e+27
TCONS_00603830	XLOC_274970	2	-	69124897	69132529	9	10155	6.91249e+71	6.91325e+71
TCONS_00854678	XLOC_403868	6	-	129210354	129219683	3	10155	1.2921e+26	1.2922e+26
TCONS_01107182	XLOC_549035	X	-	106761177	106770922	4	10156	1.06761e+35	1.06771e+35
TCONS_00343891	XLOC_159060	14	+	111033867	111038944	2	10156	1.11034e+17	1.11039e+17
TCONS_00523217	XLOC_257639	18	-	14180035	14185112	2	10156	1418003514180030	1418511214185110
TCONS_00014156	XLOC_003283	1	-	228081959	228091872	3	10156	2.28082e+26	2.28092e+26
TCONS_00900243	XLOC_444289	7	+	19502640	19509048	4	10157	1.95026e+31	1.9509e+31
TCONS_01032969	XLOC_505654	9	-	103550468	103560107	5	10157	1.0355e+44	1.0356e+44
TCONS_00700757	XLOC_343838	4	+	125558023	125567874	6	10157	1.25558e+53	1.25568e+53
TCONS_00307638	XLOC_115350	13	-	203134168	203144053	3	10158	2.03134e+26	2.03144e+26
TCONS_00364039	XLOC_160626	14	-	140987887	140997805	4	10158	1.40988e+35	1.40998e+35
TCONS_00362407	XLOC_158331	14	+	32576694	32584666	4	10158	3.25767e+31	3.25847e+31
TCONS_00184748	XLOC_095255	12	+	18640221	18648822	6	10158	1.86402e+47	1.86488e+47
TCONS_00246154	XLOC_115020	13	-	134310390	134319907	5	10159	1.3431e+44	1.3432e+44
TCONS_00603207	XLOC_274082	2	+	142296129	142305276	5	10159	1.42296e+44	1.42305e+44
TCONS_00750890	XLOC_374171	5	+	8999230	9007463	5	10159	8.99923e+34	9.00746e+34
TCONS_00737485	XLOC_343538	4	+	97930445	97939529	4	10159	9.79304e+31	9.79395e+31
TCONS_00422493	XLOC_193314	15	+	80428658	80438604	3	10159	8.04287e+23	8.04386e+23
TCONS_01032649	XLOC_505306	9	-	42643475	42649564	3	10160	4.26435e+23	4.26496e+23
TCONS_00548345	XLOC_273504	2	+	74368111	74377203	9	10160	7.43681e+71	7.43772e+71
TCONS_00569969	XLOC_273351	2	+	64836124	64844818	12	10160	6.48361e+95	6.48448e+95
TCONS_00999667	XLOC_475332	8	-	78247093	78254131	3	10160	7.82471e+23	7.82541e+23
TCONS_00001115	XLOC_000807	1	+	120176021	120185722	6	10160	1.20176e+53	1.20186e+53
TCONS_00481647	XLOC_241685	17	-	41070914	41078540	3	10160	4.10709e+23	4.10785e+23
TCONS_00745262	XLOC_343418	4	+	92623923	92631676	8	10160	9.26239e+63	9.26317e+63
TCONS_00371238	XLOC_158287	14	+	29925536	29934788	5	10160	2.99255e+39	2.99348e+39
TCONS_00990040	XLOC_474510	8	+	89324948	89333912	3	10161	8.93249e+23	8.93339e+23
TCONS_00206446	XLOC_095519	12	+	35456001	35464259	4	10161	3.5456e+31	3.54643e+31
TCONS_00396785	XLOC_193275	15	+	75966661	75974610	5	10161	7.59667e+39	7.59746e+39
TCONS_00323200	XLOC_160322	14	-	105924695	105933891	5	10161	1.05925e+44	1.05934e+44
TCONS_00146185	XLOC_061804	10	-	48786352	48795726	5	10161	4.87864e+39	4.87957e+39
TCONS_00510012	XLOC_257866	18	-	46219774	46228849	4	10161	4.62198e+31	4.62288e+31
TCONS_00851653	XLOC_400568	6	+	13494373	13503969	3	10162	1.34944e+23	1.3504e+23
TCONS_00245813	XLOC_114579	13	-	68947726	68956362	14	10162	6.89477e+111	6.89564e+111
TCONS_00080820	XLOC_001845	1	+	270463250	270471869	11	10162	2.70463e+98	2.70472e+98
TCONS_00153657	XLOC_078598	11	+	21018996	21028480	7	10162	2.1019e+55	2.10285e+55
TCONS_00569782	XLOC_273214	2	+	52289418	52298199	12	10162	5.22894e+95	5.22982e+95
TCONS_00519344	XLOC_257411	18	+	51080037	51088579	12	10162	5.108e+95	5.10886e+95
TCONS_00843555	XLOC_403315	6	-	67092891	67102535	5	10162	6.70929e+39	6.71025e+39
TCONS_00146167	XLOC_061762	10	-	43900108	43907798	3	10163	4.39001e+23	4.39078e+23
TCONS_00194145	XLOC_095296	12	+	19918248	19926848	13	10163	1.99182e+103	1.99268e+103
TCONS_00964195	XLOC_475462	8	-	102934849	102943954	4	10163	1.02935e+35	1.02944e+35
TCONS_00772475	XLOC_375512	5	-	41439961	41445204	3	10164	4.144e+23	4.14452e+23
TCONS_00541957	XLOC_274399	2	-	7865243	7871208	7	10164	7.86524e+48	7.87121e+48
TCONS_00693505	XLOC_343248	4	+	77616234	77625122	8	10164	7.76162e+63	7.76251e+63
TCONS_00611819	XLOC_272847	2	+	9018057	9023277	3	10164	9.01806e+20	9.02328e+20
TCONS_00014245	XLOC_003416	1	-	246149086	246158300	9	10164	2.46149e+80	2.46158e+80
TCONS_00974490	XLOC_475121	8	-	42692569	42701815	8	10164	4.26926e+63	4.27018e+63
TCONS_00792439	XLOC_374290	5	+	16013706	16021715	4	10165	1.60137e+31	1.60217e+31
TCONS_00892135	XLOC_402626	6	-	27569735	27579661	3	10166	2.75697e+23	2.75797e+23
TCONS_00235058	XLOC_113745	13	+	145888940	145898468	5	10166	1.45889e+44	1.45898e+44
TCONS_00569892	XLOC_273300	2	+	60974242	60979324	2	10166	6097424260974240	6097932460979320
TCONS_00222785	XLOC_096953	12	-	55364000	55372815	14	10166	5.5364e+111	5.53728e+111
TCONS_00003703	XLOC_002742	1	-	130509268	130515744	11	10166	1.30509e+98	1.30516e+98
TCONS_00351837	XLOC_159270	14	+	135131341	135140184	6	10166	1.35131e+53	1.3514e+53
TCONS_00868981	XLOC_402866	6	-	48306170	48314469	11	10167	4.83062e+87	4.83145e+87
TCONS_00932581	XLOC_445509	7	-	9699437	9708616	5	10167	9.69944e+34	9.70862e+34
TCONS_00270673	XLOC_115240	13	-	182127918	182136528	4	10168	1.82128e+35	1.82137e+35
TCONS_00350601	XLOC_158118	14	+	8961852	8967912	4	10168	8.96185e+27	8.96791e+27
TCONS_01146213	XLOC_548339	X	+	95494062	95503192	5	10169	9.54941e+39	9.55032e+39
TCONS_00619292	XLOC_310395	3	+	11484639	11494106	6	10169	1.14846e+47	1.14941e+47
TCONS_00913444	XLOC_444317	7	+	20789740	20799266	3	10169	2.07897e+23	2.07993e+23
TCONS_01122220	XLOC_549123	X	-	124673345	124679624	11	10169	1.24673e+98	1.2468e+98
TCONS_01086900	XLOC_539068	AEMK02000169.1	-	1229	10861	3	10169	1229122910430	10861133210861
TCONS_00737710	XLOC_343795	4	+	122304722	122314244	3	10170	1.22305e+26	1.22314e+26
TCONS_00059595	XLOC_000328	1	+	37876970	37884794	3	10170	3.7877e+23	3.78848e+23
TCONS_00536649	XLOC_257596	18	-	10374715	10379799	2	10170	1037471510374710	1037979910379790
TCONS_00003843	XLOC_002862	1	-	157821493	157829801	6	10171	1.57821e+53	1.5783e+53
TCONS_00963452	XLOC_474780	8	+	133695691	133705551	4	10171	1.33696e+35	1.33706e+35
TCONS_00931674	XLOC_444564	7	+	32657740	32667146	7	10171	3.26577e+55	3.26671e+55
TCONS_01102239	XLOC_546185	AEMK02000682.1	+	1740426	1748125	8	10171	1.74043e+55	1.74813e+55
TCONS_00569366	XLOC_272781	2	+	6851077	6858257	7	10171	6.85108e+48	6.85826e+48
TCONS_01150047	XLOC_570260	X	.	110773693	110778778	2	10172	1.10774e+17	1.10779e+17
TCONS_00156399	XLOC_079073	11	-	19251556	19261205	7	10172	1.92516e+55	1.92612e+55
TCONS_00203146	XLOC_096871	12	-	52161781	52170276	15	10172	5.21618e+119	5.21703e+119
TCONS_00974116	XLOC_474699	8	+	121833708	121843092	6	10172	1.21834e+53	1.21843e+53
TCONS_00762483	XLOC_374767	5	+	66464822	66472762	4	10172	6.64648e+31	6.64728e+31
TCONS_01045120	XLOC_505500	9	-	71846656	71853838	3	10174	7.18467e+23	7.18538e+23
TCONS_00547561	XLOC_272687	2	+	3607644	3615616	6	10174	3.60764e+41	3.61562e+41
TCONS_00555091	XLOC_272854	2	+	9100735	9110086	9	10174	9.10074e+62	9.11009e+62
TCONS_00541930	XLOC_274381	2	-	7085154	7094739	5	10174	7.08515e+34	7.09474e+34
TCONS_00049721	XLOC_003654	1	-	269808408	269816513	8	10174	2.69808e+71	2.69817e+71
TCONS_00184465	XLOC_095116	12	+	6299450	6308247	12	10174	6.29945e+83	6.30825e+83
TCONS_00826560	XLOC_403010	6	-	53623506	53632695	11	10174	5.36235e+87	5.36327e+87
TCONS_00900217	XLOC_444260	7	+	15856622	15865388	6	10174	1.58566e+47	1.58654e+47
TCONS_00963652	XLOC_474903	8	-	4362714	4370245	3	10174	4.36271e+20	4.37025e+20
TCONS_00372293	XLOC_159630	14	-	35635907	35644316	4	10174	3.56359e+31	3.56443e+31
TCONS_00612916	XLOC_274406	2	-	7976572	7981658	2	10174	79765727976572	79816587981658
TCONS_00700276	XLOC_343516	4	+	97384652	97390493	4	10175	9.73847e+31	9.73905e+31
TCONS_00329591	XLOC_158430	14	+	41357655	41367374	7	10175	4.13577e+55	4.13674e+55
TCONS_00633063	XLOC_310519	3	+	22725676	22734222	6	10176	2.27257e+47	2.27342e+47
TCONS_00153658	XLOC_078598	11	+	21032025	21038927	4	10176	2.1032e+31	2.10389e+31
TCONS_00646529	XLOC_312027	3	-	40257259	40263239	3	10177	4.02573e+23	4.02632e+23
TCONS_00080448	XLOC_001376	1	+	209267343	209275349	4	10177	2.09267e+35	2.09275e+35
TCONS_01080272	XLOC_504248	9	+	46890605	46899275	7	10177	4.68906e+55	4.68993e+55
TCONS_00983602	XLOC_474072	8	+	27851859	27856947	2	10178	2785185927851850	2785694727856940
TCONS_00186521	XLOC_096458	12	-	26015225	26024705	5	10178	2.60152e+39	2.60247e+39
TCONS_01100771	XLOC_545523	AEMK02000589.1	+	72935	78023	2	10178	7293572935	7802378023
TCONS_00902326	XLOC_445778	7	-	25236125	25243176	11	10179	2.52361e+87	2.52432e+87
TCONS_01051991	XLOC_504743	9	+	123860101	123870013	4	10179	1.2386e+35	1.2387e+35
TCONS_00109169	XLOC_000020	1	+	1698854	1708055	3	10179	1.69885e+20	1.70806e+20
TCONS_00762427	XLOC_374737	5	+	64027889	64036578	8	10179	6.40279e+63	6.40366e+63
TCONS_00227925	XLOC_114393	13	-	34545439	34553088	15	10179	3.45454e+119	3.45531e+119
TCONS_00619163	XLOC_310326	3	+	8357659	8363514	5	10179	8.35766e+34	8.36351e+34
TCONS_00700756	XLOC_343838	4	+	125546817	125556268	8	10179	1.25547e+71	1.25556e+71
TCONS_00259218	XLOC_112993	13	+	34113268	34120034	16	10179	3.41133e+127	3.412e+127
TCONS_00620535	XLOC_311116	3	+	87345748	87350837	2	10180	8734574887345740	8735083787350830
TCONS_00585917	XLOC_292266	2	.	78151527	78156616	2	10180	7815152778151520	7815661678156610
TCONS_01106280	XLOC_548247	X	+	76170297	76179710	3	10180	7.61703e+23	7.61797e+23
TCONS_00998675	XLOC_473942	8	+	2719785	2729208	6	10180	2.71979e+41	2.72921e+41
TCONS_00549329	XLOC_274576	2	-	24477053	24486904	3	10180	2.44771e+23	2.44869e+23
TCONS_00136236	XLOC_061541	10	-	21690446	21698786	4	10180	2.16904e+31	2.16988e+31
TCONS_01086704	XLOC_538960	AEMK02000162.1	-	109893	119609	5	10181	1.09893e+29	1.19609e+29
TCONS_00569970	XLOC_273351	2	+	64836124	64844818	12	10181	6.48361e+95	6.48448e+95
TCONS_00555770	XLOC_273391	2	+	67913388	67922938	5	10181	6.79134e+39	6.79229e+39
TCONS_00902842	XLOC_446313	7	-	75764638	75770041	3	10181	7.57646e+23	7.577e+23
TCONS_00751306	XLOC_374438	5	+	24862667	24869591	3	10181	2.48627e+23	2.48696e+23
TCONS_00205988	XLOC_095109	12	+	6047335	6054812	8	10181	6.04734e+55	6.05481e+55
TCONS_00258989	XLOC_112802	13	+	24074311	24082719	8	10181	2.40743e+63	2.40827e+63
TCONS_00902146	XLOC_445677	7	-	23006250	23015411	6	10181	2.30063e+47	2.30154e+47
TCONS_00808095	XLOC_403189	6	-	59602104	59609566	7	10182	5.96021e+55	5.96096e+55
TCONS_00540675	XLOC_273557	2	+	76660890	76666559	4	10183	7.66609e+31	7.66666e+31
TCONS_00891212	XLOC_401193	6	+	57083443	57088534	2	10184	5708344357083440	5708853457088530
TCONS_00761751	XLOC_374142	5	+	7573275	7582576	4	10184	7.57328e+27	7.58258e+27
TCONS_00924973	XLOC_444404	7	+	23622448	23628588	9	10184	2.36224e+71	2.36286e+71
TCONS_00495559	XLOC_240993	17	+	35373665	35382015	3	10184	3.53737e+23	3.5382e+23
TCONS_00004314	XLOC_003335	1	-	236383925	236392456	6	10185	2.36384e+53	2.36392e+53
TCONS_00441801	XLOC_221676	16	+	35037944	35047786	4	10185	3.50379e+31	3.50478e+31
TCONS_00942163	XLOC_444745	7	+	50093311	50102288	5	10185	5.00933e+39	5.01023e+39
TCONS_00593942	XLOC_275704	2	-	149069803	149079544	6	10185	1.4907e+53	1.4908e+53
TCONS_00942689	XLOC_445428	7	-	20530	29271	3	10185	205302053028792	292712149229271
TCONS_00186018	XLOC_096042	12	-	2459724	2468487	3	10185	2.45972e+20	2.46849e+20
TCONS_01014076	XLOC_475240	8	-	69924547	69932071	6	10185	6.99245e+47	6.99321e+47
TCONS_01043500	XLOC_503815	9	+	3249995	3256735	8	10186	3.25e+55	3.25674e+55
TCONS_00653801	XLOC_311575	3	-	5887223	5895620	7	10186	5.88722e+48	5.89562e+48
TCONS_00201730	XLOC_095396	12	+	23742853	23747945	2	10186	2374285323742850	2374794523747940
TCONS_00159155	XLOC_078753	11	+	66604397	66614278	4	10186	6.66044e+31	6.66143e+31
TCONS_00379979	XLOC_158309	14	+	30886238	30892740	5	10186	3.08862e+39	3.08927e+39
TCONS_00079514	XLOC_000215	1	+	22242600	22247692	2	10186	2224260022242600	2224769222247690
TCONS_00216747	XLOC_095060	12	+	4059177	4069095	3	10186	4.05918e+20	4.0691e+20
TCONS_00569926	XLOC_273327	2	+	62268547	62273640	2	10188	6226854762268540	6227364062273640
TCONS_00841564	XLOC_401391	6	+	64301756	64311073	8	10188	6.43018e+63	6.43111e+63
TCONS_01043875	XLOC_504230	9	+	46230398	46239401	12	10188	4.62304e+95	4.62394e+95
TCONS_01071719	XLOC_504048	9	+	26973443	26978914	3	10188	2.69734e+23	2.69789e+23
TCONS_00825023	XLOC_401571	6	+	80468692	80477628	7	10188	8.04687e+55	8.04776e+55
TCONS_00688676	XLOC_344123	4	-	28193739	28203492	7	10188	2.81937e+55	2.82035e+55
TCONS_00825024	XLOC_401571	6	+	80476502	80485622	3	10189	8.04765e+23	8.04856e+23
TCONS_00478324	XLOC_241420	17	-	14781682	14790222	9	10189	1.47817e+71	1.47902e+71
TCONS_00627802	XLOC_312082	3	-	42224548	42233453	4	10189	4.22245e+31	4.22335e+31
TCONS_00141879	XLOC_061823	10	-	49549599	49559537	4	10189	4.95496e+31	4.95595e+31
TCONS_00854511	XLOC_403650	6	-	92556326	92565516	8	10189	9.25563e+63	9.25655e+63
TCONS_00184284	XLOC_095027	12	+	2039851	2045913	4	10189	2.03985e+27	2.04591e+27
TCONS_00807827	XLOC_402991	6	-	52647467	52656143	6	10189	5.26475e+47	5.26561e+47
TCONS_00967958	XLOC_474571	8	+	104996779	105005621	4	10189	1.04997e+35	1.05006e+35
TCONS_00672965	XLOC_311203	3	+	97938674	97948432	3	10190	9.79387e+23	9.79484e+23
TCONS_00852993	XLOC_401790	6	+	95277824	95285068	11	10190	9.52778e+87	9.52851e+87
TCONS_00746061	XLOC_344702	4	-	101257052	101266640	5	10190	1.01257e+44	1.01267e+44
TCONS_00195506	XLOC_096700	12	-	44811198	44820468	7	10190	4.48112e+55	4.48205e+55
TCONS_01007007	XLOC_475240	8	-	69924555	69932024	5	10190	6.99246e+39	6.9932e+39
TCONS_00430253	XLOC_193722	15	+	136828294	136837471	9	10190	1.36828e+80	1.36837e+80
TCONS_00123122	XLOC_061335	10	+	65580356	65589832	7	10190	6.55804e+55	6.55898e+55
TCONS_00593555	XLOC_275036	2	-	72216971	72226309	5	10190	7.2217e+39	7.22263e+39
TCONS_00243909	XLOC_113018	13	+	38481728	38490752	6	10191	3.84817e+47	3.84908e+47
TCONS_00495440	XLOC_240846	17	+	21073050	21081481	4	10191	2.10731e+31	2.10815e+31
TCONS_00762428	XLOC_374737	5	+	64027889	64036578	8	10191	6.40279e+63	6.40366e+63
TCONS_00027611	XLOC_003113	1	-	196092072	196101772	5	10192	1.96092e+44	1.96102e+44
TCONS_00778069	XLOC_375090	5	-	3302755	3311867	5	10192	3.30276e+34	3.31187e+34
TCONS_00672508	XLOC_310689	3	+	39275316	39284292	11	10192	3.92753e+87	3.92843e+87
TCONS_00753065	XLOC_375786	5	-	77120145	77127580	8	10192	7.71201e+63	7.71276e+63
TCONS_00477833	XLOC_240863	17	+	25363897	25373162	8	10193	2.53639e+63	2.53732e+63
TCONS_00681330	XLOC_311639	3	-	8497493	8504494	19	10193	8.49749e+132	8.50449e+132
TCONS_01043965	XLOC_504328	9	+	57014264	57021274	4	10193	5.70143e+31	5.70213e+31
TCONS_00771685	XLOC_374705	5	+	62244780	62254149	6	10193	6.22448e+47	6.22541e+47
TCONS_00730312	XLOC_344808	4	-	110684838	110693151	4	10193	1.10685e+35	1.10693e+35
TCONS_00422700	XLOC_193576	15	+	121320173	121327384	8	10193	1.2132e+71	1.21327e+71
TCONS_01021028	XLOC_505697	9	-	108678587	108687167	7	10194	1.08679e+62	1.08687e+62
TCONS_00799326	XLOC_374309	5	+	16916443	16921539	2	10194	1691644316916440	1692153916921530
TCONS_00915058	XLOC_445623	7	-	21236160	21245333	3	10194	2.12362e+23	2.12453e+23
TCONS_00283697	XLOC_112969	13	+	32742225	32749624	19	10194	3.27422e+151	3.27496e+151
TCONS_00193966	XLOC_095171	12	+	11996404	12005482	4	10194	1.19964e+31	1.20055e+31
TCONS_00762030	XLOC_374390	5	+	21496192	21503912	16	10194	2.14962e+127	2.15039e+127
TCONS_00412676	XLOC_193136	15	+	48568346	48574529	5	10194	4.85683e+39	4.85745e+39
TCONS_00372753	XLOC_160505	14	-	123929500	123939307	5	10195	1.2393e+44	1.23939e+44
TCONS_00737515	XLOC_343567	4	+	99117138	99123065	8	10195	9.91171e+63	9.91231e+63
TCONS_00557082	XLOC_274361	2	-	6564337	6572470	14	10195	6.56434e+97	6.57247e+97
TCONS_00701114	XLOC_344278	4	-	57633577	57639518	3	10195	5.76336e+23	5.76395e+23
TCONS_00843860	XLOC_403676	6	-	95382321	95390407	9	10196	9.53823e+71	9.53904e+71
TCONS_00156526	XLOC_079245	11	-	67817113	67826975	5	10196	6.78171e+39	6.7827e+39
TCONS_00056912	XLOC_044438	1	.	191165624	191170721	2	10196	1.91166e+17	1.91171e+17
TCONS_00331300	XLOC_159976	14	-	60793882	60798979	2	10196	6079388260793880	6079897960798970
TCONS_00398068	XLOC_194654	15	-	137749055	137758346	8	10196	1.37749e+71	1.37758e+71
TCONS_00002150	XLOC_001466	1	+	229145930	229155177	6	10196	2.29146e+53	2.29155e+53
TCONS_00002219	XLOC_001514	1	+	236468295	236474635	9	10197	2.36468e+80	2.36475e+80
TCONS_00718350	XLOC_343415	4	+	92497834	92504556	6	10197	9.24978e+47	9.25046e+47
TCONS_00474829	XLOC_240968	17	+	33085992	33094841	8	10198	3.3086e+63	3.30948e+63
TCONS_00653953	XLOC_311773	3	-	17849123	17857924	9	10198	1.78491e+71	1.78579e+71
TCONS_00202107	XLOC_095799	12	+	50728893	50736074	4	10198	5.07289e+31	5.07361e+31
TCONS_01043889	XLOC_504248	9	+	46890605	46899275	7	10198	4.68906e+55	4.68993e+55
TCONS_00852171	XLOC_401040	6	+	51360163	51369398	9	10199	5.13602e+71	5.13694e+71
TCONS_00635175	XLOC_312665	3	-	114624820	114634610	5	10199	1.14625e+44	1.14635e+44
TCONS_00499570	XLOC_241280	17	+	58840072	58849076	3	10200	5.88401e+23	5.88491e+23
TCONS_00680686	XLOC_310710	3	+	39966195	39972658	12	10200	3.99662e+95	3.99727e+95
TCONS_00047922	XLOC_001514	1	+	236468093	236474635	10	10200	2.36468e+89	2.36475e+89
TCONS_00539541	XLOC_272852	2	+	9084277	9091616	5	10201	9.08428e+34	9.09162e+34
TCONS_00013753	XLOC_002755	1	-	131330996	131340840	4	10201	1.31331e+35	1.31341e+35
TCONS_01101723	XLOC_545935	AEMK02000652.1	-	9723	19595	4	10201	9.72397e+17	1.9596e+18
TCONS_00025893	XLOC_001338	1	+	201899471	201908893	5	10201	2.01899e+44	2.01909e+44
TCONS_00689152	XLOC_344582	4	-	94665567	94673442	6	10201	9.46656e+47	9.46734e+47
TCONS_00206212	XLOC_095264	12	+	19167170	19172631	3	10202	1.91672e+23	1.91726e+23
TCONS_00880694	XLOC_401959	6	+	127962281	127972183	4	10202	1.27962e+35	1.27972e+35
TCONS_00712070	XLOC_344559	4	-	93961173	93970687	4	10202	9.39612e+31	9.39707e+31
TCONS_00061909	XLOC_002821	1	-	143953623	143961594	5	10202	1.43954e+44	1.43962e+44
TCONS_00572035	XLOC_275213	2	-	81267453	81276626	10	10202	8.12675e+79	8.12766e+79
TCONS_00984601	XLOC_475255	8	-	71554522	71564393	3	10203	7.15545e+23	7.15644e+23
TCONS_01134669	XLOC_548874	X	-	62219231	62228685	7	10203	6.22192e+55	6.22287e+55
TCONS_00620174	XLOC_310903	3	+	58022159	58029677	7	10203	5.80222e+55	5.80297e+55
TCONS_00244159	XLOC_113195	13	+	70933934	70943423	5	10204	7.09339e+39	7.09434e+39
TCONS_01126331	XLOC_548259	X	+	82508774	82517043	8	10204	8.25088e+63	8.2517e+63
TCONS_00933101	XLOC_446305	7	-	75152234	75157616	6	10204	7.51522e+47	7.51576e+47
TCONS_00457756	XLOC_222142	16	-	37298667	37305054	13	10204	3.72987e+103	3.73051e+103
TCONS_00080555	XLOC_001506	1	+	236317159	236323882	9	10204	2.36317e+80	2.36324e+80
TCONS_00174036	XLOC_079071	11	-	19081505	19091057	4	10205	1.90815e+31	1.90911e+31
TCONS_00186464	XLOC_096411	12	-	24075632	24083049	6	10205	2.40756e+47	2.4083e+47
TCONS_00490194	XLOC_240731	17	+	4820128	4827824	5	10206	4.82013e+34	4.82782e+34
TCONS_00202531	XLOC_096143	12	-	7719284	7727661	6	10206	7.71928e+41	7.72766e+41
TCONS_00602244	XLOC_273056	2	+	28447150	28455801	5	10206	2.84472e+39	2.84558e+39
TCONS_00892681	XLOC_403446	6	-	79408321	79415477	5	10206	7.94083e+39	7.94155e+39
TCONS_00156393	XLOC_079056	11	-	18280434	18290263	5	10207	1.82804e+39	1.82903e+39
TCONS_00854709	XLOC_403901	6	-	136048537	136057845	3	10207	1.36049e+26	1.36058e+26
TCONS_00227728	XLOC_114317	13	-	30329868	30339044	7	10207	3.03299e+55	3.0339e+55
TCONS_00644853	XLOC_310491	3	+	18592937	18601040	16	10207	1.85929e+127	1.8601e+127
TCONS_00688678	XLOC_344123	4	-	28193739	28203492	6	10208	2.81937e+47	2.82035e+47
TCONS_00621613	XLOC_311977	3	-	38881994	38888222	4	10208	3.8882e+31	3.88882e+31
TCONS_00347115	XLOC_172141	14	.	51958818	51963921	2	10208	5195881851958810	5196392151963920
TCONS_00808005	XLOC_403136	6	-	57994321	58001772	3	10208	5.79943e+23	5.80018e+23
TCONS_00751568	XLOC_374601	5	+	51561779	51571500	6	10208	5.15618e+47	5.15715e+47
TCONS_00061491	XLOC_002293	1	-	55911838	55920834	5	10208	5.59118e+39	5.59208e+39
TCONS_00815995	XLOC_401857	6	+	103534237	103544052	4	10209	1.03534e+35	1.03544e+35
TCONS_00541901	XLOC_274364	2	-	6669921	6678797	12	10209	6.66992e+83	6.6788e+83
TCONS_00843089	XLOC_402917	6	-	50365596	50374051	9	10209	5.03656e+71	5.03741e+71
TCONS_00471707	XLOC_221674	16	+	34852029	34861858	3	10209	3.4852e+23	3.48619e+23
TCONS_00495877	XLOC_241420	17	-	14781682	14790223	9	10209	1.47817e+71	1.47902e+71
TCONS_00816365	XLOC_402175	6	+	158404120	158413822	5	10209	1.58404e+44	1.58414e+44
TCONS_01026166	XLOC_505670	9	-	105472699	105482256	4	10210	1.05473e+35	1.05482e+35
TCONS_00513592	XLOC_257805	18	-	40275415	40285331	4	10210	4.02754e+31	4.02853e+31
TCONS_00387564	XLOC_193817	15	-	8740508	8750405	3	10212	8.74051e+20	8.75041e+20
TCONS_00973667	XLOC_474334	8	+	69387756	69393867	3	10212	6.93878e+23	6.93939e+23
TCONS_00096334	XLOC_002335	1	-	64304810	64312592	5	10212	6.43048e+39	6.43126e+39
TCONS_00487650	XLOC_241864	17	-	58443945	58449551	5	10212	5.84439e+39	5.84496e+39
TCONS_00957234	XLOC_444786	7	+	53473611	53481572	13	10212	5.34736e+103	5.34816e+103
TCONS_00270288	XLOC_114753	13	-	91523004	91531178	4	10212	9.1523e+31	9.15312e+31
TCONS_00941977	XLOC_444529	7	+	31319378	31327492	7	10213	3.13194e+55	3.13275e+55
TCONS_00644854	XLOC_310491	3	+	18592937	18601040	16	10213	1.85929e+127	1.8601e+127
TCONS_00807518	XLOC_402754	6	-	42744224	42754075	4	10213	4.27442e+31	4.27541e+31
TCONS_00949283	XLOC_444381	7	+	22976437	22986375	3	10213	2.29764e+23	2.29864e+23
TCONS_01093853	XLOC_542454	AEMK02000428.1	.	1807	6913	2	10214	18071807	69136913
TCONS_00881068	XLOC_402586	6	-	19401161	19408337	8	10214	1.94012e+63	1.94083e+63
TCONS_00323324	XLOC_160505	14	-	124007541	124017513	3	10214	1.24008e+26	1.24018e+26
TCONS_00371697	XLOC_158787	14	+	74596353	74606204	5	10214	7.45964e+39	7.46062e+39
TCONS_00110752	XLOC_002551	1	-	107187784	107194850	4	10214	1.07188e+35	1.07195e+35
TCONS_00407026	XLOC_193797	15	-	4125563	4131013	3	10214	4.12556e+20	4.13101e+20
TCONS_00316160	XLOC_159824	14	-	49000998	49010780	4	10215	4.9001e+31	4.90108e+31
TCONS_00316159	XLOC_159824	14	-	49000998	49010780	4	10215	4.9001e+31	4.90108e+31
TCONS_00471903	XLOC_222121	16	-	34314878	34324790	4	10215	3.43149e+31	3.43248e+31
TCONS_00868665	XLOC_402351	6	-	151374	160621	7	10215	1.51374e+41	1.60621e+41
TCONS_00260540	XLOC_114358	13	-	32428340	32437793	4	10217	3.24283e+31	3.24378e+31
TCONS_01099823	XLOC_545112	AEMK02000566.1	+	47483	57361	3	10217	474834748357132	573614759057361
TCONS_00853091	XLOC_401879	6	+	106678283	106687665	6	10217	1.06678e+53	1.06688e+53
TCONS_00799355	XLOC_374355	5	+	19787468	19795049	5	10217	1.97875e+39	1.9795e+39
TCONS_00892800	XLOC_403693	6	-	96611654	96621135	6	10217	9.66117e+47	9.66211e+47
TCONS_00080813	XLOC_001840	1	+	270026794	270035889	12	10217	2.70027e+107	2.70036e+107
TCONS_00891186	XLOC_401168	6	+	55829992	55839958	4	10218	5.583e+31	5.584e+31
TCONS_00701663	XLOC_344878	4	-	120961823	120970030	3	10218	1.20962e+26	1.2097e+26
TCONS_00622268	XLOC_312549	3	-	101564915	101571717	4	10218	1.01565e+35	1.01572e+35
TCONS_00159596	XLOC_079284	11	-	74412913	74422352	3	10218	7.44129e+23	7.44224e+23
TCONS_00463561	XLOC_221665	16	+	34281155	34290407	7	10218	3.42812e+55	3.42904e+55
TCONS_00763128	XLOC_375332	5	-	19753857	19763269	8	10218	1.97539e+63	1.97633e+63
TCONS_00541703	XLOC_274250	2	-	375577	382632	16	10219	3.75577e+95	3.82632e+95
TCONS_00013879	XLOC_002926	1	-	163662713	163672164	7	10220	1.63663e+62	1.63672e+62
TCONS_00475652	XLOC_241667	17	-	39893260	39902906	5	10220	3.98933e+39	3.99029e+39
TCONS_00879665	XLOC_400865	6	+	44774898	44783584	10	10220	4.47749e+79	4.47836e+79
TCONS_00807222	XLOC_402481	6	-	11908877	11918722	5	10220	1.19089e+39	1.19187e+39
TCONS_00892799	XLOC_403693	6	-	96611654	96621135	6	10220	9.66117e+47	9.66211e+47
TCONS_00963807	XLOC_475078	8	-	37846930	37856719	5	10221	3.78469e+39	3.78567e+39
TCONS_00422277	XLOC_193065	15	+	33591535	33601373	6	10221	3.35915e+47	3.36014e+47
TCONS_00700652	XLOC_343769	4	+	117912500	117921858	5	10221	1.17913e+44	1.17922e+44
TCONS_00397949	XLOC_194475	15	-	119952886	119962374	10	10221	1.19953e+89	1.19962e+89
TCONS_00711284	XLOC_343686	4	+	107797232	107804218	3	10221	1.07797e+26	1.07804e+26
TCONS_00331163	XLOC_159835	14	-	49662005	49671848	4	10222	4.9662e+31	4.96718e+31
TCONS_00962363	XLOC_473902	8	+	21469	30299	6	10222	2.14692e+29	3.02992e+29
TCONS_00901422	XLOC_445049	7	+	78113016	78121021	17	10222	7.8113e+135	7.8121e+135
TCONS_00809118	XLOC_404134	6	-	165105018	165114770	3	10222	1.65105e+26	1.65115e+26
TCONS_00013508	XLOC_002485	1	-	96483603	96493449	4	10222	9.64836e+31	9.64934e+31
TCONS_01043718	XLOC_504059	9	+	28176832	28181942	2	10222	2817683228176830	2818194228181940
TCONS_00626517	XLOC_310621	3	+	33800775	33809344	18	10222	3.38008e+143	3.38093e+143
TCONS_00688980	XLOC_344460	4	-	87383290	87390514	6	10223	8.73833e+47	8.73905e+47
TCONS_00869851	XLOC_404189	6	-	167338721	167347466	5	10223	1.67339e+44	1.67347e+44
TCONS_00539471	XLOC_272819	2	+	7865243	7871208	5	10223	7.86524e+34	7.87121e+34
TCONS_00268938	XLOC_113232	13	+	73771477	73777789	3	10224	7.37715e+23	7.37778e+23
TCONS_00652860	XLOC_310662	3	+	38293305	38300842	3	10224	3.82933e+23	3.83008e+23
TCONS_01014040	XLOC_475183	8	-	56078731	56083842	2	10224	5607873156078730	5608384256083840
TCONS_00757257	XLOC_375141	5	-	7016383	7025378	11	10224	7.01638e+76	7.02538e+76
TCONS_00397078	XLOC_193473	15	+	107149053	107157161	3	10225	1.07149e+26	1.07157e+26
TCONS_00799353	XLOC_374355	5	+	19787468	19795049	6	10225	1.97875e+47	1.9795e+47
TCONS_00475624	XLOC_241650	17	-	38424943	38434444	5	10225	3.84249e+39	3.84344e+39
TCONS_00646934	XLOC_312492	3	-	94646833	94652390	3	10225	9.46468e+23	9.46524e+23
TCONS_01019068	XLOC_504172	9	+	41831257	41837528	3	10226	4.18313e+23	4.18375e+23
TCONS_00808199	XLOC_403293	6	-	63808826	63818154	9	10226	6.38088e+71	6.38182e+71
TCONS_00207661	XLOC_097031	12	-	60633499	60642629	7	10226	6.06335e+55	6.06426e+55
TCONS_00503279	XLOC_241126	17	+	43998784	44006188	14	10227	4.39988e+111	4.40062e+111
TCONS_00049437	XLOC_003323	1	-	235880175	235887185	10	10227	2.3588e+89	2.35887e+89
TCONS_01126202	XLOC_548082	X	+	45909732	45916941	8	10227	4.59097e+63	4.59169e+63
TCONS_00026537	XLOC_001826	1	+	269352018	269361823	6	10227	2.69352e+53	2.69362e+53
TCONS_00914303	XLOC_444922	7	+	64894026	64903372	6	10227	6.4894e+47	6.49034e+47
TCONS_00580357	XLOC_275293	2	-	87745588	87755263	3	10227	8.77456e+23	8.77553e+23
TCONS_00963911	XLOC_475172	8	-	55633659	55642606	4	10228	5.56337e+31	5.56426e+31
TCONS_00269648	XLOC_114034	13	+	206111403	206120668	4	10228	2.06111e+35	2.06121e+35
TCONS_01088867	XLOC_540034	AEMK02000258.1	-	315650	324625	10	10228	3.1565e+59	3.24625e+59
TCONS_00729578	XLOC_343755	4	+	115700325	115709913	6	10228	1.157e+53	1.1571e+53
TCONS_00442301	XLOC_222085	16	-	28073855	28083466	6	10229	2.80739e+47	2.80835e+47
TCONS_00025321	XLOC_000949	1	+	131355420	131364956	4	10229	1.31355e+35	1.31365e+35
TCONS_00316879	XLOC_160544	14	-	129445139	129453590	12	10229	1.29445e+107	1.29454e+107
TCONS_00851683	XLOC_400631	6	+	18501918	18510090	3	10229	1.85019e+23	1.85101e+23
TCONS_00963665	XLOC_474912	8	-	6060501	6070424	4	10229	6.0605e+27	6.07042e+27
TCONS_00222730	XLOC_096871	12	-	52161781	52170276	16	10229	5.21618e+127	5.21703e+127
TCONS_00454430	XLOC_222118	16	-	34094585	34100676	4	10229	3.40946e+31	3.41007e+31
TCONS_00914881	XLOC_445327	7	+	114817490	114827088	3	10230	1.14817e+26	1.14827e+26
TCONS_00604270	XLOC_275760	2	-	151842227	151850054	4	10230	1.51842e+35	1.5185e+35
TCONS_00892174	XLOC_402676	6	-	28876255	28883535	4	10231	2.88763e+31	2.88835e+31
TCONS_00593030	XLOC_274312	2	-	4877787	4887532	6	10231	4.87779e+41	4.88753e+41
TCONS_00689086	XLOC_344534	4	-	92778446	92785930	6	10231	9.27784e+47	9.27859e+47
TCONS_00159503	XLOC_079166	11	-	47625917	47635320	4	10231	4.76259e+31	4.76353e+31
TCONS_01105735	XLOC_547858	X	+	10296128	10305030	3	10231	1.02961e+23	1.0305e+23
TCONS_00974871	XLOC_475666	8	-	131285418	131293341	5	10231	1.31285e+44	1.31293e+44
TCONS_00841593	XLOC_401415	6	+	67455277	67463399	6	10231	6.74553e+47	6.74634e+47
TCONS_00222439	XLOC_096281	12	-	18630356	18640184	4	10232	1.86304e+31	1.86402e+31
TCONS_00632742	XLOC_310284	3	+	6411638	6420474	4	10232	6.41164e+27	6.42047e+27
TCONS_00235244	XLOC_113895	13	+	182181821	182187961	4	10232	1.82182e+35	1.82188e+35
TCONS_00569530	XLOC_272956	2	+	15381760	15389874	10	10232	1.53818e+79	1.53899e+79
TCONS_00592352	XLOC_273559	2	+	76707987	76715192	8	10232	7.6708e+63	7.67152e+63
TCONS_01098206	XLOC_544443	AEMK02000510.1	-	856511	865706	8	10232	8.56512e+47	8.65707e+47
TCONS_00701709	XLOC_344936	4	-	125449588	125459284	5	10233	1.2545e+44	1.25459e+44
TCONS_00350751	XLOC_158267	14	+	28795239	28804054	7	10234	2.87952e+55	2.88041e+55
TCONS_00542755	XLOC_275033	2	-	71721478	71731386	4	10234	7.17215e+31	7.17314e+31
TCONS_00892258	XLOC_402836	6	-	47458545	47467132	15	10234	4.74585e+119	4.74671e+119
TCONS_00654117	XLOC_311977	3	-	38882911	38891367	8	10234	3.88829e+63	3.88914e+63
TCONS_00618973	XLOC_310173	3	+	499367	507892	7	10234	4.99367e+41	5.07893e+41
TCONS_01086211	XLOC_538740	AEMK02000126.1	-	18	6216	4	10234	18,18,1003,3009	621674411026216
TCONS_00913382	XLOC_444247	7	+	13891431	13899592	5	10235	1.38914e+39	1.38996e+39
TCONS_00235530	XLOC_114137	13	-	13957272	13966814	6	10235	1.39573e+47	1.39668e+47
TCONS_00626778	XLOC_310871	3	+	55226939	55234880	6	10235	5.52269e+47	5.52349e+47
TCONS_00771665	XLOC_374690	5	+	61801176	61809858	6	10236	6.18012e+47	6.18099e+47
TCONS_00989905	XLOC_474386	8	+	73187202	73192319	2	10236	7318720273187200	7319231973192310
TCONS_01018519	XLOC_503783	9	+	713673	723523	3	10236	7.13674e+17	7.23524e+17
TCONS_00212345	XLOC_095501	12	+	34188366	34198275	3	10236	3.41884e+23	3.41983e+23
TCONS_00974117	XLOC_474699	8	+	121833708	121843092	6	10236	1.21834e+53	1.21843e+53
TCONS_00362377	XLOC_158309	14	+	30886397	30894855	7	10236	3.08864e+55	3.08949e+55
TCONS_00745665	XLOC_343919	4	-	302624	310202	12	10237	3.02624e+71	3.10202e+71
TCONS_00003186	XLOC_002324	1	-	60771687	60778164	4	10237	6.07717e+31	6.07782e+31
TCONS_01043874	XLOC_504230	9	+	46230391	46239433	12	10238	4.62304e+95	4.62394e+95
TCONS_00571034	XLOC_274296	2	-	4171512	4179744	8	10239	4.17151e+55	4.17974e+55
TCONS_00621037	XLOC_311501	3	-	997254	1005311	16	10239	9.97255e+105	1.00531e+106
TCONS_00571872	XLOC_275072	2	-	74530730	74539780	6	10239	7.45307e+47	7.45398e+47
TCONS_00694009	XLOC_343665	4	+	106674509	106682359	5	10239	1.06675e+44	1.06682e+44
TCONS_00475028	XLOC_241083	17	+	40109163	40117852	7	10240	4.01092e+55	4.01179e+55
TCONS_01062900	XLOC_504248	9	+	46890695	46899338	6	10240	4.68907e+47	4.68993e+47
TCONS_00620192	XLOC_310910	3	+	58626341	58633753	5	10240	5.86263e+39	5.86338e+39
TCONS_00943224	XLOC_446404	7	-	78043527	78051250	10	10241	7.80435e+79	7.80513e+79
TCONS_00826047	XLOC_402336	6	+	170163098	170173121	3	10241	1.70163e+26	1.70173e+26
TCONS_00372648	XLOC_160302	14	-	103670054	103680056	3	10241	1.0367e+26	1.0368e+26
TCONS_00539679	XLOC_272944	2	+	15037853	15044800	4	10241	1.50379e+31	1.50448e+31
TCONS_00185664	XLOC_095850	12	+	52869535	52876099	13	10242	5.28695e+103	5.28761e+103
TCONS_00854055	XLOC_403055	6	-	54991043	54999986	3	10242	5.4991e+23	5.5e+23
TCONS_00094880	XLOC_000359	1	+	44939966	44948986	5	10243	4.494e+39	4.4949e+39
TCONS_00026355	XLOC_001695	1	+	256737472	256747412	4	10243	2.56737e+35	2.56747e+35
TCONS_00621149	XLOC_311590	3	-	6471571	6479702	5	10243	6.47157e+34	6.4797e+34
TCONS_00490952	XLOC_241667	17	-	39893742	39903269	3	10243	3.98937e+23	3.99033e+23
TCONS_00363582	XLOC_159882	14	-	52257890	52267390	4	10243	5.22579e+31	5.22674e+31
TCONS_00430436	XLOC_194085	15	-	61115081	61125007	3	10243	6.11151e+23	6.1125e+23
TCONS_01024702	XLOC_504122	9	+	36620792	36630301	7	10244	3.66208e+55	3.66303e+55
TCONS_01043977	XLOC_504337	9	+	60736544	60741665	2	10244	6073654460736540	6074166560741660
TCONS_00013667	XLOC_002694	1	-	126674490	126684283	4	10244	1.26674e+35	1.26684e+35
TCONS_00964194	XLOC_475462	8	-	102934849	102944002	4	10244	1.02935e+35	1.02944e+35
TCONS_00217347	XLOC_095799	12	+	50773227	50782844	6	10244	5.07732e+47	5.07828e+47
TCONS_00136170	XLOC_061446	10	-	12520705	12527313	4	10244	1.25207e+31	1.25273e+31
TCONS_00777930	XLOC_374950	5	+	87273368	87281399	6	10244	8.72734e+47	8.72814e+47
TCONS_00771375	XLOC_374355	5	+	19787468	19795049	6	10245	1.97875e+47	1.9795e+47
TCONS_00569217	XLOC_272642	2	+	329834	335161	5	10245	3.29834e+29	3.35161e+29
TCONS_01026297	XLOC_505914	9	-	131230286	131240136	3	10245	1.3123e+26	1.3124e+26
TCONS_00397548	XLOC_193988	15	-	45836771	45846206	5	10245	4.58368e+39	4.58462e+39
TCONS_01063923	XLOC_505580	9	-	85313394	85322852	4	10245	8.53134e+31	8.53229e+31
TCONS_01052659	XLOC_505650	9	-	103196224	103205674	3	10245	1.03196e+26	1.03206e+26
TCONS_00444265	XLOC_221552	16	+	21484334	21494282	5	10246	2.14843e+39	2.14943e+39
TCONS_01048698	XLOC_525074	9	.	78169269	78174391	2	10246	7816926978169260	7817439178174390
TCONS_00442359	XLOC_222144	16	-	39064063	39074035	3	10246	3.90641e+23	3.9074e+23
TCONS_00622160	XLOC_312438	3	-	86298223	86308124	3	10246	8.62982e+23	8.63081e+23
TCONS_00471995	XLOC_222378	16	-	73061431	73068836	5	10246	7.30614e+39	7.30688e+39
TCONS_00841924	XLOC_401717	6	+	88695926	88705076	12	10246	8.86959e+95	8.87051e+95
TCONS_00746003	XLOC_344613	4	-	97357847	97367352	3	10246	9.73578e+23	9.73674e+23
TCONS_00958033	XLOC_446253	7	-	68247715	68257725	3	10247	6.82477e+23	6.82577e+23
TCONS_00444887	XLOC_222237	16	-	51130479	51140090	6	10247	5.11305e+47	5.11401e+47
TCONS_00013878	XLOC_002926	1	-	163662713	163672164	8	10247	1.63663e+71	1.63672e+71
TCONS_00351296	XLOC_158748	14	+	71805074	71813108	5	10247	7.18051e+39	7.18131e+39
TCONS_00323286	XLOC_160425	14	-	113488741	113498678	5	10247	1.13489e+44	1.13499e+44
TCONS_00853464	XLOC_402307	6	+	167899856	167909252	4	10247	1.679e+35	1.67909e+35
TCONS_00166003	XLOC_082349	11	.	9694975	9700098	2	10248	96949759694975	97000989700098
TCONS_01087930	XLOC_539595	AEMK02000212.1	+	1846	8815	3	10248	184618466077	881523848815
TCONS_00123285	XLOC_061578	10	-	24759368	24769061	5	10249	2.47594e+39	2.47691e+39
TCONS_00430462	XLOC_194130	15	-	68938819	68946298	6	10249	6.89388e+47	6.89463e+47
TCONS_00751777	XLOC_374752	5	+	64602916	64611113	7	10249	6.46029e+55	6.46111e+55
TCONS_00752431	XLOC_375245	5	-	14850564	14860555	3	10249	1.48506e+23	1.48606e+23
TCONS_00990315	XLOC_474807	8	+	135804116	135810018	7	10249	1.35804e+62	1.3581e+62
TCONS_00957276	XLOC_444839	7	+	57980729	57988110	4	10249	5.79807e+31	5.79881e+31
TCONS_00867647	XLOC_401180	6	+	56487085	56496468	4	10249	5.64871e+31	5.64965e+31
TCONS_01090603	XLOC_540939	AEMK02000328.1	-	219598	229133	8	10250	2.19598e+47	2.29133e+47
TCONS_00868969	XLOC_402846	6	-	47719009	47728205	13	10250	4.7719e+103	4.77282e+103
TCONS_00868599	XLOC_402292	6	+	166957752	166963144	3	10251	1.66958e+26	1.66963e+26
TCONS_01063666	XLOC_505212	9	-	28396198	28402485	5	10251	2.83962e+39	2.84025e+39
TCONS_00436642	XLOC_193065	15	+	33597072	33606595	7	10251	3.35971e+55	3.36066e+55
TCONS_00627064	XLOC_311103	3	+	85611402	85621221	6	10252	8.56114e+47	8.56212e+47
TCONS_00612646	XLOC_273996	2	+	134752153	134757278	2	10252	1.34752e+17	1.34757e+17
TCONS_00490918	XLOC_241627	17	-	37180096	37189511	7	10252	3.71801e+55	3.71895e+55
TCONS_01063303	XLOC_504688	9	+	119944229	119949354	2	10252	1.19944e+17	1.19949e+17
TCONS_00094637	XLOC_000064	1	+	7651840	7661173	3	10252	7.65184e+20	7.66117e+20
TCONS_00229107	XLOC_115415	13	-	207805530	207814382	8	10252	2.07806e+71	2.07814e+71
TCONS_00843124	XLOC_402962	6	-	51763376	51771435	7	10253	5.17634e+55	5.17714e+55
TCONS_00234590	XLOC_113376	13	+	92991388	92997587	3	10253	9.29914e+23	9.29976e+23
TCONS_00235834	XLOC_114578	13	-	68819476	68828289	7	10253	6.88195e+55	6.88283e+55
TCONS_01106607	XLOC_548497	X	+	124940008	124947241	11	10254	1.2494e+98	1.24947e+98
TCONS_00387005	XLOC_193428	15	+	103579080	103588702	4	10254	1.03579e+35	1.03589e+35
TCONS_00181519	XLOC_079313	11	-	78263743	78272683	5	10254	7.82637e+39	7.82727e+39
TCONS_01020236	XLOC_504994	9	-	6065635	6072952	3	10254	6.06564e+20	6.07295e+20
TCONS_00772729	XLOC_375804	5	-	78526155	78534473	4	10255	7.85262e+31	7.85345e+31
TCONS_00496014	XLOC_241715	17	-	45962591	45971986	5	10256	4.59626e+39	4.5972e+39
TCONS_00933160	XLOC_446406	7	-	78137511	78145014	12	10256	7.81375e+95	7.8145e+95
TCONS_00700789	XLOC_343855	4	+	127193218	127198345	2	10256	1.27193e+17	1.27198e+17
TCONS_00892351	XLOC_402969	6	-	51999192	52007908	8	10257	5.19992e+63	5.20079e+63
TCONS_00799307	XLOC_374282	5	+	15576991	15585113	18	10257	1.5577e+143	1.55851e+143
TCONS_00664747	XLOC_311644	3	-	8673673	8682384	11	10257	8.67367e+76	8.68238e+76
TCONS_00622439	XLOC_312736	3	-	124944373	124954210	5	10257	1.24944e+44	1.24954e+44
TCONS_00984371	XLOC_474961	8	-	12752014	12760559	4	10258	1.2752e+31	1.27606e+31
TCONS_00570516	XLOC_273789	2	+	97790543	97800488	4	10258	9.77905e+31	9.78005e+31
TCONS_00003616	XLOC_002707	1	-	128029246	128037128	6	10258	1.28029e+53	1.28037e+53
TCONS_00964034	XLOC_475287	8	-	74412234	74419685	4	10258	7.44122e+31	7.44197e+31
TCONS_00738052	XLOC_344309	4	-	64679170	64688400	4	10258	6.46792e+31	6.46884e+31
TCONS_00804507	XLOC_400834	6	+	42931828	42941511	5	10259	4.29318e+39	4.29415e+39
TCONS_00314662	XLOC_158653	14	+	59192408	59197537	2	10260	5919240859192400	5919753759197530
TCONS_00549991	XLOC_275551	2	-	135017416	135027016	4	10260	1.35017e+35	1.35027e+35
TCONS_00013280	XLOC_002214	1	-	40148116	40157857	6	10260	4.01481e+47	4.01579e+47
TCONS_00851496	XLOC_400449	6	+	4493200	4501145	3	10260	4.4932e+20	4.50115e+20
TCONS_00468089	XLOC_222340	16	-	68217454	68227442	4	10260	6.82175e+31	6.82274e+31
TCONS_00203239	XLOC_096974	12	-	58002935	58011740	3	10261	5.80029e+23	5.80117e+23
TCONS_00024467	XLOC_000340	1	+	43048673	43058637	4	10261	4.30487e+31	4.30586e+31
TCONS_00914890	XLOC_445343	7	+	116437032	116446803	4	10261	1.16437e+35	1.16447e+35
TCONS_00964152	XLOC_475442	8	-	97167329	97177306	3	10261	9.71673e+23	9.71773e+23
TCONS_00150299	XLOC_061353	10	+	68426903	68435790	3	10261	6.84269e+23	6.84358e+23
TCONS_00593138	XLOC_274441	2	-	9201554	9210293	5	10262	9.20155e+34	9.21029e+34
TCONS_00569506	XLOC_272933	2	+	13632851	13641849	6	10262	1.36329e+47	1.36418e+47
TCONS_00664427	XLOC_311212	3	+	99965085	99970361	3	10262	9.99651e+23	9.99704e+23
TCONS_00854276	XLOC_403336	6	-	68954783	68961052	7	10262	6.89548e+55	6.89611e+55
TCONS_00593664	XLOC_275175	2	-	79441539	79449945	3	10262	7.94415e+23	7.94499e+23
TCONS_01062574	XLOC_503864	9	+	6663150	6672793	6	10262	6.66315e+41	6.67279e+41
TCONS_00593136	XLOC_274441	2	-	9201554	9210293	6	10262	9.20155e+41	9.21029e+41
TCONS_00680815	XLOC_310824	3	+	47458145	47465672	4	10263	4.74581e+31	4.74657e+31
TCONS_00634748	XLOC_312091	3	-	42978265	42987247	4	10263	4.29783e+31	4.29872e+31
TCONS_00729083	XLOC_343166	4	+	67405271	67410800	3	10264	6.74053e+23	6.74108e+23
TCONS_00313978	XLOC_158296	14	+	30280113	30287957	6	10264	3.02801e+47	3.0288e+47
TCONS_00844222	XLOC_404187	6	-	167306100	167314617	8	10264	1.67306e+71	1.67315e+71
TCONS_00412663	XLOC_193125	15	+	48091869	48098859	4	10265	4.80919e+31	4.80989e+31
TCONS_00245145	XLOC_113965	13	+	199291443	199297608	4	10265	1.99291e+35	1.99298e+35
TCONS_00619404	XLOC_310464	3	+	17811881	17817156	3	10266	1.78119e+23	1.78172e+23
TCONS_00592421	XLOC_273612	2	+	78744005	78752833	3	10266	7.8744e+23	7.87528e+23
TCONS_00681930	XLOC_312604	3	-	110606067	110615788	5	10266	1.10606e+44	1.10616e+44
TCONS_00547912	XLOC_273112	2	+	41020698	41027785	5	10266	4.10207e+39	4.10278e+39
TCONS_01081008	XLOC_505382	9	-	52007714	52015550	3	10266	5.20077e+23	5.20156e+23
TCONS_00448150	XLOC_221891	16	+	71903737	71913474	6	10267	7.19037e+47	7.19135e+47
TCONS_00314382	XLOC_158533	14	+	49001068	49010876	4	10267	4.90011e+31	4.90109e+31
TCONS_00891426	XLOC_401489	6	+	72064695	72073282	8	10267	7.20647e+63	7.20733e+63
TCONS_00879831	XLOC_400992	6	+	49510459	49519141	4	10268	4.95105e+31	4.95191e+31
TCONS_00805116	XLOC_401119	6	+	54302892	54308064	3	10268	5.43029e+23	5.43081e+23
TCONS_00110789	XLOC_002633	1	-	116512474	116520504	5	10268	1.16512e+44	1.16521e+44
TCONS_00746002	XLOC_344607	4	-	95998619	96005579	4	10268	9.59986e+31	9.60056e+31
TCONS_00026280	XLOC_001640	1	+	252326962	252336989	3	10268	2.52327e+26	2.52337e+26
TCONS_00757648	XLOC_375692	5	-	64423596	64433526	5	10268	6.44236e+39	6.44335e+39
TCONS_00040863	XLOC_043135	1	.	184179325	184184458	2	10268	1.84179e+17	1.84184e+17
TCONS_00313702	XLOC_158113	14	+	8429039	8438617	9	10268	8.42904e+62	8.43862e+62
TCONS_00745441	XLOC_343676	4	+	107399336	107404469	2	10268	1.07399e+17	1.07404e+17
TCONS_00159294	XLOC_078870	11	-	2411399	2421266	6	10269	2.4114e+41	2.42127e+41
TCONS_00061954	XLOC_002863	1	-	157857234	157866920	6	10269	1.57857e+53	1.57867e+53
TCONS_00701019	XLOC_344123	4	-	28193734	28203540	6	10269	2.81937e+47	2.82035e+47
TCONS_00060064	XLOC_000782	1	+	115957996	115967308	5	10269	1.15958e+44	1.15967e+44
TCONS_00815146	XLOC_401043	6	+	51426359	51436042	6	10269	5.14264e+47	5.1436e+47
TCONS_00925250	XLOC_444634	7	+	38245117	38254220	8	10269	3.82451e+63	3.82542e+63
TCONS_00807935	XLOC_403070	6	-	55546543	55555301	8	10270	5.55465e+63	5.55553e+63
TCONS_00842949	XLOC_402795	6	-	45409352	45418813	4	10270	4.54094e+31	4.54188e+31
TCONS_00330904	XLOC_159509	14	-	23315004	23323883	11	10271	2.3315e+87	2.33239e+87
TCONS_00013032	XLOC_001854	1	+	270900046	270906568	3	10271	2.709e+26	2.70907e+26
TCONS_00481328	XLOC_241266	17	+	57026340	57033200	4	10271	5.70263e+31	5.70332e+31
TCONS_00475602	XLOC_241626	17	-	37162781	37172336	6	10271	3.71628e+47	3.71723e+47
TCONS_01110047	XLOC_549141	X	-	125340758	125350746	3	10271	1.25341e+26	1.25351e+26
TCONS_00141372	XLOC_061071	10	+	33022049	33029899	17	10271	3.3022e+135	3.30299e+135
TCONS_00915761	XLOC_446597	7	-	98249883	98259667	4	10272	9.82499e+31	9.82597e+31
TCONS_00880130	XLOC_401298	6	+	60725154	60734573	4	10272	6.07252e+31	6.07346e+31
TCONS_00949821	XLOC_445002	7	+	75770915	75780503	4	10272	7.57709e+31	7.57805e+31
TCONS_00095157	XLOC_000729	1	+	111528079	111537786	4	10272	1.11528e+35	1.11538e+35
TCONS_00048357	XLOC_001913	1	+	274103114	274111969	12	10272	2.74103e+107	2.74112e+107
TCONS_00778597	XLOC_375804	5	-	78526155	78534227	5	10273	7.85262e+39	7.85342e+39
TCONS_01025777	XLOC_505176	9	-	25656167	25664790	5	10273	2.56562e+39	2.56648e+39
TCONS_00371204	XLOC_158247	14	+	23325069	23334536	3	10273	2.33251e+23	2.33345e+23
TCONS_00217234	XLOC_095613	12	+	42612003	42621208	11	10274	4.2612e+87	4.26212e+87
TCONS_00194617	XLOC_095700	12	+	46277409	46287305	4	10274	4.62774e+31	4.62873e+31
TCONS_00344368	XLOC_159574	14	-	30900054	30905190	2	10274	3090005430900050	3090519030905190
TCONS_00245032	XLOC_113845	13	+	162345481	162354570	7	10274	1.62345e+62	1.62355e+62
TCONS_00974317	XLOC_474864	8	-	1206692	1216638	6	10274	1.20669e+41	1.21664e+41
TCONS_00060890	XLOC_001514	1	+	236468093	236474635	10	10274	2.36468e+89	2.36475e+89
TCONS_00689001	XLOC_344476	4	-	88811568	88819383	7	10275	8.88116e+55	8.88194e+55
TCONS_00442332	XLOC_222126	16	-	34468287	34478094	3	10275	3.44683e+23	3.44781e+23
TCONS_00771414	XLOC_374390	5	+	21496192	21504095	13	10275	2.14962e+103	2.15041e+103
TCONS_00665091	XLOC_312091	3	-	42980562	42988848	4	10275	4.29806e+31	4.29888e+31
TCONS_00974672	XLOC_475355	8	-	81211265	81220818	5	10276	8.12113e+39	8.12208e+39
TCONS_00201861	XLOC_095553	12	+	38114020	38123222	9	10276	3.8114e+71	3.81232e+71
TCONS_00396505	XLOC_193088	15	+	39622391	39631956	5	10276	3.96224e+39	3.9632e+39
TCONS_00984123	XLOC_474687	8	+	120879396	120886982	5	10277	1.20879e+44	1.20887e+44
TCONS_00213058	XLOC_096371	12	-	22227537	22236377	8	10277	2.22275e+63	2.22364e+63
TCONS_00569240	XLOC_272649	2	+	539558	549280	6	10278	5.39559e+35	5.49281e+35
TCONS_01052361	XLOC_505235	9	-	35153180	35162570	7	10278	3.51532e+55	3.51626e+55
TCONS_00383243	XLOC_172119	14	.	51863917	51869055	2	10278	5186391751863910	5186905551869050
TCONS_00880150	XLOC_401317	6	+	62113704	62121790	4	10278	6.21137e+31	6.21218e+31
TCONS_00126920	XLOC_061925	10	-	64776341	64783985	3	10278	6.47763e+23	6.4784e+23
TCONS_01020768	XLOC_505461	9	-	66301679	66309270	5	10279	6.63017e+39	6.63093e+39
TCONS_00002195	XLOC_001504	1	+	236150764	236158262	9	10279	2.36151e+80	2.36158e+80
TCONS_00135881	XLOC_061127	10	+	40764363	40773922	5	10279	4.07644e+39	4.07739e+39
TCONS_01086671	XLOC_538960	AEMK02000162.1	-	12218	21282	4	10279	1.22181e+19	2.12821e+19
TCONS_00689599	XLOC_344916	4	-	124359721	124368272	9	10279	1.2436e+80	1.24368e+80
TCONS_00680807	XLOC_310818	3	+	46742954	46751505	5	10280	4.6743e+39	4.67515e+39
TCONS_00519479	XLOC_257529	18	-	6861520	6870013	11	10280	6.86152e+76	6.87001e+76
TCONS_00557512	XLOC_274897	2	-	63189091	63198963	7	10280	6.31891e+55	6.3199e+55
TCONS_00503278	XLOC_241126	17	+	43989343	43998624	8	10280	4.39893e+63	4.39986e+63
TCONS_00371803	XLOC_158900	14	+	90700409	90708890	4	10280	9.07004e+31	9.07089e+31
TCONS_00750837	XLOC_374119	5	+	6891022	6900015	5	10280	6.89102e+34	6.90002e+34
TCONS_00868825	XLOC_402640	6	-	28041073	28049891	6	10281	2.80411e+47	2.80499e+47
TCONS_00221611	XLOC_095157	12	+	11226750	11235937	8	10281	1.12268e+63	1.12359e+63
TCONS_00407410	XLOC_194338	15	-	100750669	100756042	3	10281	1.00751e+26	1.00756e+26
TCONS_00218009	XLOC_096860	12	-	51964116	51970016	9	10281	5.19641e+71	5.197e+71
TCONS_00840960	XLOC_400923	6	+	47238629	47246618	4	10281	4.72386e+31	4.72466e+31
TCONS_00506620	XLOC_257347	18	+	46205413	46213915	13	10281	4.62054e+103	4.62139e+103
TCONS_00547805	XLOC_272957	2	+	15390602	15398702	12	10282	1.53906e+95	1.53987e+95
TCONS_00804836	XLOC_400976	6	+	49001550	49009664	6	10282	4.90016e+47	4.90097e+47
TCONS_00186989	XLOC_096895	12	-	52671112	52678399	21	10283	5.26711e+167	5.26784e+167
TCONS_00699435	XLOC_342861	4	+	14706212	14716192	3	10283	1.47062e+23	1.47162e+23
TCONS_01095247	XLOC_542873	AEMK02000452.1	-	1649925	1658459	5	10283	1.64993e+34	1.65846e+34
TCONS_00000812	XLOC_000649	1	+	100521718	100531320	4	10283	1.00522e+35	1.00531e+35
TCONS_00528579	XLOC_257529	18	-	6861520	6870013	11	10283	6.86152e+76	6.87001e+76
TCONS_00900605	XLOC_444540	7	+	31880646	31889455	13	10283	3.18806e+103	3.18895e+103
TCONS_01088493	XLOC_539941	AEMK02000254.1	+	115051	122204	13	10284	1.15051e+77	1.22204e+77
TCONS_00569384	XLOC_272807	2	+	7357951	7365069	11	10284	7.35795e+76	7.36507e+76
TCONS_00619956	XLOC_310785	3	+	43722413	43731090	5	10284	4.37224e+39	4.37311e+39
TCONS_00752287	XLOC_375121	5	-	6165749	6174171	3	10284	6.16575e+20	6.17417e+20
TCONS_00751436	XLOC_374512	5	+	35856325	35866242	5	10284	3.58563e+39	3.58662e+39
TCONS_00159168	XLOC_078758	11	+	67449138	67457553	6	10285	6.74491e+47	6.74576e+47
TCONS_00228291	XLOC_114675	13	-	79452247	79462049	4	10285	7.94522e+31	7.9462e+31
TCONS_00503276	XLOC_241126	17	+	43989343	43998624	8	10285	4.39893e+63	4.39986e+63
TCONS_00362457	XLOC_158392	14	+	39451481	39459278	9	10285	3.94515e+71	3.94593e+71
TCONS_00841182	XLOC_401108	6	+	54053969	54063832	4	10285	5.4054e+31	5.40638e+31
TCONS_00539137	XLOC_272628	2	+	102574	108157	9	10285	1.02574e+53	1.08157e+53
TCONS_00313681	XLOC_158096	14	+	6861104	6869754	8	10285	6.8611e+55	6.86975e+55
TCONS_01087159	XLOC_539210	AEMK02000174.1	-	46487	51715	3	10285	464874648747607	517154743351715
TCONS_00096397	XLOC_002416	1	-	78019518	78028985	6	10286	7.80195e+47	7.8029e+47
TCONS_00379890	XLOC_158176	14	+	14362895	14368037	2	10286	1436289514362890	1436803714368030
TCONS_01031220	XLOC_504093	9	+	33927104	33937065	4	10286	3.39271e+31	3.39371e+31
TCONS_00840853	XLOC_400862	6	+	44672310	44681956	7	10287	4.46723e+55	4.4682e+55
TCONS_01146594	XLOC_549069	X	-	111432271	111442335	3	10287	1.11432e+26	1.11442e+26
TCONS_00680522	XLOC_310486	3	+	18441462	18450268	10	10288	1.84415e+79	1.84503e+79
TCONS_00729520	XLOC_343704	4	+	109496095	109503311	3	10288	1.09496e+26	1.09503e+26
TCONS_00190857	XLOC_096304	12	-	19555158	19564458	7	10288	1.95552e+55	1.95645e+55
TCONS_00689586	XLOC_344912	4	-	123915766	123925391	3	10288	1.23916e+26	1.23925e+26
TCONS_00826741	XLOC_403251	6	-	62655842	62661951	3	10289	6.26558e+23	6.2662e+23
TCONS_00932384	XLOC_445228	7	+	99326319	99334450	4	10290	9.93263e+31	9.93345e+31
TCONS_00159526	XLOC_079195	11	-	56509305	56515925	4	10290	5.65093e+31	5.65159e+31
TCONS_00001309	XLOC_000900	1	+	129191385	129198651	9	10290	1.29191e+80	1.29199e+80
TCONS_00580590	XLOC_275608	2	-	140182415	140190604	13	10290	1.40182e+116	1.40191e+116
TCONS_00205946	XLOC_095076	12	+	4907383	4912704	4	10291	4.90738e+27	4.9127e+27
TCONS_00807095	XLOC_402336	6	+	170162287	170167684	3	10292	1.70162e+26	1.70168e+26
TCONS_00153463	XLOC_078460	11	+	8806020	8815788	5	10292	8.80602e+34	8.81579e+34
TCONS_00363955	XLOC_160473	14	-	120885695	120895060	3	10292	1.20886e+26	1.20895e+26
TCONS_00261326	XLOC_115330	13	-	199787590	199795856	4	10292	1.99788e+35	1.99796e+35
TCONS_00261327	XLOC_115330	13	-	199787590	199795856	4	10292	1.99788e+35	1.99796e+35
TCONS_00212050	XLOC_095160	12	+	11643691	11653318	7	10292	1.16437e+55	1.16533e+55
TCONS_00013561	XLOC_002555	1	-	107644934	107654631	5	10292	1.07645e+44	1.07655e+44
TCONS_00363780	XLOC_160202	14	-	89113829	89122523	6	10293	8.91138e+47	8.91225e+47
TCONS_00925610	XLOC_444987	7	+	75087471	75093792	11	10293	7.50875e+87	7.50938e+87
TCONS_00313703	XLOC_158113	14	+	8429039	8438617	9	10293	8.42904e+62	8.43862e+62
TCONS_00964314	XLOC_475621	8	-	125417384	125426674	8	10293	1.25417e+71	1.25427e+71
TCONS_00844003	XLOC_403874	6	-	129599663	129609192	3	10293	1.296e+26	1.29609e+26
TCONS_01126145	XLOC_548023	X	+	42081166	42089817	14	10293	4.20812e+111	4.20898e+111
TCONS_00529366	XLOC_260649	18	.	10374504	10379650	2	10294	1037450410374500	1037965010379650
TCONS_01134326	XLOC_548339	X	+	95482465	95491950	7	10294	9.54825e+55	9.5492e+55
TCONS_00047738	XLOC_001306	1	+	201228754	201233900	2	10294	2.01229e+17	2.01234e+17
TCONS_00717986	XLOC_343001	4	+	36732999	36741884	3	10294	3.6733e+23	3.67419e+23
TCONS_01006448	XLOC_474450	8	+	81746579	81756621	5	10294	8.17466e+39	8.17566e+39
TCONS_00593725	XLOC_275300	2	-	88671406	88680583	9	10294	8.86714e+71	8.86806e+71
TCONS_00110233	XLOC_001599	1	+	246129457	246137293	5	10295	2.46129e+44	2.46137e+44
TCONS_00013034	XLOC_001860	1	+	271119138	271129133	4	10295	2.71119e+35	2.71129e+35
TCONS_00212906	XLOC_096134	12	-	6665633	6674489	6	10295	6.66563e+41	6.67449e+41
TCONS_00761736	XLOC_374124	5	+	6967223	6975876	8	10295	6.96722e+55	6.97588e+55
TCONS_01126366	XLOC_548292	X	+	86785406	86795135	5	10296	8.67854e+39	8.67951e+39
TCONS_00212049	XLOC_095160	12	+	11643691	11653318	7	10296	1.16437e+55	1.16533e+55
TCONS_00156392	XLOC_079056	11	-	18280434	18290263	6	10296	1.82804e+47	1.82903e+47
TCONS_00931396	XLOC_444272	7	+	16945436	16954982	4	10296	1.69454e+31	1.6955e+31
TCONS_00701543	XLOC_344726	4	-	103755397	103765198	3	10297	1.03755e+26	1.03765e+26
TCONS_00653016	XLOC_310768	3	+	42712676	42721912	3	10297	4.27127e+23	4.27219e+23
TCONS_00809112	XLOC_404128	6	-	164771360	164780768	3	10297	1.64771e+26	1.64781e+26
TCONS_00096449	XLOC_002507	1	-	99901916	99908435	8	10298	9.99019e+63	9.99084e+63
TCONS_00352594	XLOC_160282	14	-	101502501	101512076	4	10298	1.01503e+35	1.01512e+35
TCONS_00185796	XLOC_095927	12	+	59042473	59050546	4	10298	5.90425e+31	5.90505e+31
TCONS_00120411	XLOC_061364	10	+	69085585	69095565	4	10298	6.90856e+31	6.90956e+31
TCONS_01105929	XLOC_548020	X	+	41852386	41861438	11	10299	4.18524e+87	4.18614e+87
TCONS_00689654	XLOC_344989	4	-	129941846	129951795	3	10299	1.29942e+26	1.29952e+26
TCONS_00454617	XLOC_222405	16	-	79784282	79790368	3	10299	7.97843e+23	7.97904e+23
TCONS_00284119	XLOC_113405	13	+	98464668	98473645	3	10299	9.84647e+23	9.84736e+23
TCONS_00322935	XLOC_159897	14	-	53771285	53781284	5	10300	5.37713e+39	5.37813e+39
TCONS_00539028	XLOC_272038	18	.	53603246	53608395	2	10300	5360324653603240	5360839553608390
TCONS_00879934	XLOC_401101	6	+	53869312	53878695	9	10300	5.38693e+71	5.38787e+71
TCONS_01082541	XLOC_514362	9	.	33621266	33626415	2	10300	3362126633621260	3362641533626410
TCONS_00397835	XLOC_194320	15	-	95656060	95665217	9	10300	9.56561e+71	9.56652e+71
TCONS_00757658	XLOC_375719	5	-	67204897	67214406	7	10301	6.72049e+55	6.72144e+55
TCONS_00423151	XLOC_194280	15	-	87029749	87039207	5	10302	8.70297e+39	8.70392e+39
TCONS_00932737	XLOC_445723	7	-	24147761	24155773	4	10302	2.41478e+31	2.41558e+31
TCONS_01146212	XLOC_548329	X	+	93081118	93091067	3	10302	9.30811e+23	9.30911e+23
TCONS_00406241	XLOC_193007	15	+	19718530	19723680	2	10302	1971853019718530	1972368019723680
TCONS_00569597	XLOC_273023	2	+	25761863	25767013	2	10302	2576186325761860	2576701325767010
TCONS_00645913	XLOC_311479	3	+	132662166	132670404	6	10303	1.32662e+53	1.3267e+53
TCONS_00778498	XLOC_375688	5	-	64188837	64196897	7	10303	6.41888e+55	6.41969e+55
TCONS_00429880	XLOC_193275	15	+	75940407	75949818	8	10303	7.59404e+63	7.59498e+63
TCONS_00962478	XLOC_473963	8	+	4340919	4350213	3	10304	4.34092e+20	4.35021e+20
TCONS_01122219	XLOC_549123	X	-	124673345	124679624	11	10304	1.24673e+98	1.2468e+98
TCONS_00807678	XLOC_402895	6	-	49372947	49381722	7	10304	4.93729e+55	4.93817e+55
TCONS_00046619	XLOC_000136	1	+	14855308	14860459	2	10304	1485530814855300	1486045914860450
TCONS_00804608	XLOC_400872	6	+	45074540	45083143	11	10304	4.50745e+87	4.50831e+87
TCONS_00081821	XLOC_003433	1	-	247134541	247144381	3	10305	2.47135e+26	2.47144e+26
TCONS_00049148	XLOC_002928	1	-	163903893	163912879	3	10305	1.63904e+26	1.63913e+26
TCONS_00475227	XLOC_241263	17	+	56941826	56951404	5	10305	5.69418e+39	5.69514e+39
TCONS_00025216	XLOC_000881	1	+	127878849	127887560	10	10306	1.27879e+89	1.27888e+89
TCONS_00283884	XLOC_113134	13	+	66096232	66104728	8	10306	6.60962e+63	6.61047e+63
TCONS_00436821	XLOC_193329	15	+	83003588	83010008	4	10306	8.30036e+31	8.301e+31
TCONS_00321748	XLOC_158623	14	+	55492896	55500049	4	10306	5.54929e+31	5.55e+31
TCONS_01044404	XLOC_504716	9	+	121455359	121460724	3	10307	1.21455e+26	1.21461e+26
TCONS_00159311	XLOC_078901	11	-	4865984	4873567	5	10308	4.86598e+34	4.87357e+34
TCONS_00146071	XLOC_061543	10	-	22579580	22588266	6	10308	2.25796e+47	2.25883e+47
TCONS_00712156	XLOC_344639	4	-	98165991	98174853	4	10308	9.8166e+31	9.81749e+31
TCONS_00901290	XLOC_444983	7	+	74992809	75002148	8	10308	7.49928e+63	7.50021e+63
TCONS_00123451	XLOC_061887	10	-	59804874	59814813	6	10309	5.98049e+47	5.98148e+47
TCONS_00854048	XLOC_403053	6	-	54881982	54890780	6	10309	5.4882e+47	5.48908e+47
TCONS_00422707	XLOC_193582	15	+	121507592	121515136	13	10309	1.21508e+116	1.21515e+116
TCONS_00549540	XLOC_274897	2	-	63189138	63199062	6	10309	6.31891e+47	6.31991e+47
TCONS_00391275	XLOC_193356	15	+	87408077	87417281	5	10309	8.74081e+39	8.74173e+39
TCONS_00146220	XLOC_061889	10	-	59882803	59892711	4	10310	5.98828e+31	5.98927e+31
TCONS_00243984	XLOC_113058	13	+	46314148	46324213	4	10310	4.63141e+31	4.63242e+31
TCONS_01109128	XLOC_548002	X	+	40100848	40110158	6	10310	4.01008e+47	4.01102e+47
TCONS_00540002	XLOC_273214	2	+	52290434	52298115	9	10310	5.22904e+71	5.22981e+71
TCONS_00323185	XLOC_160313	14	-	104790817	104800398	7	10311	1.04791e+62	1.048e+62
TCONS_00168344	XLOC_078458	11	+	8727797	8737691	4	10311	8.7278e+27	8.73769e+27
TCONS_00580406	XLOC_275360	2	-	101162484	101172497	3	10311	1.01162e+26	1.01172e+26
TCONS_00854011	XLOC_403010	6	-	53625161	53634322	13	10311	5.36252e+103	5.36343e+103
TCONS_00380624	XLOC_159167	14	+	123923352	123930685	5	10312	1.23923e+44	1.23931e+44
TCONS_00422256	XLOC_193048	15	+	31783538	31788693	2	10312	3178353831783530	3178869331788690
TCONS_00372110	XLOC_159295	14	+	140349737	140357894	5	10312	1.4035e+44	1.40358e+44
TCONS_01018829	XLOC_504002	9	+	20234909	20243798	4	10312	2.02349e+31	2.02438e+31
TCONS_00003993	XLOC_003002	1	-	179660169	179670002	6	10312	1.7966e+53	1.7967e+53
TCONS_00763027	XLOC_375201	5	-	10072531	10082587	4	10313	1.00725e+31	1.00826e+31
TCONS_00047429	XLOC_000955	1	+	132701425	132709614	4	10313	1.32701e+35	1.3271e+35
TCONS_00569851	XLOC_273263	2	+	59258251	59267164	10	10313	5.92583e+79	5.92672e+79
TCONS_00132013	XLOC_060884	10	+	17283007	17292988	6	10313	1.7283e+47	1.7293e+47
TCONS_01013883	XLOC_474840	8	-	120101	128221	10	10313	1.20101e+59	1.28221e+59
TCONS_00890572	XLOC_400386	6	+	287538	296986	9	10313	2.87538e+53	2.96986e+53
TCONS_00900754	XLOC_444630	7	+	38087258	38094548	8	10314	3.80873e+63	3.80945e+63
TCONS_01032604	XLOC_505240	9	-	35830856	35839527	4	10315	3.58309e+31	3.58395e+31
TCONS_00222703	XLOC_096831	12	-	49956592	49964757	11	10315	4.99566e+87	4.99648e+87
TCONS_00194166	XLOC_095318	12	+	20823666	20833472	6	10315	2.08237e+47	2.08335e+47
TCONS_00579646	XLOC_274441	2	-	9199274	9208685	4	10315	9.19927e+27	9.20869e+27
TCONS_00422706	XLOC_193582	15	+	121507592	121515136	13	10315	1.21508e+116	1.21515e+116
TCONS_00540405	XLOC_273415	2	+	69320331	69328521	11	10315	6.93203e+87	6.93285e+87
TCONS_00612933	XLOC_274441	2	-	9199274	9208685	5	10315	9.19927e+34	9.20869e+34
TCONS_00913557	XLOC_444404	7	+	23622448	23628588	8	10316	2.36224e+63	2.36286e+63
TCONS_00806655	XLOC_401982	6	+	129807427	129817264	5	10316	1.29807e+44	1.29817e+44
TCONS_00207648	XLOC_097015	12	-	60021243	60030742	5	10316	6.00212e+39	6.00307e+39
TCONS_01113087	XLOC_548052	X	+	43804307	43811634	5	10316	4.38043e+39	4.38116e+39
TCONS_00186176	XLOC_096144	12	-	7751523	7760338	8	10316	7.75152e+55	7.76034e+55
TCONS_00603974	XLOC_275175	2	-	79441536	79449933	4	10317	7.94415e+31	7.94499e+31
TCONS_00645380	XLOC_310903	3	+	58022344	58029832	7	10317	5.80223e+55	5.80298e+55
TCONS_00569880	XLOC_273291	2	+	60380705	60388983	6	10317	6.03807e+47	6.0389e+47
TCONS_01050477	XLOC_535405	9	.	126295739	126300897	2	10318	1.26296e+17	1.26301e+17
TCONS_00539704	XLOC_272957	2	+	15390894	15399578	14	10318	1.53909e+111	1.53996e+111
TCONS_00362726	XLOC_158666	14	+	59926421	59934851	4	10318	5.99264e+31	5.99349e+31
TCONS_00026185	XLOC_001562	1	+	240820154	240829036	7	10318	2.4082e+62	2.40829e+62
TCONS_00314864	XLOC_158809	14	+	75951943	75958834	6	10318	7.59519e+47	7.59588e+47
TCONS_00622343	XLOC_312614	3	-	111572471	111580582	5	10319	1.11572e+44	1.11581e+44
TCONS_00260548	XLOC_114365	13	-	32793667	32800784	6	10319	3.27937e+47	3.28008e+47
TCONS_00853827	XLOC_402809	6	-	46112113	46120235	5	10320	4.61121e+39	4.61202e+39
TCONS_00542007	XLOC_274437	2	-	9121870	9127269	4	10320	9.12187e+27	9.12727e+27
TCONS_00711796	XLOC_344236	4	-	45518264	45528198	5	10320	4.55183e+39	4.55282e+39
TCONS_00380948	XLOC_159763	14	-	46797613	46804085	4	10320	4.67976e+31	4.68041e+31
TCONS_00080888	XLOC_001924	1	-	531275	540596	7	10320	5.31276e+41	5.40597e+41
TCONS_00570305	XLOC_273585	2	+	77549664	77554954	3	10320	7.75497e+23	7.7555e+23
TCONS_00475244	XLOC_241273	17	+	57970803	57975979	3	10321	5.79708e+23	5.7976e+23
TCONS_00343171	XLOC_158392	14	+	39429508	39437925	5	10321	3.94295e+39	3.94379e+39
TCONS_00168374	XLOC_078489	11	+	12689794	12695894	3	10321	1.26898e+23	1.26959e+23
TCONS_00931413	XLOC_444290	7	+	19586008	19595311	8	10321	1.9586e+63	1.95953e+63
TCONS_00177775	XLOC_078888	11	-	3840385	3850279	4	10321	3.84039e+27	3.85028e+27
TCONS_00701616	XLOC_344808	4	-	110685498	110694962	4	10321	1.10685e+35	1.10695e+35
TCONS_00001872	XLOC_001276	1	+	191321999	191331319	5	10321	1.91322e+44	1.91331e+44
TCONS_00423078	XLOC_194151	15	-	75626463	75634933	8	10322	7.56265e+63	7.56349e+63
TCONS_00202673	XLOC_096288	12	-	18893202	18900649	14	10322	1.88932e+111	1.89006e+111
TCONS_00542604	XLOC_274937	2	-	66396019	66401785	5	10323	6.6396e+39	6.64018e+39
TCONS_00913766	XLOC_444527	7	+	31179765	31188888	10	10323	3.11798e+79	3.11889e+79
TCONS_00941780	XLOC_444290	7	+	19586008	19595311	8	10323	1.9586e+63	1.95953e+63
TCONS_00474566	XLOC_240775	17	+	11356064	11365701	6	10323	1.13561e+47	1.13657e+47
TCONS_00547889	XLOC_273077	2	+	32253412	32262978	6	10323	3.22534e+47	3.2263e+47
TCONS_00914883	XLOC_445332	7	+	114926884	114936885	4	10323	1.14927e+35	1.14937e+35
TCONS_00570034	XLOC_273391	2	+	67913214	67922998	6	10324	6.79132e+47	6.7923e+47
TCONS_00540247	XLOC_273326	2	+	62327465	62337499	4	10324	6.23275e+31	6.23375e+31
TCONS_00854366	XLOC_403433	6	-	78749343	78758693	4	10324	7.87493e+31	7.87587e+31
TCONS_00840465	XLOC_400472	6	+	6576433	6581594	2	10324	65764336576433	65815946581594
TCONS_00212579	XLOC_095838	12	+	52606696	52613358	8	10324	5.26067e+63	5.26134e+63
TCONS_00513601	XLOC_257813	18	-	40933342	40942982	3	10325	4.09333e+23	4.0943e+23
TCONS_00184909	XLOC_095354	12	+	21929388	21939004	3	10325	2.19294e+23	2.1939e+23
TCONS_00481682	XLOC_241762	17	-	48044635	48054231	3	10325	4.80446e+23	4.80542e+23
TCONS_00352408	XLOC_160001	14	-	63811870	63821462	3	10325	6.38119e+23	6.38215e+23
TCONS_00602403	XLOC_273248	2	+	58618964	58626559	11	10325	5.8619e+87	5.86266e+87
TCONS_00541107	XLOC_273816	2	+	103373427	103379998	3	10326	1.03373e+26	1.0338e+26
TCONS_00602521	XLOC_273344	2	+	64668048	64677684	6	10326	6.4668e+47	6.46777e+47
TCONS_00593551	XLOC_275030	2	-	71602884	71611370	14	10327	7.16029e+111	7.16114e+111
TCONS_00800227	XLOC_375896	5	-	88331734	88341806	3	10327	8.83317e+23	8.83418e+23
TCONS_00352804	XLOC_160564	14	-	132179717	132188882	3	10327	1.3218e+26	1.32189e+26
TCONS_00059425	XLOC_000130	1	+	13448865	13458138	8	10327	1.34489e+63	1.34581e+63
TCONS_00227185	XLOC_113818	13	+	157662642	157671817	6	10327	1.57663e+53	1.57672e+53
TCONS_00807334	XLOC_402600	6	-	20271758	20279963	6	10328	2.02718e+47	2.028e+47
TCONS_00645641	XLOC_311163	3	+	94830159	94835322	2	10328	9483015994830150	9483532294835320
TCONS_00826888	XLOC_403417	6	-	77611068	77619814	12	10328	7.76111e+95	7.76198e+95
TCONS_00890735	XLOC_400611	6	+	17516234	17525587	3	10329	1.75162e+23	1.75256e+23
TCONS_00539148	XLOC_272642	2	+	329834	335161	4	10329	3.29834e+23	3.35161e+23
TCONS_00603807	XLOC_274945	2	-	66915690	66925368	9	10330	6.69157e+71	6.69254e+71
TCONS_00221618	XLOC_095156	12	+	11339934	11348604	10	10330	1.13399e+79	1.13486e+79
TCONS_00362378	XLOC_158309	14	+	30886397	30894855	7	10330	3.08864e+55	3.08949e+55
TCONS_01102646	XLOC_546140	AEMK02000682.1	+	408677	417846	7	10330	4.08677e+41	4.17846e+41
TCONS_00295430	XLOC_113015	13	+	36919295	36929285	4	10330	3.69193e+31	3.69293e+31
TCONS_00499392	XLOC_241021	17	+	37138632	37146984	4	10330	3.71386e+31	3.7147e+31
TCONS_00989655	XLOC_474075	8	+	29004170	29009334	2	10330	2900417029004170	2900933429009330
TCONS_00323224	XLOC_160343	14	-	107858920	107868988	4	10330	1.07859e+35	1.07869e+35
TCONS_00486812	XLOC_240942	17	+	32001805	32009949	9	10330	3.20018e+71	3.20099e+71
TCONS_00853942	XLOC_402925	6	-	50553739	50563176	10	10330	5.05537e+79	5.05632e+79
TCONS_00246393	XLOC_115316	13	-	197718721	197723885	2	10330	1.97719e+17	1.97724e+17
TCONS_00892231	XLOC_402795	6	-	45409352	45418813	4	10331	4.54094e+31	4.54188e+31
TCONS_00620565	XLOC_311143	3	+	93626348	93633016	4	10331	9.36263e+31	9.3633e+31
TCONS_00004249	XLOC_003279	1	-	225702085	225709173	6	10331	2.25702e+53	2.25709e+53
TCONS_00645650	XLOC_311179	3	+	96228955	96234120	2	10332	9622895596228950	9623412096234120
TCONS_00315186	XLOC_159034	14	+	108845469	108852786	10	10332	1.08845e+89	1.08853e+89
TCONS_01063363	XLOC_504755	9	+	124706107	124714103	3	10332	1.24706e+26	1.24714e+26
TCONS_00680895	XLOC_310918	3	+	59167483	59173735	8	10332	5.91675e+63	5.91737e+63
TCONS_00352116	XLOC_159606	14	-	33188341	33196231	3	10332	3.31883e+23	3.31962e+23
TCONS_00815715	XLOC_401630	6	+	83657878	83667576	4	10333	8.36579e+31	8.36676e+31
TCONS_00957883	XLOC_445934	7	-	37065374	37074127	4	10333	3.70654e+31	3.70741e+31
TCONS_00207157	XLOC_096298	12	-	19168014	19174748	8	10333	1.9168e+63	1.91747e+63
TCONS_01051076	XLOC_503864	9	+	6663137	6672805	6	10333	6.66314e+41	6.67281e+41
TCONS_01032422	XLOC_505006	9	-	6602010	6610068	11	10333	6.60201e+76	6.61007e+76
TCONS_00245517	XLOC_114328	13	-	31298516	31307399	12	10333	3.12985e+95	3.13074e+95
TCONS_01126304	XLOC_548203	X	+	62866110	62876210	4	10333	6.28661e+31	6.28762e+31
TCONS_00047021	XLOC_000582	1	+	86188639	86196341	5	10334	8.61886e+39	8.61963e+39
TCONS_00807064	XLOC_402317	6	+	168672258	168681793	8	10334	1.68672e+71	1.68682e+71
TCONS_00880501	XLOC_401733	6	+	89627230	89636949	3	10334	8.96272e+23	8.96369e+23
TCONS_00225693	XLOC_112926	13	+	31160092	31169648	7	10334	3.11601e+55	3.11696e+55
TCONS_00815500	XLOC_401455	6	+	70398137	70407947	5	10335	7.03981e+39	7.04079e+39
TCONS_00330954	XLOC_159539	14	-	29305002	29314018	6	10335	2.9305e+47	2.9314e+47
TCONS_00577973	XLOC_272961	2	+	15644723	15653213	11	10335	1.56447e+87	1.56532e+87
TCONS_00925675	XLOC_445049	7	+	78112574	78121056	17	10336	7.81126e+135	7.81211e+135
TCONS_00024759	XLOC_000549	1	+	78008784	78017911	6	10336	7.80088e+47	7.80179e+47
TCONS_00315140	XLOC_158994	14	+	106571824	106581580	4	10336	1.06572e+35	1.06582e+35
TCONS_00915884	XLOC_446722	7	-	119684157	119689324	2	10336	1.19684e+17	1.19689e+17
TCONS_00746060	XLOC_344702	4	-	101257052	101266640	5	10337	1.01257e+44	1.01267e+44
TCONS_00555612	XLOC_273275	2	+	59607940	59613537	3	10337	5.96079e+23	5.96135e+23
TCONS_00645350	XLOC_310886	3	+	56762437	56771430	4	10337	5.67624e+31	5.67714e+31
TCONS_00807065	XLOC_402317	6	+	168672258	168681793	8	10337	1.68672e+71	1.68682e+71
TCONS_00269927	XLOC_114352	13	-	32246592	32253134	11	10337	3.22466e+87	3.22531e+87
TCONS_00542832	XLOC_275086	2	-	75124253	75131705	14	10337	7.51243e+111	7.51317e+111
TCONS_00343866	XLOC_159028	14	+	108438324	108443492	2	10338	1.08438e+17	1.08443e+17
TCONS_00141373	XLOC_061071	10	+	33022049	33029899	16	10338	3.3022e+127	3.30299e+127
TCONS_00950444	XLOC_446027	7	-	46971598	46981607	3	10338	4.69716e+23	4.69816e+23
TCONS_00915210	XLOC_445786	7	-	25835570	25845664	3	10338	2.58356e+23	2.58457e+23
TCONS_00185534	XLOC_095799	12	+	50728871	50736074	5	10339	5.07289e+39	5.07361e+39
TCONS_00694558	XLOC_344293	4	-	60948213	60957120	4	10339	6.09482e+31	6.09571e+31
TCONS_00778150	XLOC_375196	5	-	9946813	9956799	5	10339	9.94681e+34	9.9568e+34
TCONS_00441861	XLOC_221726	16	+	43176240	43186325	3	10339	4.31762e+23	4.31863e+23
TCONS_00540160	XLOC_273299	2	+	60961634	60970712	5	10339	6.09616e+39	6.09707e+39
TCONS_00693444	XLOC_343191	4	+	71010691	71020339	6	10339	7.10107e+47	7.10203e+47
TCONS_00701126	XLOC_344294	4	-	61118227	61126251	5	10340	6.11182e+39	6.11263e+39
TCONS_00380009	XLOC_158331	14	+	32576702	32582803	3	10340	3.25767e+23	3.25828e+23
TCONS_00202064	XLOC_095743	12	+	48456059	48462846	8	10340	4.84561e+63	4.84628e+63
TCONS_00189907	XLOC_095199	12	+	14725278	14735166	4	10340	1.47253e+31	1.47352e+31
TCONS_00186135	XLOC_096125	12	-	6258205	6266525	7	10341	6.25821e+48	6.26653e+48
TCONS_00542757	XLOC_275034	2	-	72072356	72080691	5	10341	7.20724e+39	7.20807e+39
TCONS_00126335	XLOC_061169	10	+	46717428	46722818	3	10341	4.67174e+23	4.67228e+23
TCONS_00612737	XLOC_274162	2	+	149114355	149124294	4	10342	1.49114e+35	1.49124e+35
TCONS_00463523	XLOC_221600	16	+	26660133	26670175	3	10342	2.66601e+23	2.66702e+23
TCONS_00627083	XLOC_311107	3	+	86002514	86012411	4	10342	8.60025e+31	8.60124e+31
TCONS_00112619	XLOC_012391	1	.	29987000	29992170	2	10342	2998700029987000	2999217029992170
TCONS_00842136	XLOC_401937	6	+	118333077	118339094	3	10342	1.18333e+26	1.18339e+26
TCONS_00406969	XLOC_193756	15	+	139480860	139486785	7	10342	1.39481e+62	1.39487e+62
TCONS_00387258	XLOC_193576	15	+	121320147	121327386	9	10342	1.2132e+80	1.21327e+80
TCONS_00800073	XLOC_375647	5	-	62558358	62566095	9	10343	6.25584e+71	6.25661e+71
TCONS_00808198	XLOC_403293	6	-	63808826	63818154	9	10343	6.38088e+71	6.38182e+71
TCONS_00026282	XLOC_001641	1	+	252349393	252356438	3	10343	2.52349e+26	2.52356e+26
TCONS_00619293	XLOC_310395	3	+	11484639	11494106	5	10343	1.14846e+39	1.14941e+39
TCONS_00663984	XLOC_310686	3	+	39153561	39161548	9	10343	3.91536e+71	3.91615e+71
TCONS_00306221	XLOC_112879	13	+	28798468	28807711	6	10343	2.87985e+47	2.88077e+47
TCONS_00060295	XLOC_000943	1	+	130977782	130983918	7	10343	1.30978e+62	1.30984e+62
TCONS_01093428	XLOC_542312	AEMK02000422.1	-	67078	72249	2	10344	6707867078	7224972249
TCONS_00942630	XLOC_445328	7	+	114875360	114885410	4	10344	1.14875e+35	1.14885e+35
TCONS_01087914	XLOC_539598	AEMK02000212.1	-	3102	10119	3	10345	310231026982	10119329010119
TCONS_00003581	XLOC_002692	1	-	126501053	126511096	5	10345	1.26501e+44	1.26511e+44
TCONS_00314906	XLOC_158849	14	+	80473968	80480816	6	10345	8.0474e+47	8.04808e+47
TCONS_00512600	XLOC_257019	18	+	6614035	6621611	4	10346	6.61404e+27	6.62161e+27
TCONS_00321475	XLOC_158406	14	+	40420281	40429312	4	10346	4.04203e+31	4.04293e+31
TCONS_00807633	XLOC_402866	6	-	48306176	48313446	12	10346	4.83062e+95	4.83134e+95
TCONS_00437356	XLOC_194288	15	-	88577650	88587609	4	10346	8.85777e+31	8.85876e+31
TCONS_00548758	XLOC_273862	2	+	115548918	115555328	3	10346	1.15549e+26	1.15555e+26
TCONS_00689403	XLOC_344734	4	-	104614273	104624308	3	10346	1.04614e+26	1.04624e+26
TCONS_00523371	XLOC_257824	18	-	42096590	42106495	3	10346	4.20966e+23	4.21065e+23
TCONS_00814684	XLOC_400566	6	+	13348754	13356367	7	10347	1.33488e+55	1.33564e+55
TCONS_00711988	XLOC_344490	4	-	89323608	89329690	8	10347	8.93236e+63	8.93297e+63
TCONS_00933091	XLOC_446302	7	-	75060684	75069331	9	10348	7.50607e+71	7.50693e+71
TCONS_00541405	XLOC_274029	2	+	137433128	137442828	3	10348	1.37433e+26	1.37443e+26
TCONS_00580552	XLOC_275551	2	-	134928352	134933525	2	10348	1.34928e+17	1.34934e+17
TCONS_01019125	XLOC_504213	9	+	45518013	45527634	4	10348	4.5518e+31	4.55276e+31
TCONS_01052675	XLOC_505670	9	-	105464639	105470958	4	10349	1.05465e+35	1.05471e+35
TCONS_00150076	XLOC_060999	10	+	27216958	27224282	5	10349	2.7217e+39	2.72243e+39
TCONS_00158961	XLOC_078537	11	+	15930914	15938066	6	10349	1.59309e+47	1.59381e+47
TCONS_00771612	XLOC_374604	5	+	51696203	51704361	4	10349	5.16962e+31	5.17044e+31
TCONS_00687689	XLOC_343442	4	+	93604898	93613866	5	10350	9.36049e+39	9.36139e+39
TCONS_01126451	XLOC_548368	X	+	101101578	101109420	3	10350	1.01102e+26	1.01109e+26
TCONS_00901419	XLOC_445046	7	+	78038004	78043466	4	10350	7.8038e+31	7.80435e+31
TCONS_00805607	XLOC_401362	6	+	63391397	63398316	13	10350	6.33914e+103	6.33983e+103
TCONS_00316158	XLOC_159824	14	-	49000998	49010780	5	10350	4.9001e+39	4.90108e+39
TCONS_00807199	XLOC_402430	6	-	4809638	4819451	4	10351	4.80964e+27	4.81945e+27
TCONS_00396782	XLOC_193275	15	+	75940414	75949817	8	10351	7.59404e+63	7.59498e+63
TCONS_00999815	XLOC_475593	8	-	120504391	120512198	5	10351	1.20504e+44	1.20512e+44
TCONS_00025513	XLOC_001063	1	+	155753939	155760589	3	10351	1.55754e+26	1.55761e+26
TCONS_00621793	XLOC_312105	3	-	43977335	43983950	3	10351	4.39773e+23	4.3984e+23
TCONS_00571087	XLOC_274334	2	-	5613578	5623641	4	10352	5.61358e+27	5.62364e+27
TCONS_00212028	XLOC_095156	12	+	11192969	11202703	5	10352	1.1193e+39	1.12027e+39
TCONS_00737511	XLOC_343567	4	+	99116834	99123065	9	10352	9.91168e+71	9.91231e+71
TCONS_00444288	XLOC_221565	16	+	24076882	24086469	7	10352	2.40769e+55	2.40865e+55
TCONS_00901441	XLOC_445058	7	+	78497451	78506802	7	10352	7.84975e+55	7.85068e+55
TCONS_00014155	XLOC_003283	1	-	228081959	228091872	4	10352	2.28082e+35	2.28092e+35
TCONS_00925601	XLOC_444981	7	+	74959557	74967879	13	10353	7.49596e+103	7.49679e+103
TCONS_00109689	XLOC_000820	1	+	121505784	121515578	6	10353	1.21506e+53	1.21516e+53
TCONS_00141173	XLOC_060786	10	+	10081420	10090693	7	10353	1.00814e+55	1.00907e+55
TCONS_00506368	XLOC_257191	18	+	22886643	22896720	3	10353	2.28866e+23	2.28967e+23
TCONS_00397354	XLOC_193704	15	+	133855352	133865334	5	10353	1.33855e+44	1.33865e+44
TCONS_00686926	XLOC_342906	4	+	19161240	19170184	5	10354	1.91612e+39	1.91702e+39
TCONS_00815013	XLOC_400913	6	+	46824111	46834154	5	10354	4.68241e+39	4.68342e+39
TCONS_00110176	XLOC_001514	1	+	236468093	236474635	10	10354	2.36468e+89	2.36475e+89
TCONS_00867587	XLOC_401129	6	+	54554090	54563778	6	10354	5.45541e+47	5.45638e+47
TCONS_00826958	XLOC_403468	6	-	81380816	81390543	6	10355	8.13808e+47	8.13905e+47
TCONS_01122004	XLOC_548864	X	-	60485637	60491601	3	10355	6.04856e+23	6.04916e+23
TCONS_00999620	XLOC_475249	8	-	71251207	71260716	5	10355	7.12512e+39	7.12607e+39
TCONS_00558194	XLOC_275739	2	-	151115175	151124801	6	10355	1.51115e+53	1.51125e+53
TCONS_00841588	XLOC_401411	6	+	67307766	67316569	7	10356	6.73078e+55	6.73166e+55
TCONS_00321008	XLOC_158087	14	+	6473443	6483466	4	10356	6.47344e+27	6.48347e+27
TCONS_00627081	XLOC_311107	3	+	85978717	85988081	6	10356	8.59787e+47	8.59881e+47
TCONS_01134702	XLOC_548922	X	-	82731986	82741400	5	10356	8.2732e+39	8.27414e+39
TCONS_01097345	XLOC_543995	AEMK02000469.1	-	20197	29976	5	10358	2.01972e+24	2.99762e+24
TCONS_00593663	XLOC_275175	2	-	79441539	79449945	4	10358	7.94415e+31	7.94499e+31
TCONS_01026026	XLOC_505500	9	-	71846278	71853853	3	10358	7.18463e+23	7.18539e+23
TCONS_00900956	XLOC_444775	7	+	53249504	53255975	4	10358	5.32495e+31	5.3256e+31
TCONS_01019271	XLOC_504293	9	+	52760002	52769519	7	10359	5.276e+55	5.27695e+55
TCONS_01072665	XLOC_505341	9	-	46157325	46166868	4	10359	4.61573e+31	4.61669e+31
TCONS_00480733	XLOC_240770	17	+	10705254	10714190	4	10359	1.07053e+31	1.07142e+31
TCONS_00644941	XLOC_310581	3	+	28578819	28588706	5	10359	2.85788e+39	2.85887e+39
TCONS_00840545	XLOC_400553	6	+	12548132	12555648	12	10359	1.25481e+95	1.25556e+95
TCONS_01026265	XLOC_505852	9	-	124498245	124504490	4	10360	1.24498e+35	1.24504e+35
TCONS_00763424	XLOC_375721	5	-	67238717	67246150	4	10360	6.72387e+31	6.72462e+31
TCONS_00737643	XLOC_343707	4	+	109747031	109754315	4	10361	1.09747e+35	1.09754e+35
TCONS_00202314	XLOC_095951	12	+	59988524	59995488	3	10361	5.99885e+23	5.99955e+23
TCONS_00751047	XLOC_374282	5	+	15591399	15596635	3	10361	1.55914e+23	1.55966e+23
TCONS_00480734	XLOC_240770	17	+	10714770	10724302	10	10361	1.07148e+79	1.07243e+79
TCONS_00901548	XLOC_445118	7	+	90710069	90720048	3	10361	9.07101e+23	9.072e+23
TCONS_00915282	XLOC_445868	7	-	32618161	32627759	11	10362	3.26182e+87	3.26278e+87
TCONS_00762512	XLOC_374790	5	+	67835538	67845598	5	10362	6.78355e+39	6.78456e+39
TCONS_00603798	XLOC_274932	2	-	66251752	66260955	7	10362	6.62518e+55	6.6261e+55
TCONS_00712032	XLOC_344530	4	-	92094702	92101125	7	10362	9.20947e+55	9.21011e+55
TCONS_00699485	XLOC_342906	4	+	19163610	19172780	7	10362	1.91636e+55	1.91728e+55
TCONS_00523330	XLOC_257777	18	-	36567275	36576040	3	10363	3.65673e+23	3.6576e+23
TCONS_00719155	XLOC_344295	4	-	61586023	61595951	4	10363	6.1586e+31	6.1596e+31
TCONS_00673866	XLOC_312638	3	-	112604411	112614279	5	10363	1.12604e+44	1.12614e+44
TCONS_00260155	XLOC_113946	13	+	196804806	196811528	3	10364	1.96805e+26	1.96812e+26
TCONS_00941976	XLOC_444529	7	+	31318978	31327492	7	10364	3.1319e+55	3.13275e+55
TCONS_00737367	XLOC_343418	4	+	92609205	92616668	3	10364	9.26092e+23	9.26167e+23
TCONS_00513612	XLOC_257822	18	-	42066728	42076581	3	10364	4.20667e+23	4.20766e+23
TCONS_00578421	XLOC_273354	2	+	65063141	65072160	7	10364	6.50631e+55	6.50722e+55
TCONS_01063756	XLOC_505331	9	-	45637144	45644289	7	10365	4.56371e+55	4.56443e+55
TCONS_00003904	XLOC_002924	1	-	163593517	163602947	5	10365	1.63594e+44	1.63603e+44
TCONS_00751770	XLOC_374748	5	+	64296077	64305917	4	10365	6.42961e+31	6.43059e+31
TCONS_00345031	XLOC_160343	14	-	107812999	107819174	4	10366	1.07813e+35	1.07819e+35
TCONS_01101220	XLOC_545670	AEMK02000604.1	-	3723	12740	4	10366	3.72337e+17	1.27404e+18
TCONS_00891599	XLOC_401774	6	+	93543844	93551193	6	10366	9.35438e+47	9.35512e+47
TCONS_00840810	XLOC_400823	6	+	42574602	42583449	5	10366	4.25746e+39	4.25834e+39
TCONS_00027851	XLOC_003457	1	-	251210987	251218637	3	10366	2.51211e+26	2.51219e+26
TCONS_00815140	XLOC_401036	6	+	51282448	51292136	7	10366	5.12824e+55	5.12921e+55
TCONS_00593925	XLOC_275680	2	-	143317454	143325763	15	10366	1.43317e+134	1.43326e+134
TCONS_00388249	XLOC_194574	15	-	131385458	131395451	4	10366	1.31385e+35	1.31395e+35
TCONS_00284135	XLOC_113421	13	+	100754931	100760113	2	10366	1.00755e+17	1.0076e+17
TCONS_00989972	XLOC_474464	8	+	83299970	83308574	4	10367	8.33e+31	8.33086e+31
TCONS_00227369	XLOC_113965	13	+	199291884	199297409	3	10367	1.99292e+26	1.99297e+26
TCONS_00012832	XLOC_001702	1	+	260868870	260876679	3	10367	2.60869e+26	2.60877e+26
TCONS_00681071	XLOC_311158	3	+	94786039	94791222	2	10368	9478603994786030	9479122294791220
TCONS_00122904	XLOC_061079	10	+	33369493	33378797	5	10368	3.33695e+39	3.33788e+39
TCONS_01095489	XLOC_542796	AEMK02000452.1	+	1630545	1639318	12	10368	1.63055e+83	1.63932e+83
TCONS_00613176	XLOC_274886	2	-	61946144	61956001	6	10368	6.19461e+47	6.1956e+47
TCONS_00613099	XLOC_274776	2	-	51102815	51109494	4	10368	5.11028e+31	5.11095e+31
TCONS_00406885	XLOC_193674	15	+	131787212	131795555	4	10369	1.31787e+35	1.31796e+35
TCONS_00026618	XLOC_001913	1	+	274103306	274111832	11	10369	2.74103e+98	2.74112e+98
TCONS_00003521	XLOC_002633	1	-	116508020	116517677	6	10369	1.16508e+53	1.16518e+53
TCONS_00380963	XLOC_159824	14	-	49000998	49010857	5	10369	4.9001e+39	4.90109e+39
TCONS_01013484	XLOC_474128	8	+	32783711	32791832	3	10370	3.27837e+23	3.27918e+23
TCONS_00890912	XLOC_400859	6	+	44615690	44624143	7	10370	4.46157e+55	4.46241e+55
TCONS_00620976	XLOC_311472	3	+	132335647	132345312	7	10370	1.32336e+62	1.32345e+62
TCONS_00062198	XLOC_003258	1	-	222157372	222166282	3	10370	2.22157e+26	2.22166e+26
TCONS_00771585	XLOC_374575	5	+	47686854	47692674	6	10371	4.76869e+47	4.76927e+47
TCONS_00893022	XLOC_404197	6	-	167820864	167828675	20	10371	1.67821e+179	1.67829e+179
TCONS_00634724	XLOC_312067	3	-	41416092	41424973	4	10371	4.14161e+31	4.1425e+31
TCONS_00026665	XLOC_001968	1	-	8021458	8031260	5	10372	8.02146e+34	8.03126e+34
TCONS_00481431	XLOC_241370	17	-	9046560	9052577	4	10372	9.04656e+27	9.05258e+27
TCONS_00203311	XLOC_097031	12	-	60633493	60642639	8	10372	6.06335e+63	6.06426e+63
TCONS_00096155	XLOC_001963	1	-	7494645	7504382	3	10372	7.49465e+20	7.50438e+20
TCONS_00989490	XLOC_473934	8	+	1820644	1830628	5	10372	1.82064e+34	1.83063e+34
TCONS_00729405	XLOC_343567	4	+	99115728	99122766	15	10373	9.91157e+119	9.91228e+119
TCONS_00843787	XLOC_403588	6	-	88221449	88230757	16	10373	8.82214e+127	8.82308e+127
TCONS_00738488	XLOC_344999	4	-	130802405	130812106	6	10373	1.30802e+53	1.30812e+53
TCONS_00627308	XLOC_311322	3	+	111564931	111570490	3	10374	1.11565e+26	1.1157e+26
TCONS_00026472	XLOC_001786	1	+	268177991	268187764	8	10374	2.68178e+71	2.68188e+71
TCONS_00120444	XLOC_061407	10	-	9638226	9648310	4	10375	9.63823e+27	9.64831e+27
TCONS_00528805	XLOC_257877	18	-	48384925	48394770	6	10375	4.83849e+47	4.83948e+47
TCONS_01103373	XLOC_546172	AEMK02000682.1	+	1232820	1241295	14	10375	1.23282e+97	1.2413e+97
TCONS_00094743	XLOC_000214	1	+	22163844	22173193	3	10375	2.21638e+23	2.21732e+23
TCONS_00663724	XLOC_310371	3	+	10565028	10574641	9	10375	1.0565e+71	1.05746e+71
TCONS_00652883	XLOC_310672	3	+	38698101	38707567	11	10376	3.86981e+87	3.87076e+87
TCONS_00611730	XLOC_272714	2	+	5034561	5042159	19	10376	5.03456e+132	5.04216e+132
TCONS_00943301	XLOC_446561	7	-	96323266	96331566	9	10376	9.63233e+71	9.63316e+71
TCONS_00804911	XLOC_401025	6	+	50777570	50785831	3	10376	5.07776e+23	5.07858e+23
TCONS_00285281	XLOC_115137	13	-	148034559	148039746	2	10376	1.48035e+17	1.4804e+17
TCONS_00680869	XLOC_310885	3	+	56753336	56760428	15	10377	5.67533e+119	5.67604e+119
TCONS_01150866	XLOC_572809	Y	+	5961598	5971679	7	10377	5.9616e+48	5.97168e+48
TCONS_00902847	XLOC_446321	7	-	76152458	76158871	8	10377	7.61525e+63	7.61589e+63
TCONS_00622338	XLOC_312611	3	-	111428856	111438707	5	10378	1.11429e+44	1.11439e+44
TCONS_00322501	XLOC_159240	14	+	132093359	132103091	7	10378	1.32093e+62	1.32103e+62
TCONS_00159341	XLOC_078932	11	-	7039047	7048573	5	10378	7.03905e+34	7.04857e+34
TCONS_00851612	XLOC_400542	6	+	12155646	12163908	6	10379	1.21556e+47	1.21639e+47
TCONS_00892296	XLOC_402887	6	-	48962832	48970991	5	10379	4.89628e+39	4.8971e+39
TCONS_00804910	XLOC_401025	6	+	50777570	50785831	3	10379	5.07776e+23	5.07858e+23
TCONS_00694502	XLOC_344214	4	-	41623713	41633621	6	10379	4.16237e+47	4.16336e+47
TCONS_00270303	XLOC_114776	13	-	95627857	95637493	3	10380	9.56279e+23	9.56375e+23
TCONS_00000453	XLOC_000359	1	+	44939953	44948986	6	10380	4.494e+47	4.4949e+47
TCONS_00229081	XLOC_115391	13	-	206084518	206094308	6	10380	2.06085e+53	2.06094e+53
TCONS_00475870	XLOC_241892	17	-	62140938	62150432	4	10380	6.21409e+31	6.21504e+31
TCONS_00753127	XLOC_375825	5	-	80521815	80531021	8	10380	8.05218e+63	8.0531e+63
TCONS_00778013	XLOC_375030	5	+	94448762	94457963	6	10381	9.44488e+47	9.4458e+47
TCONS_00901291	XLOC_444983	7	+	74992809	75002148	8	10381	7.49928e+63	7.50021e+63
TCONS_00963981	XLOC_475238	8	-	69422364	69431339	9	10381	6.94224e+71	6.94313e+71
TCONS_00363900	XLOC_160400	14	-	111591949	111600528	10	10382	1.11592e+89	1.11601e+89
TCONS_00622135	XLOC_312403	3	-	80728760	80738746	4	10382	8.07288e+31	8.07387e+31
TCONS_00246010	XLOC_114844	13	-	108873722	108883550	7	10383	1.08874e+62	1.08884e+62
TCONS_01095548	XLOC_542850	AEMK02000452.1	-	402337	412444	4	10383	4.02337e+23	4.12444e+23
TCONS_00475581	XLOC_241602	17	-	35528366	35537488	7	10384	3.55284e+55	3.55375e+55
TCONS_00914440	XLOC_445010	7	+	76120886	76129696	12	10384	7.61209e+95	7.61297e+95
TCONS_01134211	XLOC_548163	X	+	58013062	58021939	6	10384	5.80131e+47	5.80219e+47
TCONS_00195334	XLOC_096399	12	-	23380185	23385669	3	10384	2.33802e+23	2.33857e+23
TCONS_00211901	XLOC_095039	12	+	3206579	3211770	2	10384	32065793206579	32117703211770
TCONS_01021026	XLOC_505693	9	-	108310800	108320219	4	10384	1.08311e+35	1.0832e+35
TCONS_00986872	XLOC_487746	8	.	69531975	69537166	2	10384	6953197569531970	6953716669537160
TCONS_00570087	XLOC_273440	2	+	70737664	70744337	8	10385	7.07377e+63	7.07443e+63
TCONS_00842616	XLOC_402413	6	-	3778386	3786254	3	10385	3.77839e+20	3.78625e+20
TCONS_00141216	XLOC_060831	10	+	13323511	13333593	4	10385	1.33235e+31	1.33336e+31
TCONS_00816805	XLOC_402810	6	-	46184477	46192385	4	10385	4.61845e+31	4.61924e+31
TCONS_01090610	XLOC_540942	AEMK02000328.1	-	331640	341012	6	10385	3.3164e+35	3.41012e+35
TCONS_01020852	XLOC_505543	9	-	77318426	77327705	10	10385	7.73184e+79	7.73277e+79
TCONS_00925674	XLOC_445049	7	+	78112547	78121014	18	10385	7.81125e+143	7.8121e+143
TCONS_00539138	XLOC_272628	2	+	102574	108157	8	10386	1.02574e+47	1.08157e+47
TCONS_00202242	XLOC_095891	12	+	56249801	56259736	3	10387	5.62498e+23	5.62597e+23
TCONS_00011701	XLOC_000883	1	+	127958593	127968467	6	10387	1.27959e+53	1.27968e+53
TCONS_01072738	XLOC_505443	9	-	64794951	64804853	5	10387	6.4795e+39	6.48049e+39
TCONS_00843711	XLOC_403477	6	-	81812145	81821678	10	10387	8.18121e+79	8.18217e+79
TCONS_00222453	XLOC_096314	12	-	19747366	19755521	8	10387	1.97474e+63	1.97555e+63
TCONS_01086374	XLOC_538841	AEMK02000143.1	+	1662	11807	6	10387	1.66217e+24	1.18072e+25
TCONS_00025444	XLOC_001018	1	+	143908217	143916645	6	10387	1.43908e+53	1.43917e+53
TCONS_00296264	XLOC_114081	13	-	1914427	1924377	6	10387	1.91443e+41	1.92438e+41
TCONS_00957734	XLOC_445693	7	-	23549819	23558093	10	10388	2.35498e+79	2.35581e+79
TCONS_01047912	XLOC_520583	9	.	56936986	56942179	2	10388	5693698656936980	5694217956942170
TCONS_00539366	XLOC_272771	2	+	6641696	6650304	8	10388	6.6417e+55	6.6503e+55
TCONS_00049759	XLOC_003701	1	-	273067274	273075440	11	10388	2.73067e+98	2.73075e+98
TCONS_00331066	XLOC_159690	14	-	40423774	40430539	3	10389	4.04238e+23	4.04305e+23
TCONS_00186931	XLOC_096860	12	-	51964116	51970434	8	10389	5.19641e+63	5.19704e+63
TCONS_00474796	XLOC_240949	17	+	32420942	32431007	3	10389	3.24209e+23	3.2431e+23
TCONS_00619506	XLOC_310517	3	+	22676124	22684246	4	10390	2.26761e+31	2.26842e+31
TCONS_00225515	XLOC_112833	13	+	26186397	26193613	6	10390	2.61864e+47	2.61936e+47
TCONS_00967472	XLOC_474148	8	+	37467073	37477016	3	10390	3.74671e+23	3.7477e+23
TCONS_00891881	XLOC_402181	6	+	158954776	158963777	6	10390	1.58955e+53	1.58964e+53
TCONS_00815965	XLOC_401816	6	+	97809585	97819761	3	10390	9.78096e+23	9.78198e+23
TCONS_00621441	XLOC_311819	3	-	22540005	22549135	7	10390	2.254e+55	2.25491e+55
TCONS_00344635	XLOC_159862	14	-	50763596	50773639	4	10390	5.07636e+31	5.07736e+31
TCONS_00468010	XLOC_222131	16	-	35126739	35134791	5	10390	3.51267e+39	3.51348e+39
TCONS_00711127	XLOC_343537	4	+	97902453	97908626	8	10391	9.79025e+63	9.79086e+63
TCONS_00881800	XLOC_403862	6	-	128104985	128115107	3	10391	1.28105e+26	1.28115e+26
TCONS_00903179	XLOC_446670	7	-	113423853	113433394	3	10391	1.13424e+26	1.13433e+26
TCONS_00110067	XLOC_001347	1	+	203684041	203693019	8	10391	2.03684e+71	2.03693e+71
TCONS_00571130	XLOC_274364	2	-	6669921	6678797	13	10392	6.66992e+90	6.6788e+90
TCONS_00611874	XLOC_272954	2	+	15334025	15342528	13	10392	1.5334e+103	1.53425e+103
TCONS_00542979	XLOC_275190	2	-	80346581	80352821	5	10392	8.03466e+39	8.03528e+39
TCONS_00634932	XLOC_312320	3	-	71107392	71117579	4	10392	7.11074e+31	7.11176e+31
TCONS_00580222	XLOC_275113	2	-	76572872	76579049	12	10392	7.65729e+95	7.6579e+95
TCONS_01020733	XLOC_505438	9	-	64063102	64070766	3	10392	6.40631e+23	6.40708e+23
TCONS_00490963	XLOC_241683	17	-	40623437	40630724	3	10392	4.06234e+23	4.06307e+23
TCONS_00177420	XLOC_078393	11	+	3407151	3417199	6	10392	3.40715e+41	3.4172e+41
TCONS_00892328	XLOC_402925	6	-	50560791	50569628	8	10392	5.05608e+63	5.05696e+63
TCONS_00786398	XLOC_374983	5	+	88904668	88909863	2	10392	8890466888904660	8890986388909860
TCONS_00532335	XLOC_257117	18	+	14118759	14126255	4	10393	1.41188e+31	1.41263e+31
TCONS_00907638	XLOC_445100	7	+	88508179	88517838	9	10394	8.85082e+71	8.85178e+71
TCONS_01032549	XLOC_505176	9	-	25639787	25648529	3	10394	2.56398e+23	2.56485e+23
TCONS_00397314	XLOC_193677	15	+	131958041	131967958	4	10394	1.31958e+35	1.31968e+35
TCONS_01121969	XLOC_548800	X	-	55274298	55280530	3	10394	5.52743e+23	5.52805e+23
TCONS_00228440	XLOC_114827	13	-	106151946	106161902	4	10394	1.06152e+35	1.06162e+35
TCONS_00189853	XLOC_095156	12	+	11312568	11321598	7	10394	1.13126e+55	1.13216e+55
TCONS_00687780	XLOC_343485	4	+	95301647	95307785	3	10395	9.53016e+23	9.53078e+23
TCONS_00728801	XLOC_342794	4	+	7017169	7027218	4	10395	7.01717e+27	7.02722e+27
TCONS_00700448	XLOC_343637	4	+	104124127	104133358	4	10396	1.04124e+35	1.04133e+35
TCONS_00967901	XLOC_474525	8	+	96961885	96970933	5	10396	9.69619e+39	9.69709e+39
TCONS_00329647	XLOC_158479	14	+	45995785	46005478	5	10396	4.59958e+39	4.60055e+39
TCONS_01064028	XLOC_505731	9	-	113885123	113892777	6	10396	1.13885e+53	1.13893e+53
TCONS_00738214	XLOC_344559	4	-	93961173	93970687	5	10396	9.39612e+39	9.39707e+39
TCONS_00591618	XLOC_272737	2	+	5593785	5602623	3	10396	5.59379e+20	5.60262e+20
TCONS_00380867	XLOC_159589	14	-	31860823	31869574	6	10397	3.18608e+47	3.18696e+47
TCONS_00646346	XLOC_311888	3	-	28570086	28576446	4	10397	2.85701e+31	2.85764e+31
TCONS_00187034	XLOC_096933	12	-	53661826	53670866	8	10397	5.36618e+63	5.36709e+63
TCONS_00983688	XLOC_474169	8	+	39603123	39608460	3	10397	3.96031e+23	3.96085e+23
TCONS_00506036	XLOC_256987	18	+	5234526	5241580	5	10397	5.23453e+34	5.24158e+34
TCONS_00603384	XLOC_274292	2	-	3211152	3221158	5	10398	3.21115e+34	3.22116e+34
TCONS_00826261	XLOC_402640	6	-	28041387	28046755	5	10398	2.80414e+39	2.80468e+39
TCONS_00047391	XLOC_000912	1	+	129849324	129856257	7	10398	1.29849e+62	1.29856e+62
TCONS_00536583	XLOC_257506	18	-	5563260	5568458	2	10398	55632605563260	55684585568458
TCONS_00654123	XLOC_311979	3	-	38906162	38912841	6	10398	3.89062e+47	3.89128e+47
TCONS_00989916	XLOC_474394	8	+	73882964	73893062	4	10399	7.3883e+31	7.38931e+31
TCONS_00539606	XLOC_272886	2	+	10851692	10860331	16	10399	1.08517e+127	1.08603e+127
TCONS_00687747	XLOC_343463	4	+	94562167	94570082	12	10399	9.45622e+95	9.45701e+95
TCONS_00612431	XLOC_273671	2	+	81680903	81690801	4	10399	8.16809e+31	8.16908e+31
TCONS_00456787	XLOC_237404	16	.	64401977	64407176	2	10400	6440197764401970	6440717664407170
TCONS_00321355	XLOC_158328	14	+	31991838	32001762	6	10400	3.19918e+47	3.20018e+47
TCONS_01089477	XLOC_540420	AEMK02000289.1	+	18893	28994	4	10400	1.88932e+19	2.89942e+19
TCONS_00165162	XLOC_078960	11	-	9676478	9681767	3	10400	9.67648e+20	9.68177e+20
TCONS_00506946	XLOC_257561	18	-	8158231	8167829	9	10401	8.15823e+62	8.16783e+62
TCONS_00949864	XLOC_445058	7	+	78497921	78507443	7	10402	7.84979e+55	7.85074e+55
TCONS_00217295	XLOC_095718	12	+	47399905	47409717	4	10402	4.73999e+31	4.74097e+31
TCONS_00001737	XLOC_001193	1	+	180391957	180401494	6	10402	1.80392e+53	1.80401e+53
TCONS_00891394	XLOC_401411	6	+	67287678	67297752	3	10403	6.72877e+23	6.72978e+23
TCONS_00907830	XLOC_445238	7	+	100186395	100195412	4	10403	1.00186e+35	1.00195e+35
TCONS_00570187	XLOC_273506	2	+	74462437	74471534	13	10404	7.44624e+103	7.44715e+103
TCONS_00135727	XLOC_060892	10	+	18209741	18216540	3	10404	1.82097e+23	1.82165e+23
TCONS_00314645	XLOC_158643	14	+	56691041	56701157	4	10404	5.6691e+31	5.67012e+31
TCONS_00523201	XLOC_257621	18	-	12287788	12297858	3	10404	1.22878e+23	1.22979e+23
TCONS_00942895	XLOC_445768	7	-	24982811	24991574	7	10404	2.49828e+55	2.49916e+55
TCONS_00471910	XLOC_222133	16	-	35220872	35230920	5	10405	3.52209e+39	3.52309e+39
TCONS_00957010	XLOC_444438	7	+	24494506	24501335	7	10405	2.44945e+55	2.45013e+55
TCONS_01101522	XLOC_545825	AEMK02000639.1	-	35846	45955	3	10405	358463584645704	459553588845955
TCONS_00913466	XLOC_444351	7	+	22046959	22055208	4	10405	2.2047e+31	2.20552e+31
TCONS_00270302	XLOC_114776	13	-	95627857	95637493	3	10405	9.56279e+23	9.56375e+23
TCONS_00110803	XLOC_002672	1	-	122420208	122426864	3	10406	1.2242e+26	1.22427e+26
TCONS_00436990	XLOC_193565	15	+	121008240	121017920	3	10406	1.21008e+26	1.21018e+26
TCONS_00212027	XLOC_095156	12	+	11192969	11202703	6	10406	1.1193e+47	1.12027e+47
TCONS_00542538	XLOC_274900	2	-	64563643	64573747	4	10407	6.45636e+31	6.45737e+31
TCONS_00388096	XLOC_194434	15	-	110916008	110921353	3	10407	1.10916e+26	1.10921e+26
TCONS_00222451	XLOC_096314	12	-	19747366	19755521	9	10407	1.97474e+71	1.97555e+71
TCONS_01044850	XLOC_505225	9	-	33473388	33482227	8	10408	3.34734e+63	3.34822e+63
TCONS_00490687	XLOC_241280	17	+	58877404	58887399	6	10408	5.88774e+47	5.88874e+47
TCONS_00541586	XLOC_274189	2	+	150332975	150343120	3	10408	1.50333e+26	1.50343e+26
TCONS_01043498	XLOC_503815	9	+	3249995	3256735	9	10408	3.25e+62	3.25674e+62
TCONS_00202186	XLOC_095846	12	+	53087297	53095836	3	10408	5.30873e+23	5.30958e+23
TCONS_00306233	XLOC_112902	13	+	29847551	29857138	7	10408	2.98476e+55	2.98571e+55
TCONS_01006848	XLOC_474959	8	-	12675159	12685337	4	10408	1.26752e+31	1.26853e+31
TCONS_00867586	XLOC_401129	6	+	54554090	54563778	6	10408	5.45541e+47	5.45638e+47
TCONS_00902976	XLOC_446481	7	-	89125699	89135851	4	10409	8.91257e+31	8.91359e+31
TCONS_00191144	XLOC_096765	12	-	47721339	47731417	5	10409	4.77213e+39	4.77314e+39
TCONS_00407592	XLOC_194570	15	-	131070796	131080730	3	10409	1.31071e+26	1.31081e+26
TCONS_00236440	XLOC_115347	13	-	202788656	202796716	5	10409	2.02789e+44	2.02797e+44
TCONS_00915110	XLOC_445686	7	-	23249282	23255207	4	10410	2.32493e+31	2.32552e+31
TCONS_00132585	XLOC_061579	10	-	24859391	24867146	3	10410	2.48594e+23	2.48671e+23
TCONS_00949636	XLOC_444775	7	+	53249476	53255975	4	10411	5.32495e+31	5.3256e+31
TCONS_00771162	XLOC_374109	5	+	6579553	6588055	11	10411	6.57955e+76	6.58806e+76
TCONS_00867159	XLOC_400692	6	+	27566623	27572863	3	10412	2.75666e+23	2.75729e+23
TCONS_00792513	XLOC_374392	5	+	21508384	21514331	4	10412	2.15084e+31	2.15143e+31
TCONS_01109126	XLOC_548002	X	+	40100848	40110158	7	10412	4.01008e+55	4.01102e+55
TCONS_00592566	XLOC_273789	2	+	97797842	97807442	6	10413	9.77978e+47	9.78074e+47
TCONS_00539227	XLOC_272687	2	+	3607641	3615616	6	10413	3.60764e+41	3.61562e+41
TCONS_00229047	XLOC_115340	13	-	200871312	200878873	4	10413	2.00871e+35	2.00879e+35
TCONS_00804607	XLOC_400872	6	+	45074527	45083228	10	10413	4.50745e+79	4.50832e+79
TCONS_00752515	XLOC_375306	5	-	18528395	18537822	9	10413	1.85284e+71	1.85378e+71
TCONS_00627911	XLOC_312209	3	-	55750558	55760410	7	10413	5.57506e+55	5.57604e+55
TCONS_00799558	XLOC_374698	5	+	62078065	62085825	5	10413	6.20781e+39	6.20858e+39
TCONS_00700651	XLOC_343769	4	+	117912500	117921858	6	10413	1.17913e+53	1.17922e+53
TCONS_00296345	XLOC_114252	13	-	26265887	26275921	4	10414	2.62659e+31	2.62759e+31
TCONS_00392055	XLOC_194160	15	-	76098919	76108339	7	10414	7.60989e+55	7.61083e+55
TCONS_00422867	XLOC_193796	15	-	4082189	4087395	2	10414	40821894082189	40873954087395
TCONS_00699720	XLOC_343089	4	+	51468520	51478386	6	10414	5.14685e+47	5.14784e+47
TCONS_00627408	XLOC_311402	3	+	118227775	118237852	4	10415	1.18228e+35	1.18238e+35
TCONS_00236039	XLOC_114844	13	-	108806515	108816439	5	10416	1.08807e+44	1.08816e+44
TCONS_00211887	XLOC_095013	12	+	1220347	1225626	3	10417	1.22035e+20	1.22563e+20
TCONS_00612264	XLOC_273463	2	+	71640282	71648775	5	10417	7.16403e+39	7.16488e+39
TCONS_00805659	XLOC_401394	6	+	64966996	64977210	3	10418	6.4967e+23	6.49772e+23
TCONS_00095155	XLOC_000729	1	+	111509886	111519381	6	10418	1.1151e+53	1.11519e+53
TCONS_00571702	XLOC_274932	2	-	66251678	66260955	8	10418	6.62517e+63	6.6261e+63
TCONS_00190805	XLOC_096208	12	-	14611899	14621457	6	10418	1.46119e+47	1.46215e+47
TCONS_01113007	XLOC_547998	X	+	37328682	37334139	4	10418	3.73287e+31	3.73341e+31
TCONS_00539224	XLOC_272685	2	+	3176714	3183106	4	10418	3.17671e+27	3.18311e+27
TCONS_00569940	XLOC_273332	2	+	62372019	62380017	16	10419	6.2372e+127	6.238e+127
TCONS_01045118	XLOC_505500	9	-	71846287	71853838	4	10419	7.18463e+31	7.18538e+31
TCONS_00633893	XLOC_311186	3	+	96616546	96626740	4	10419	9.66165e+31	9.66267e+31
TCONS_00156406	XLOC_079082	11	-	20710448	20720040	4	10419	2.07104e+31	2.072e+31
TCONS_00925548	XLOC_444915	7	+	64567037	64577134	4	10419	6.4567e+31	6.45771e+31
TCONS_00047593	XLOC_001151	1	+	168690412	168700198	3	10419	1.6869e+26	1.687e+26
TCONS_00907067	XLOC_444609	7	+	37192211	37202349	4	10420	3.71922e+31	3.72023e+31
TCONS_01103245	XLOC_546220	AEMK02000682.1	-	1103441	1109405	6	10420	1.10344e+41	1.10941e+41
TCONS_00542839	XLOC_275091	2	-	75374016	75382982	13	10420	7.5374e+103	7.5383e+103
TCONS_00901257	XLOC_444969	7	+	74249809	74258726	3	10420	7.42498e+23	7.42587e+23
TCONS_00202813	XLOC_096445	12	-	25441263	25449239	5	10420	2.54413e+39	2.54492e+39
TCONS_00406347	XLOC_193108	15	+	46445970	46452237	6	10420	4.6446e+47	4.64522e+47
TCONS_00217637	XLOC_096143	12	-	7709853	7719065	5	10421	7.70985e+34	7.71907e+34
TCONS_00942319	XLOC_444951	7	+	68414738	68422394	6	10421	6.84147e+47	6.84224e+47
TCONS_01122248	XLOC_549144	X	-	125520497	125527400	3	10421	1.2552e+26	1.25527e+26
TCONS_00316116	XLOC_159774	14	-	47221486	47227885	4	10421	4.72215e+31	4.72279e+31
TCONS_00621209	XLOC_311644	3	-	8672029	8681053	11	10422	8.67203e+76	8.68105e+76
TCONS_00306651	XLOC_113482	13	+	113236239	113245882	3	10422	1.13236e+26	1.13246e+26
TCONS_00539966	XLOC_273198	2	+	51248635	51257455	9	10422	5.12486e+71	5.12575e+71
TCONS_00047632	XLOC_001188	1	+	180015373	180024157	4	10422	1.80015e+35	1.80024e+35
TCONS_00344969	XLOC_160255	14	-	99245684	99250894	2	10422	9924568499245680	9925089499250890
TCONS_00136175	XLOC_061459	10	-	13390059	13398167	7	10422	1.33901e+55	1.33982e+55
TCONS_00344056	XLOC_159235	14	+	131579765	131589736	5	10422	1.3158e+44	1.3159e+44
TCONS_01020322	XLOC_505086	9	-	10412617	10421112	4	10423	1.04126e+31	1.04211e+31
TCONS_00646536	XLOC_312030	3	-	40372220	40379980	18	10423	4.03722e+143	4.038e+143
TCONS_00512900	XLOC_257208	18	+	25020277	25030305	4	10423	2.50203e+31	2.50303e+31
TCONS_00225465	XLOC_112809	13	+	24649120	24658333	6	10423	2.46491e+47	2.46583e+47
TCONS_00646009	XLOC_311572	3	-	5600202	5610119	4	10423	5.6002e+27	5.61012e+27
TCONS_00049416	XLOC_003306	1	-	229660502	229666407	3	10424	2.29661e+26	2.29666e+26
TCONS_00603770	XLOC_274903	2	-	64689100	64698005	4	10424	6.46891e+31	6.4698e+31
TCONS_00474686	XLOC_240863	17	+	25363639	25373162	8	10424	2.53636e+63	2.53732e+63
TCONS_00570483	XLOC_273754	2	+	89814165	89823856	6	10424	8.98142e+47	8.98239e+47
TCONS_00000944	XLOC_000721	1	+	110016033	110025724	8	10424	1.10016e+71	1.10026e+71
TCONS_00792755	XLOC_374752	5	+	64600167	64608581	8	10425	6.46002e+63	6.46086e+63
TCONS_00880822	XLOC_402154	6	+	157533107	157543197	4	10425	1.57533e+35	1.57543e+35
TCONS_00523308	XLOC_257737	18	-	29032354	29039402	4	10425	2.90324e+31	2.90394e+31
TCONS_00926829	XLOC_446406	7	-	78137328	78145318	15	10425	7.81373e+119	7.81453e+119
TCONS_00763146	XLOC_375359	5	-	21598342	21607240	6	10425	2.15983e+47	2.16072e+47
TCONS_00570191	XLOC_273508	2	+	74487429	74496940	5	10426	7.44874e+39	7.44969e+39
TCONS_00908092	XLOC_445698	7	-	23658152	23666985	10	10427	2.36582e+79	2.3667e+79
TCONS_01080787	XLOC_504878	9	-	199415	209114	4	10427	1.99415e+23	2.09114e+23
TCONS_01102222	XLOC_546175	AEMK02000682.1	+	1313667	1321339	9	10428	1.31367e+62	1.32134e+62
TCONS_00990383	XLOC_474883	8	-	2794300	2803640	7	10428	2.7943e+48	2.80364e+48
TCONS_00026992	XLOC_002383	1	-	75068216	75077967	5	10428	7.50682e+39	7.5078e+39
TCONS_00569444	XLOC_272850	2	+	9056141	9064886	11	10428	9.05614e+76	9.06489e+76
TCONS_00578567	XLOC_273475	2	+	72394961	72403567	7	10428	7.2395e+55	7.24036e+55
TCONS_00542690	XLOC_274996	2	-	70137360	70146155	6	10428	7.01374e+47	7.01462e+47
TCONS_00539262	XLOC_272707	2	+	4810762	4820806	4	10428	4.81076e+27	4.82081e+27
TCONS_00593403	XLOC_274876	2	-	61095694	61105103	4	10428	6.10957e+31	6.11051e+31
TCONS_00430254	XLOC_193724	15	+	137204204	137214071	5	10429	1.37204e+44	1.37214e+44
TCONS_00926004	XLOC_445381	7	+	121666046	121675747	4	10429	1.21666e+35	1.21676e+35
TCONS_00654119	XLOC_311977	3	-	38882911	38891367	7	10429	3.88829e+55	3.88914e+55
TCONS_01106416	XLOC_548342	X	+	97218455	97228376	5	10429	9.72185e+39	9.72284e+39
TCONS_00578939	XLOC_273773	2	+	94345448	94352651	5	10429	9.43454e+39	9.43527e+39
TCONS_00843535	XLOC_403309	6	-	65274482	65280563	4	10430	6.52745e+31	6.52806e+31
TCONS_01032259	XLOC_504790	9	+	129188528	129198702	5	10430	1.29189e+44	1.29199e+44
TCONS_00156360	XLOC_078986	11	-	12825968	12835714	6	10430	1.2826e+47	1.28357e+47
TCONS_01134007	XLOC_547892	X	+	13104235	13114213	5	10430	1.31042e+39	1.31142e+39
TCONS_00362739	XLOC_158684	14	+	61338789	61348091	8	10430	6.13388e+63	6.13481e+63
TCONS_00901812	XLOC_445298	7	+	113118042	113128078	4	10430	1.13118e+35	1.13128e+35
TCONS_01019277	XLOC_504296	9	+	53021646	53028459	3	10430	5.30216e+23	5.30285e+23
TCONS_00548553	XLOC_273699	2	+	84639083	84649220	4	10430	8.46391e+31	8.46492e+31
TCONS_01080923	XLOC_505169	9	-	22624028	22629242	2	10430	2262402822624020	2262924222629240
TCONS_00222450	XLOC_096314	12	-	19747366	19755521	9	10431	1.97474e+71	1.97555e+71
TCONS_00578597	XLOC_273494	2	+	73659152	73667947	9	10431	7.36592e+71	7.36679e+71
TCONS_00448026	XLOC_221782	16	+	50734566	50743413	5	10431	5.07346e+39	5.07434e+39
TCONS_00096345	XLOC_002339	1	-	66445027	66454758	4	10431	6.6445e+31	6.64548e+31
TCONS_00949665	XLOC_444799	7	+	54881796	54890315	8	10432	5.48818e+63	5.48903e+63
TCONS_00270771	XLOC_115391	13	-	206084518	206094308	6	10432	2.06085e+53	2.06094e+53
TCONS_01095498	XLOC_542806	AEMK02000452.1	+	1810303	1818736	11	10432	1.8103e+76	1.81874e+76
TCONS_00474497	XLOC_240722	17	+	745133	750348	2	10432	745133745133	750348750348
TCONS_00060934	XLOC_001559	1	+	240135245	240144638	4	10432	2.40135e+35	2.40145e+35
TCONS_00751176	XLOC_374353	5	+	19738010	19747624	8	10433	1.9738e+63	1.97476e+63
TCONS_00442241	XLOC_222028	16	-	23735891	23745763	5	10433	2.37359e+39	2.37458e+39
TCONS_00807496	XLOC_402729	6	-	37934904	37943886	8	10433	3.79349e+63	3.79439e+63
TCONS_00924974	XLOC_444404	7	+	23622448	23628588	8	10433	2.36224e+63	2.36286e+63
TCONS_00156359	XLOC_078986	11	-	12825968	12835714	6	10433	1.2826e+47	1.28357e+47
TCONS_01093059	XLOC_542097	AEMK02000398.1	-	48751	57665	5	10434	4.87515e+24	5.76655e+24
TCONS_00879263	XLOC_400393	6	+	869365	879083	8	10434	8.69366e+47	8.79084e+47
TCONS_00649449	XLOC_325687	3	.	53436028	53441244	2	10434	5343602853436020	5344124453441240
TCONS_00499687	XLOC_241530	17	-	30997963	31007675	9	10434	3.0998e+71	3.10077e+71
TCONS_01099833	XLOC_545118	AEMK02000566.1	-	47474	57506	4	10435	4.74745e+19	5.75065e+19
TCONS_00539132	XLOC_272627	2	+	90093	96983	8	10435	9.00939e+39	9.69839e+39
TCONS_00269912	XLOC_114337	13	-	31735410	31742238	17	10435	3.17354e+135	3.17422e+135
TCONS_00652974	XLOC_310735	3	+	40901272	40911440	3	10435	4.09013e+23	4.09114e+23
TCONS_00096454	XLOC_002507	1	-	99909247	99917971	8	10435	9.99092e+63	9.9918e+63
TCONS_00602688	XLOC_273506	2	+	74462423	74471516	13	10435	7.44624e+103	7.44715e+103
TCONS_00579935	XLOC_274846	2	-	59638028	59646170	15	10435	5.9638e+119	5.96462e+119
TCONS_00235809	XLOC_114521	13	-	60496382	60506492	4	10436	6.04964e+31	6.05065e+31
TCONS_00840862	XLOC_400865	6	+	44774562	44783590	10	10436	4.47746e+79	4.47836e+79
TCONS_00602042	XLOC_272788	2	+	7060449	7067857	7	10436	7.06045e+48	7.06786e+48
TCONS_00372227	XLOC_159537	14	-	29198615	29208456	5	10436	2.91986e+39	2.92085e+39
TCONS_00701595	XLOC_344788	4	-	109173915	109183327	4	10437	1.09174e+35	1.09183e+35
TCONS_01062872	XLOC_504215	9	+	45592683	45602788	3	10437	4.55927e+23	4.56028e+23
TCONS_00343704	XLOC_158870	14	+	85497924	85507484	3	10437	8.54979e+23	8.55075e+23
TCONS_00061095	XLOC_001751	1	+	265598776	265604462	3	10438	2.65599e+26	2.65604e+26
TCONS_01109650	XLOC_548577	X	-	11877908	11883500	3	10438	1.18779e+23	1.18835e+23
TCONS_01122151	XLOC_549046	X	-	108558596	108568160	3	10438	1.08559e+26	1.08568e+26
TCONS_00761809	XLOC_374193	5	+	9778601	9788224	8	10439	9.7786e+55	9.78822e+55
TCONS_01109001	XLOC_547844	X	+	9569043	9576328	3	10439	9.56904e+20	9.57633e+20
TCONS_00572163	XLOC_275441	2	-	117026753	117035460	3	10439	1.17027e+26	1.17035e+26
TCONS_00352200	XLOC_159741	14	-	44097028	44104270	7	10439	4.4097e+55	4.41043e+55
TCONS_00968833	XLOC_475720	8	-	135784937	135795022	4	10439	1.35785e+35	1.35795e+35
TCONS_00621546	XLOC_311930	3	-	32558950	32569154	3	10439	3.2559e+23	3.25692e+23
TCONS_00444790	XLOC_222058	16	-	26080244	26089676	5	10439	2.60802e+39	2.60897e+39
TCONS_00964035	XLOC_475287	8	-	74412234	74419722	3	10440	7.44122e+23	7.44197e+23
TCONS_00823627	XLOC_400561	6	+	12974580	12984197	6	10440	1.29746e+47	1.29842e+47
TCONS_00853387	XLOC_402215	6	+	160611347	160621546	4	10440	1.60611e+35	1.60622e+35
TCONS_00593048	XLOC_274324	2	-	5195176	5204962	8	10440	5.19518e+55	5.20496e+55
TCONS_00222452	XLOC_096314	12	-	19747366	19755521	9	10441	1.97474e+71	1.97555e+71
TCONS_00580478	XLOC_275465	2	-	119930219	119940303	5	10441	1.1993e+44	1.1994e+44
TCONS_00236038	XLOC_114844	13	-	108806515	108816439	5	10441	1.08807e+44	1.08816e+44
TCONS_00799158	XLOC_374038	5	+	395778	404605	6	10442	3.95778e+35	4.04605e+35
TCONS_00809262	XLOC_404245	6	-	170646589	170656471	3	10442	1.70647e+26	1.70656e+26
TCONS_00499240	XLOC_240825	17	+	15752252	15761348	3	10442	1.57523e+23	1.57613e+23
TCONS_00843992	XLOC_403868	6	-	129204868	129213021	5	10442	1.29205e+44	1.29213e+44
TCONS_00729813	XLOC_344015	4	-	10735277	10744253	6	10442	1.07353e+47	1.07443e+47
TCONS_00817095	XLOC_403416	6	-	77501589	77510813	3	10442	7.75016e+23	7.75108e+23
TCONS_00195674	XLOC_096884	12	-	52479670	52489645	4	10442	5.24797e+31	5.24896e+31
TCONS_01090735	XLOC_540942	AEMK02000328.1	-	364395	374027	7	10442	3.64395e+41	3.74027e+41
TCONS_00569273	XLOC_272687	2	+	3607600	3615616	7	10442	3.6076e+48	3.61562e+48
TCONS_01096133	XLOC_542897	AEMK02000452.1	-	3321963	3331604	8	10443	3.32196e+55	3.3316e+55
TCONS_00014250	XLOC_003417	1	-	246316980	246327124	4	10443	2.46317e+35	2.46327e+35
TCONS_00211907	XLOC_095041	12	+	3340928	3348398	7	10443	3.34093e+48	3.3484e+48
TCONS_00700254	XLOC_343484	4	+	95221510	95229216	13	10443	9.52215e+103	9.52292e+103
TCONS_00284772	XLOC_114337	13	-	31727050	31734558	19	10443	3.17271e+151	3.17346e+151
TCONS_00448266	XLOC_222020	16	-	22442524	22451383	7	10443	2.24425e+55	2.24514e+55
TCONS_00817226	XLOC_403610	6	-	89226081	89235339	7	10444	8.92261e+55	8.92353e+55
TCONS_00168534	XLOC_078670	11	+	44061097	44066464	3	10444	4.40611e+23	4.40665e+23
TCONS_00095068	XLOC_000624	1	+	95846482	95855756	3	10444	9.58465e+23	9.58558e+23
TCONS_00260284	XLOC_114065	13	+	207749592	207757897	5	10444	2.0775e+44	2.07758e+44
TCONS_00014196	XLOC_003348	1	-	236998801	237006680	4	10444	2.36999e+35	2.37007e+35
TCONS_00737841	XLOC_343893	4	+	129796555	129805901	3	10445	1.29797e+26	1.29806e+26
TCONS_00165340	XLOC_079225	11	-	65342301	65351548	4	10446	6.53423e+31	6.53515e+31
TCONS_00062381	XLOC_003533	1	-	260661733	260666955	2	10446	2.60662e+17	2.60667e+17
TCONS_00738471	XLOC_344958	4	-	127533867	127543086	3	10446	1.27534e+26	1.27543e+26
TCONS_00330986	XLOC_159567	14	-	30585692	30594833	10	10447	3.05857e+79	3.05948e+79
TCONS_00503171	XLOC_240972	17	+	33850710	33860363	4	10447	3.38507e+31	3.38604e+31
TCONS_00012040	XLOC_001109	1	+	164341245	164350696	6	10447	1.64341e+53	1.64351e+53
TCONS_00541716	XLOC_274258	2	-	701522	707960	6	10449	7.01523e+35	7.07961e+35
TCONS_00711212	XLOC_343604	4	+	100473293	100483018	3	10449	1.00473e+26	1.00483e+26
TCONS_00914442	XLOC_445010	7	+	76121136	76129338	11	10449	7.61211e+87	7.61293e+87
TCONS_00778516	XLOC_375704	5	-	65887505	65897178	5	10449	6.58875e+39	6.58972e+39
TCONS_00004316	XLOC_003336	1	-	236402251	236409626	9	10449	2.36402e+80	2.3641e+80
TCONS_00004302	XLOC_003325	1	-	235895616	235902491	8	10450	2.35896e+71	2.35902e+71
TCONS_00217589	XLOC_096079	12	-	4791836	4801154	9	10450	4.79184e+62	4.80115e+62
TCONS_00001575	XLOC_001091	1	+	161514721	161524665	4	10450	1.61515e+35	1.61525e+35
TCONS_00942269	XLOC_444871	7	+	59450376	59459723	8	10450	5.94504e+63	5.94597e+63
TCONS_00222076	XLOC_095804	12	+	51480490	51489453	5	10450	5.14805e+39	5.14895e+39
TCONS_00840681	XLOC_400692	6	+	27566629	27572863	4	10451	2.75666e+31	2.75729e+31
TCONS_00557130	XLOC_274411	2	-	8160644	8169535	15	10451	8.16064e+104	8.16954e+104
TCONS_00391880	XLOC_193949	15	-	37939377	37946493	5	10451	3.79394e+39	3.79465e+39
TCONS_00712124	XLOC_344600	4	-	95715838	95723394	11	10451	9.57158e+87	9.57234e+87
TCONS_01014294	XLOC_475735	8	-	137605045	137612628	6	10451	1.37605e+53	1.37613e+53
TCONS_00013109	XLOC_001975	1	-	8536489	8546475	3	10451	8.53649e+20	8.54648e+20
TCONS_00540546	XLOC_273491	2	+	73273005	73282152	11	10452	7.3273e+87	7.32822e+87
TCONS_00541166	XLOC_273858	2	+	114791084	114796687	3	10452	1.14791e+26	1.14797e+26
TCONS_00926319	XLOC_445768	7	-	24982828	24991576	7	10452	2.49828e+55	2.49916e+55
TCONS_00001873	XLOC_001278	1	+	191661762	191671894	4	10452	1.91662e+35	1.91672e+35
TCONS_01081185	XLOC_505701	9	-	109188979	109197629	3	10452	1.09189e+26	1.09198e+26
TCONS_00014222	XLOC_003383	1	-	239913064	239918289	2	10452	2.39913e+17	2.39918e+17
TCONS_00185724	XLOC_095871	12	+	53485095	53490513	5	10452	5.34851e+39	5.34905e+39
TCONS_00329244	XLOC_158213	14	+	20521215	20530994	4	10452	2.05212e+31	2.0531e+31
TCONS_00777338	XLOC_374313	5	+	17275859	17283811	5	10453	1.72759e+39	1.72838e+39
TCONS_01102455	XLOC_546140	AEMK02000682.1	+	408576	417448	7	10453	4.08576e+41	4.17448e+41
TCONS_00284204	XLOC_113552	13	+	122167570	122177077	10	10453	1.22168e+89	1.22177e+89
TCONS_00447828	XLOC_221602	16	+	26707508	26716710	6	10454	2.67075e+47	2.67167e+47
TCONS_00236109	XLOC_114935	13	-	124366983	124376343	6	10454	1.24367e+53	1.24376e+53
TCONS_00296917	XLOC_115083	13	-	140776579	140783652	4	10454	1.40777e+35	1.40784e+35
TCONS_00746068	XLOC_344712	4	-	101565230	101573906	5	10454	1.01565e+44	1.01574e+44
TCONS_00260265	XLOC_114051	13	+	207043338	207052156	7	10455	2.07043e+62	2.07052e+62
TCONS_00729035	XLOC_343107	4	+	56473072	56482335	3	10455	5.64731e+23	5.64823e+23
TCONS_00234897	XLOC_113639	13	+	134596171	134606003	4	10455	1.34596e+35	1.34606e+35
TCONS_00315131	XLOC_158989	14	+	105741138	105750701	6	10456	1.05741e+53	1.05751e+53
TCONS_00680615	XLOC_310639	3	+	37490937	37500004	11	10456	3.74909e+87	3.75e+87
TCONS_00509528	XLOC_257245	18	+	33731848	33741703	6	10456	3.37318e+47	3.37417e+47
TCONS_00593141	XLOC_274451	2	-	9760934	9768065	7	10457	9.76093e+48	9.76807e+48
TCONS_00900935	XLOC_444754	7	+	51977224	51986973	4	10457	5.19772e+31	5.1987e+31
TCONS_00593779	XLOC_275392	2	-	106837372	106845838	3	10458	1.06837e+26	1.06846e+26
TCONS_00957278	XLOC_444845	7	+	58248707	58257461	14	10458	5.82487e+111	5.82575e+111
TCONS_00880632	XLOC_401887	6	+	107293290	107302802	5	10458	1.07293e+44	1.07303e+44
TCONS_00184791	XLOC_095271	12	+	19532609	19542685	6	10458	1.95326e+47	1.95427e+47
TCONS_00536725	XLOC_257723	18	-	25062418	25072112	7	10458	2.50624e+55	2.50721e+55
TCONS_00217474	XLOC_095934	12	+	59368595	59377136	8	10458	5.93686e+63	5.93771e+63
TCONS_00604133	XLOC_275513	2	-	131061681	131071160	3	10459	1.31062e+26	1.31071e+26
TCONS_00296424	XLOC_114337	13	-	31726793	31734076	18	10459	3.17268e+143	3.17341e+143
TCONS_00618981	XLOC_310176	3	+	537257	546919	9	10459	5.37258e+53	5.4692e+53
TCONS_00579973	XLOC_274871	2	-	60750446	60758252	8	10459	6.07504e+63	6.07583e+63
TCONS_00942510	XLOC_445151	7	+	93394050	93400016	7	10459	9.33941e+55	9.34e+55
TCONS_00816743	XLOC_402714	6	-	34725105	34735175	4	10459	3.47251e+31	3.47352e+31
TCONS_00283735	XLOC_112995	13	+	34339518	34347597	8	10459	3.43395e+63	3.43476e+63
TCONS_00080887	XLOC_001924	1	-	531275	540596	8	10460	5.31276e+47	5.40597e+47
TCONS_00807361	XLOC_402622	6	-	27324139	27332556	4	10460	2.73241e+31	2.73326e+31
TCONS_00915369	XLOC_446016	7	-	46095123	46104317	10	10460	4.60951e+79	4.61043e+79
TCONS_00932314	XLOC_445151	7	+	93394051	93400016	7	10460	9.33941e+55	9.34e+55
TCONS_00132218	XLOC_061155	10	+	43517493	43526171	9	10460	4.35175e+71	4.35262e+71
TCONS_01113352	XLOC_548274	X	+	83905269	83911568	6	10461	8.39053e+47	8.39116e+47
[truncated: 95,232 more rows]

## Sheet: Total Transcripts
Additional file 3: Table S2: Total number of transcripts and their locus, FC and P value in the comparison of Non-adhesive and adhesive small intesine epithelial cells
test_id	gene_id	gene	locus	value_1	value_2	log2(fold_change)	p_value
TCONS_00000001	XLOC_000001	-	1:791-23356	1.99354	1.93312	-0.044395	0.9743
TCONS_00000002	XLOC_000002	PSMB1	1:23367-40113	25.5859	28.3766	0.149355	0.8005
TCONS_00000003	XLOC_000002	PSMB1	1:23367-40113	20.1229	15.5169	-0.374999	0.7198
TCONS_00000004	XLOC_000003	FAM120B	1:96217-186785	9.0081	16.6557	0.886718	0.63465
TCONS_00000005	XLOC_000003	FAM120B	1:96217-186785	0.643146	0	#NAME?	0.1791
TCONS_00000006	XLOC_000004	DLL1	1:198991-211342	1.04345	0.958752	-0.122137	0.88115
TCONS_00000007	XLOC_000004	DLL1	1:198991-211342	0.382068	0.12741	-1.58435	0.5259
TCONS_00000008	XLOC_000005	ENSSSCG00000033475	1:352195-356072	0	0	0	1
TCONS_00000009	XLOC_000006	-	1:396476-396826	1.89748	4.63696	1.28909	0.4157
TCONS_00000010	XLOC_000007	-	1:397341-399367	0.832855	1.01919	0.291292	0.77415
TCONS_00000011	XLOC_000008	ENSSSCG00000035944	1:470505-475345	0.0942211	0	#NAME?	1
TCONS_00000012	XLOC_000009	TCTE3	1:541027-551881	0	0	0	1
TCONS_00000013	XLOC_000010	PHF10	1:555354-578431	0	0	0	1
TCONS_00000014	XLOC_000010	PHF10	1:555354-578431	6.06951	5.61308	-0.112786	0.8934
TCONS_00000015	XLOC_000010	PHF10	1:555354-578431	5.27746	7.00616	0.40878	0.621
TCONS_00000016	XLOC_000010	PHF10	1:555354-578431	0.00120897	0	#NAME?	1
TCONS_00000017	XLOC_000010	PHF10	1:555354-578431	0	0	0	1
TCONS_00000018	XLOC_000010	PHF10	1:555354-578431	0.247594	0.137902	-0.84433	0.7019
TCONS_00000019	XLOC_000011	ENSSSCG00000004008	1:578464-719928	0.0324598	0.00537769	-2.5936	1
TCONS_00000020	XLOC_000012	THBS2	1:855023-883694	0.526336	9.60463e-05	-12.42	1
TCONS_00000021	XLOC_000012	THBS2	1:855023-883694	0.670603	2.89747	2.11126	0.1336
TCONS_00000022	XLOC_000013	ENSSSCG00000031703	1:1414133-1423270	0	0	0	1
TCONS_00000023	XLOC_000013	ENSSSCG00000031703	1:1414133-1423270	0	0	0	1
TCONS_00000024	XLOC_000014	FRMD1	1:1495817-1521666	0.00137869	0.0557559	5.33776	1
TCONS_00000025	XLOC_000014	FRMD1	1:1495817-1521666	0.127033	0.0292815	-2.11715	1
TCONS_00000026	XLOC_000014	FRMD1	1:1495817-1521666	0.014306	0.0029625	-2.27174	1
TCONS_00000027	XLOC_000015	-	1:1698896-1700094	24.5853	16.2994	-0.592977	0.7012
TCONS_00000028	XLOC_000016	-	1:1817455-1827812	0	1.86234	inf	1
TCONS_00000029	XLOC_000017	UNC93A	1:1919993-1958328	0	0	0	1
TCONS_00000030	XLOC_000017	UNC93A	1:1919993-1958328	0.891435	0.448427	-0.991258	0.7209
TCONS_00000031	XLOC_000017	UNC93A	1:1919993-1958328	1.14808	1.5862	0.466357	0.6726
TCONS_00000032	XLOC_000017	UNC93A	1:1919993-1958328	2.31871	1.00181	-1.21072	0.5471
TCONS_00000033	XLOC_000017	UNC93A	1:1919993-1958328	0.00896298	0.0590931	2.72094	1
TCONS_00000034	XLOC_000017	UNC93A	1:1919993-1958328	0.650273	0.35836	-0.859634	0.643
TCONS_00000035	XLOC_000018	ENSSSCG00000022580	1:1974564-1976149	0	0	0	1
TCONS_00000036	XLOC_000019	ENSSSCG00000037137	1:2003171-2008112	0.25429	0.416999	0.713567	0.3497
TCONS_00000037	XLOC_000020	ENSSSCG00000034196	1:2070633-2074974	0	0	0	1
TCONS_00000038	XLOC_000020	ENSSSCG00000034196	1:2070633-2074974	0	0	0	1
TCONS_00000039	XLOC_000021	ENSSSCG00000004024	1:2145175-2166287	9.61746	8.69093	-0.146145	0.8088
TCONS_00000040	XLOC_000021	ENSSSCG00000004024	1:2145175-2166287	0	0	0	1
TCONS_00000041	XLOC_000021	ENSSSCG00000004024	1:2145175-2166287	1.34831	1.1426	-0.238828	0.9266
TCONS_00000042	XLOC_000021	ENSSSCG00000004024	1:2145175-2166287	0	0.0482387	inf	1
TCONS_00000043	XLOC_000021	ENSSSCG00000004024	1:2145175-2166287	0	0	0	1
TCONS_00000044	XLOC_000021	ENSSSCG00000004024	1:2145175-2166287	1.2038	0.464964	-1.37241	0.53435
TCONS_00000045	XLOC_000022	RPS6KA2	1:2203605-2522601	0.00317537	0.0779646	4.61782	1
TCONS_00000046	XLOC_000022	RPS6KA2	1:2203605-2522601	5.45161e-06	0.0639323	13.5176	1
TCONS_00000047	XLOC_000022	RPS6KA2	1:2203605-2522601	0.0145627	0	#NAME?	1
TCONS_00000048	XLOC_000022	RPS6KA2	1:2203605-2522601	2.97391e-05	0.118266	11.9574	1
TCONS_00000049	XLOC_000022	RPS6KA2	1:2203605-2522601	0.00249555	0	#NAME?	1
TCONS_00000050	XLOC_000022	RPS6KA2	1:2203605-2522601	0.0896443	0.000772783	-6.858	1
TCONS_00000051	XLOC_000022	RPS6KA2	1:2203605-2522601	0.116692	0.384328	1.71964	0.3938
TCONS_00000052	XLOC_000022	RPS6KA2	1:2203605-2522601	6.67768e-06	0	#NAME?	1
TCONS_00000053	XLOC_000023	MPC1	1:2541504-2552852	55.686	53.6686	-0.0532367	0.90755
TCONS_00000054	XLOC_000023	MPC1	1:2541504-2552852	0.909896	0.15507	-2.55278	0.439
TCONS_00000055	XLOC_000023	MPC1	1:2541504-2552852	0	0	0	1
TCONS_00000056	XLOC_000024	SFT2D1	1:2568526-2593569	41.8321	45.7148	0.12805	0.8365
TCONS_00000057	XLOC_000024	SFT2D1	1:2568526-2593569	1.98909	3.71488	0.901206	0.6637
TCONS_00000058	XLOC_000024	SFT2D1	1:2568526-2593569	0.0948564	4.86463	5.68044	0.3299
TCONS_00000059	XLOC_000025	PRR18	1:2599705-2602266	0	0	0	1
TCONS_00000060	XLOC_000026	ENSSSCG00000036759	1:2608626-2613747	0	0	0	1
TCONS_00000061	XLOC_000027	ENSSSCG00000034946	1:2677004-2679627	0	0	0	1
TCONS_00000062	XLOC_000028	TBXT	1:2716762-2724976	0	0	0	1
TCONS_00000063	XLOC_000028	TBXT	1:2716762-2724976	0	0	0	1
TCONS_00000064	XLOC_000028	TBXT	1:2716762-2724976	0	0	0	1
TCONS_00000065	XLOC_000029	PDE10A	1:2882386-3386480	0.0117088	0.167445	3.83802	1
TCONS_00000066	XLOC_000030	ssc-mir-9831	1:2882386-3386480	0	0	0	1
TCONS_00000067	XLOC_000031	RF00026	1:2882386-3386480	0	0	0	1
TCONS_00000068	XLOC_000029	PDE10A	1:2882386-3386480	7.18829e-05	0.000368449	2.35775	1
TCONS_00000069	XLOC_000029	PDE10A	1:2882386-3386480	0.11005	0.274964	1.32109	0.5886
TCONS_00000070	XLOC_000029	PDE10A	1:2882386-3386480	0.199709	0.0608287	-1.71507	1
TCONS_00000071	XLOC_000032	C6orf118	1:3409210-3424328	0	0	0	1
TCONS_00000072	XLOC_000033	RF00001	1:5525079-5525185	0	0	0	1
TCONS_00000073	XLOC_000034	PRKN	1:5679023-6729846	0.076066	0.104747	0.461586	1
TCONS_00000074	XLOC_000034	PRKN	1:5679023-6729846	0.023676	0.112408	2.24725	1
TCONS_00000075	XLOC_000034	PRKN	1:5679023-6729846	0.0327753	0.179166	2.45061	1
TCONS_00000076	XLOC_000035	AGPAT4	1:6771660-6883397	0.000371563	0.000242475	-0.615772	1
TCONS_00000077	XLOC_000035	AGPAT4	1:6771660-6883397	0.334587	0.346402	0.0500642	0.9589
TCONS_00000078	XLOC_000035	AGPAT4	1:6771660-6883397	0.58948	1.55506	1.39945	0.4411
TCONS_00000079	XLOC_000035	AGPAT4	1:6771660-6883397	4.1065	2.1277	-0.948619	0.42375
TCONS_00000080	XLOC_000036	ENSSSCG00000032396	1:6890042-7050374	0	0	0	1
TCONS_00000081	XLOC_000037	PLG	1:7061968-7207402	0	0.00976456	inf	1
TCONS_00000082	XLOC_000037	PLG	1:7061968-7207402	0	1.09084e-06	inf	1
TCONS_00000083	XLOC_000038	RF00425	1:7230643-7230770	0	0	0	1
TCONS_00000084	XLOC_000039	SLC22A2	1:7289169-7323644	0.0186745	0.0204361	0.130053	1
TCONS_00000085	XLOC_000040	TCP1	1:7590139-7612910	0	0	0	1
TCONS_00000086	XLOC_000040	TCP1	1:7590139-7612910	0.170172	0.333894	0.972397	0.75135
TCONS_00000087	XLOC_000040	TCP1	1:7590139-7612910	2.36969	2.08623	-0.1838	0.90795
TCONS_00000088	XLOC_000040	TCP1	1:7590139-7612910	58.2322	59.7492	0.0371017	0.94725
TCONS_00000090	XLOC_000040	TCP1	1:7590139-7612910	24.1508	10.442	-1.20967	0.5123
TCONS_00000091	XLOC_000041	RF00401	1:7590139-7612910	0	0	0	1
TCONS_00000092	XLOC_000042	-	1:7618185-7618670	3.76336	0	#NAME?	0.0243
TCONS_00000093	XLOC_000043	WTAP	1:7622546-7663767	1.2369	1.33569	0.110861	0.9498
TCONS_00000094	XLOC_000044	SOD2	1:7679351-7691724	0.00467767	0	#NAME?	1
TCONS_00000095	XLOC_000044	SOD2	1:7679351-7691724	19.9166	20.1918	0.0197961	0.9761
TCONS_00000096	XLOC_000044	SOD2	1:7679351-7691724	10.4834	1.97724	-2.40655	0.31065
TCONS_00000097	XLOC_000044	SOD2	1:7679351-7691724	27.9691	16.5124	-0.760287	0.339
TCONS_00000098	XLOC_000045	TAGAP	1:8208083-8218717	1.76693	1.26463	-0.482536	0.49695
TCONS_00000099	XLOC_000046	RSPH3	1:8243299-8266477	0.115254	0.0228446	-2.33489	1
TCONS_00000100	XLOC_000046	RSPH3	1:8243299-8266477	0	4.91253e-07	inf	1
TCONS_00000101	XLOC_000046	RSPH3	1:8243299-8266477	0.0753313	0.0983656	0.384905	1
TCONS_00000102	XLOC_000046	RSPH3	1:8243299-8266477	0	0	0	1
TCONS_00000103	XLOC_000046	RSPH3	1:8243299-8266477	0.0132498	0.0721986	2.446	1
TCONS_00000104	XLOC_000047	-	1:8347799-8350490	1.05806	0.722951	-0.549455	0.4007
TCONS_00000105	XLOC_000048	EZR	1:8396850-8452747	228.355	213.174	-0.0992436	0.7995
TCONS_00000106	XLOC_000049	SYTL3	1:8453507-8546651	1.03867	2.09607	1.01294	0.4734
TCONS_00000107	XLOC_000049	SYTL3	1:8453507-8546651	4.86099	16.9921	1.80554	0.5323
TCONS_00000108	XLOC_000050	DYNLT1	1:8555744-8635729	0.509441	0.719218	0.497513	0.8298
TCONS_00000109	XLOC_000050	DYNLT1	1:8555744-8635729	0.0308372	0.0934109	1.59892	1
TCONS_00000110	XLOC_000050	DYNLT1	1:8555744-8635729	8.32971	11.0181	0.403539	0.4144
TCONS_00000111	XLOC_000051	ENSSSCG00000035802	1:8653695-8891515	0	0	0	1
TCONS_00000112	XLOC_000051	ENSSSCG00000035802	1:8653695-8891515	0	0	0	1
TCONS_00000113	XLOC_000051	ENSSSCG00000035802	1:8653695-8891515	0	0	0	1
TCONS_00000114	XLOC_000052	SERAC1	1:8935072-9001474	1.33446e-05	0.328053	14.5854	0.3719
TCONS_00000115	XLOC_000052	SERAC1	1:8935072-9001474	1.1839	1.02832	-0.203246	0.849
TCONS_00000116	XLOC_000052	SERAC1	1:8935072-9001474	0.696091	0.657647	-0.0819634	0.95135
TCONS_00000117	XLOC_000053	-	1:9001951-9003459	1.42815	1.12894	-0.339184	0.73485
TCONS_00000118	XLOC_000054	ENSSSCG00000040580	1:9130335-9238992	0.0961936	0.11334	0.236642	1
TCONS_00000119	XLOC_000055	ENSSSCG00000038527	1:9621067-9624056	0.37465	0.637256	0.766328	0.3162
TCONS_00000120	XLOC_000056	TMEM242	1:9667884-9719230	2.0354	2.49806	0.295494	0.8554
TCONS_00000121	XLOC_000056	TMEM242	1:9667884-9719230	5.92823	5.8046	-0.0304056	0.96625
TCONS_00000122	XLOC_000057	ENSSSCG00000004069	1:11441932-11442630	0	0	0	1
TCONS_00000123	XLOC_000058	NOX3	1:11446059-11500978	0	0	0	1
TCONS_00000124	XLOC_000059	TFB1M	1:11566187-11886528	1.58787	0.64428	-1.30133	0.5663
TCONS_00000125	XLOC_000059	TFB1M	1:11566187-11886528	0.793883	1.12752	0.50615	0.7857
TCONS_00000126	XLOC_000059	TFB1M	1:11566187-11886528	1.7458	1.40342	-0.314943	0.8645
TCONS_00000127	XLOC_000060	ENSSSCG00000033953	1:12221171-12226307	0	0	0	1
TCONS_00000128	XLOC_000060	ENSSSCG00000033953	1:12221171-12226307	0	0	0	1
TCONS_00000129	XLOC_000060	ENSSSCG00000033953	1:12221171-12226307	0	0	0	1
TCONS_00000130	XLOC_000060	ENSSSCG00000033953	1:12221171-12226307	0	0	0	1
TCONS_00000131	XLOC_000061	CNKSR3	1:12297376-12395687	3.40281	4.34737	0.353418	0.52
TCONS_00000132	XLOC_000062	IPCEF1	1:12439047-12601167	1.54101	1.32237	-0.220753	0.67945
TCONS_00000133	XLOC_000062	IPCEF1	1:12439047-12601167	0.0226825	0.0398737	0.813859	1
TCONS_00000134	XLOC_000063	-	1:12601284-12602983	2.93754	2.73838	-0.101288	0.8837
TCONS_00000135	XLOC_000064	RGS17	1:13340247-13442039	0.420156	0.615301	0.550367	0.49735
TCONS_00000136	XLOC_000065	MTRF1L	1:13446491-13458290	0.376187	0.368978	-0.0279147	0.8207
TCONS_00000137	XLOC_000065	MTRF1L	1:13446491-13458290	0.558938	0.785175	0.490326	0.8638
TCONS_00000138	XLOC_000065	MTRF1L	1:13446491-13458290	0.111888	0.20028	0.839962	1
TCONS_00000139	XLOC_000065	MTRF1L	1:13446491-13458290	0.15047	0.0424879	-1.82435	1
TCONS_00000140	XLOC_000065	MTRF1L	1:13446491-13458290	5.47267	3.57536	-0.614155	0.39435
TCONS_00000141	XLOC_000066	FBXO5	1:13466913-13482333	3.26978	3.11385	-0.0704958	0.89905
TCONS_00000142	XLOC_000066	FBXO5	1:13466913-13482333	0.00869083	0.187066	4.42791	1
TCONS_00000143	XLOC_000067	ENSSSCG00000031720	1:13633323-13667301	0	0	0	1
TCONS_00000144	XLOC_000068	ENSSSCG00000004081	1:13715181-14201736	0	0.000367031	inf	1
TCONS_00000145	XLOC_000068	ENSSSCG00000004081	1:13715181-14201736	0	0.0343083	inf	1
TCONS_00000146	XLOC_000068	ENSSSCG00000004081	1:13715181-14201736	0.589243	2.08386	1.82232	0.28005
TCONS_00000147	XLOC_000068	ENSSSCG00000004081	1:13715181-14201736	3.28138	2.89444	-0.18102	0.7842
TCONS_00000148	XLOC_000068	ENSSSCG00000004081	1:13715181-14201736	0	0	0	1
TCONS_00000149	XLOC_000068	ENSSSCG00000004081	1:13715181-14201736	0	0	0	1
TCONS_00000150	XLOC_000068	ENSSSCG00000004081	1:13715181-14201736	0.0457918	0	#NAME?	1
TCONS_00000151	XLOC_000069	ENSSSCG00000034008	1:13715181-14201736	0.185213	0	#NAME?	1
TCONS_00000152	XLOC_000069	ENSSSCG00000021273	1:13715181-14201736	0.00626964	0	#NAME?	1
TCONS_00000153	XLOC_000069	ENSSSCG00000031744	1:13715181-14201736	1.39175	0.983768	-0.500514	0.806
TCONS_00000154	XLOC_000069	ENSSSCG00000004082	1:13715181-14201736	1.29684	0.890856	-0.541737	0.85935
TCONS_00000155	XLOC_000069	ENSSSCG00000004082	1:13715181-14201736	2.10135	4.24372	1.01401	0.2933
TCONS_00000156	XLOC_000069	ENSSSCG00000031744	1:13715181-14201736	0.223143	0.724079	1.69818	0.28815
TCONS_00000157	XLOC_000069	ENSSSCG00000031744	1:13715181-14201736	0.319523	0.0669866	-2.25398	0.59455
TCONS_00000158	XLOC_000069	ENSSSCG00000004082	1:13715181-14201736	1.32859	0.860294	-0.626996	0.75065
TCONS_00000159	XLOC_000069	ENSSSCG00000004082	1:13715181-14201736	0.960875	1.67779	0.80414	0.6998
TCONS_00000160	XLOC_000069	ENSSSCG00000004082	1:13715181-14201736	0.104427	0.00499648	-4.38544	1
TCONS_00000161	XLOC_000070	RMND1	1:14776606-14851848	0.437695	0.342198	-0.355097	0.86075
TCONS_00000162	XLOC_000070	RMND1	1:14776606-14851848	1.19221	1.78437	0.581769	0.75555
TCONS_00000163	XLOC_000070	RMND1	1:14776606-14851848	0.491064	1.63008	1.73096	0.59655
TCONS_00000164	XLOC_000070	RMND1	1:14776606-14851848	0.411633	0.510232	0.309795	0.89645
TCONS_00000165	XLOC_000070	RMND1	1:14776606-14851848	11.8428	6.94481	-0.769999	0.2858
TCONS_00000166	XLOC_000071	ZBTB2	1:14863316-14897541	5.77408e-05	0.00943712	7.35261	1
TCONS_00000167	XLOC_000071	ZBTB2	1:14863316-14897541	1.07847	0.949897	-0.183142	0.7537
TCONS_00000168	XLOC_000071	ZBTB2	1:14863316-14897541	0.0106209	0.15329	3.85129	1
TCONS_00000169	XLOC_000071	ZBTB2	1:14863316-14897541	0.0025384	0.0481367	4.24515	1
TCONS_00000170	XLOC_000071	ZBTB2	1:14863316-14897541	0.0224907	0	#NAME?	1
TCONS_00000171	XLOC_000072	-	1:15117391-15329787	0.990335	1.72275	0.798724	0.7038
TCONS_00000172	XLOC_000072	-	1:15117391-15329787	1.04411	0.269529	-1.95377	0.606
TCONS_00000173	XLOC_000072	MTHFD1L	1:15117391-15329787	1.02459	0.103848	-3.30249	0.53095
TCONS_00000174	XLOC_000073	RF00319	1:15341607-15587669	0	0	0	1
TCONS_00000175	XLOC_000074	ENSSSCG00000040966	1:15730879-15731372	0	0	0	1
TCONS_00000176	XLOC_000075	ENSSSCG00000035574	1:16007575-16012892	0.16144	0.179644	0.154147	1
TCONS_00000177	XLOC_000076	ENSSSCG00000032525	1:16022688-16025005	1.38002	0.84056	-0.715264	0.75685
TCONS_00000178	XLOC_000076	ENSSSCG00000032525	1:16022688-16025005	0	0	0	1
TCONS_00000179	XLOC_000077	ENSSSCG00000033578	1:16043120-16050266	0.00147689	0.00824193	2.48042	1
TCONS_00000180	XLOC_000078	LRP11	1:16138872-16267754	0	0.0248769	inf	1
TCONS_00000181	XLOC_000078	LRP11	1:16138872-16267754	0.0476201	0	#NAME?	1
TCONS_00000182	XLOC_000078	LRP11	1:16138872-16267754	0	0	0	1
TCONS_00000183	XLOC_000078	LRP11	1:16138872-16267754	0.0114033	0.0764722	2.74548	1
TCONS_00000184	XLOC_000078	LRP11	1:16138872-16267754	2.29591	4.79912	1.0637	0.57695
TCONS_00000185	XLOC_000078	LRP11	1:16138872-16267754	4.79212	0.725322	-2.72397	0.32035
TCONS_00000186	XLOC_000078	LRP11	1:16138872-16267754	1.95421	2.13982	0.130901	0.9406
TCONS_00000187	XLOC_000078	LRP11	1:16138872-16267754	0	0	0	1
TCONS_00000188	XLOC_000079	NUP43	1:16138872-16267754	1.33342	2.13907	0.681851	0.7664
TCONS_00000189	XLOC_000079	NUP43	1:16138872-16267754	2.14297	1.51922	-0.496283	0.76505
TCONS_00000190	XLOC_000079	NUP43	1:16138872-16267754	0	0.0218524	inf	1
TCONS_00000191	XLOC_000080	LATS1	1:16272695-16321581	5.61703	10.5219	0.905518	0.36805
TCONS_00000192	XLOC_000080	LATS1	1:16272695-16321581	15.298	7.90118	-0.953207	0.20365
TCONS_00000193	XLOC_000081	KATNA1	1:16330846-16360800	0.401003	0.0429695	-3.22223	0.4179
TCONS_00000194	XLOC_000081	KATNA1	1:16330846-16360800	19.5399	17.12	-0.190738	0.65985
TCONS_00000195	XLOC_000081	KATNA1	1:16330846-16360800	0.000602118	0	#NAME?	1
TCONS_00000196	XLOC_000082	PPIL4	1:16400962-16446849	10.9864	10.5159	-0.0631448	0.88515
TCONS_00000197	XLOC_000083	ZC3H12D	1:16463707-16501539	1.69808	0.967209	-0.812004	0.3189
TCONS_00000198	XLOC_000083	ZC3H12D	1:16463707-16501539	0.598097	0.320759	-0.89889	0.70715
TCONS_00000199	XLOC_000083	ZC3H12D	1:16463707-16501539	0.0668952	0.127749	0.933341	1
TCONS_00000200	XLOC_000084	RAB32	1:18344456-19097892	5.41678	4.50312	-0.266512	0.8464
TCONS_00000201	XLOC_000084	STXBP5	1:18344456-19097892	0.630565	0.398629	-0.661599	0.6879
TCONS_00000202	XLOC_000085	SHPRH	1:19612822-19695273	5.2711	2.84293	-0.890726	0.63865
TCONS_00000203	XLOC_000085	SHPRH	1:19612822-19695273	0.0690458	0.105728	0.61473	1
TCONS_00000204	XLOC_000085	SHPRH	1:19612822-19695273	0.165419	0.104687	-0.660041	1
TCONS_00000205	XLOC_000085	SHPRH	1:19612822-19695273	0	0	0	1
TCONS_00000206	XLOC_000085	SHPRH	1:19612822-19695273	7.66304	7.17441	-0.0950553	0.8287
TCONS_00000207	XLOC_000085	SHPRH	1:19612822-19695273	0.000671014	0.214726	8.32194	1
TCONS_00000208	XLOC_000086	FBXO30	1:19755719-20024398	8.93054	8.61549	-0.0518153	0.9531
TCONS_00000209	XLOC_000086	FBXO30	1:19755719-20024398	0	0	0	1
TCONS_00000210	XLOC_000086	FBXO30	1:19755719-20024398	0.000147032	0.627681	12.0597	0.3737
TCONS_00000211	XLOC_000086	FBXO30	1:19755719-20024398	0.225177	0	#NAME?	1
TCONS_00000212	XLOC_000086	FBXO30	1:19755719-20024398	0.313878	0.316954	0.0140727	0.9886
TCONS_00000213	XLOC_000086	FBXO30	1:19755719-20024398	2.00573	0.340662	-2.55771	0.5298
TCONS_00000214	XLOC_000086	FBXO30	1:19755719-20024398	1.1701	2.52627	1.11038	0.44655
TCONS_00000215	XLOC_000086	FBXO30	1:19755719-20024398	1.42979	1.33279	-0.101359	0.9247
TCONS_00000216	XLOC_000086	FBXO30	1:19755719-20024398	0.29225	0.262714	-0.153708	0.93005
TCONS_00000217	XLOC_000087	ENSSSCG00000033962	1:20511239-21048877	10.2934	0	#NAME?	0.12425
TCONS_00000218	XLOC_000088	SF3B5	1:21231285-21232011	52.1209	60.4071	0.212857	0.67125
TCONS_00000219	XLOC_000089	PLAGL1	1:21303993-21371067	0.0472889	0.0971079	1.03809	1
TCONS_00000220	XLOC_000089	PLAGL1	1:21303993-21371067	0.262719	0.959873	1.86932	0.4003
TCONS_00000221	XLOC_000089	PLAGL1	1:21303993-21371067	9.47843e-06	1.54903e-05	0.708643	1
TCONS_00000222	XLOC_000089	PLAGL1	1:21303993-21371067	0.169266	0.000344765	-8.93947	1
TCONS_00000223	XLOC_000089	PLAGL1	1:21303993-21371067	0.966375	0.842098	-0.198594	0.85875
TCONS_00000224	XLOC_000089	PLAGL1	1:21303993-21371067	0.366587	0.406795	0.150146	0.9403
TCONS_00000225	XLOC_000089	PLAGL1	1:21303993-21371067	0.633762	0.1192	-2.41056	0.18995
TCONS_00000226	XLOC_000089	PLAGL1	1:21303993-21371067	0.353328	0.372249	0.0752587	0.9666
TCONS_00000227	XLOC_000090	ENSSSCG00000040918	1:21406936-21409950	0.842332	0.56223	-0.583229	0.39975
TCONS_00000228	XLOC_000091	ENSSSCG00000039614	1:21414545-21430218	0	0	0	1
TCONS_00000229	XLOC_000092	FUCA2	1:21742271-21824435	34.5439	33.7563	-0.0332708	0.9445
TCONS_00000230	XLOC_000093	ADAT2	1:21742271-21824435	4.36692	3.77817	-0.208928	0.90485
TCONS_00000231	XLOC_000094	HIVEP2	1:22240635-22436439	0.654406	0.68116	0.0578076	0.97485
TCONS_00000232	XLOC_000094	HIVEP2	1:22240635-22436439	0	0.111778	inf	1
TCONS_00000233	XLOC_000094	HIVEP2	1:22240635-22436439	0.397281	0.150251	-1.40278	0.71165
TCONS_00000234	XLOC_000094	HIVEP2	1:22240635-22436439	2.94265	3.1463	0.0965403	0.90185
TCONS_00000235	XLOC_000094	HIVEP2	1:22240635-22436439	0.000937226	0.258372	8.10684	0.4042
TCONS_00000236	XLOC_000094	HIVEP2	1:22240635-22436439	0.54187	0.578719	0.094915	0.9622
TCONS_00000237	XLOC_000094	HIVEP2	1:22240635-22436439	0.013577	0.375116	4.7881	0.4601
TCONS_00000238	XLOC_000094	HIVEP2	1:22240635-22436439	0.619943	0.934502	0.592063	0.79645
TCONS_00000239	XLOC_000094	HIVEP2	1:22240635-22436439	0.00180881	0.0503589	4.79913	1
TCONS_00000240	XLOC_000094	HIVEP2	1:22240635-22436439	1.90402	1.53927	-0.306805	0.84595
TCONS_00000241	XLOC_000094	HIVEP2	1:22240635-22436439	0.742603	0.14069	-2.40007	0.22835
TCONS_00000242	XLOC_000094	HIVEP2	1:22240635-22436439	0.000553412	0.415115	9.55094	0.287
TCONS_00000243	XLOC_000095	NMBR	1:22971976-22991686	0.00356431	0	#NAME?	1
TCONS_00000244	XLOC_000096	-	1:24377169-24377606	4.82463	3.80757	-0.341549	0.68365
TCONS_00000245	XLOC_000097	RF00026	1:24997897-24998004	0	0	0	1
TCONS_00000246	XLOC_000098	CITED2	1:25155663-25162193	5.16337	7.1303	0.465649	0.27955
TCONS_00000247	XLOC_000098	CITED2	1:25155663-25162193	1.59094e-05	0	#NAME?	1
TCONS_00000248	XLOC_000099	TXLNB	1:25228332-25285301	0.0267023	0.023973	-0.155555	1
TCONS_00000249	XLOC_000099	TXLNB	1:25228332-25285301	0.0402088	0.0618533	0.621341	1
TCONS_00000250	XLOC_000100	REPS1	1:25469495-25565278	0.0724904	0.991079	3.77314	0.33615
TCONS_00000251	XLOC_000100	REPS1	1:25469495-25565278	0	0	0	1
TCONS_00000252	XLOC_000100	REPS1	1:25469495-25565278	1.10899	1.79055	0.691153	0.7425
TCONS_00000253	XLOC_000100	REPS1	1:25469495-25565278	0.00744242	0.000136859	-5.765	1
TCONS_00000254	XLOC_000100	REPS1	1:25469495-25565278	0.180525	1.04334	2.53094	0.41615
TCONS_00000255	XLOC_000100	REPS1	1:25469495-25565278	1.301	0.717551	-0.858463	0.7347
TCONS_00000256	XLOC_000100	REPS1	1:25469495-25565278	1.39487	0.000100306	-13.7634	0.36405
TCONS_00000257	XLOC_000100	REPS1	1:25469495-25565278	0.640195	0.784857	0.293918	0.65335
TCONS_00000258	XLOC_000100	REPS1	1:25469495-25565278	6.71962	6.69849	-0.00454471	0.9948
TCONS_00000259	XLOC_000100	REPS1	1:25469495-25565278	3.1632	2.04024	-0.632647	0.7514
TCONS_00000260	XLOC_000101	NHSL1	1:25736369-25988645	0	0.00995825	inf	1
TCONS_00000261	XLOC_000101	NHSL1	1:25736369-25988645	0.623541	0.243192	-1.35839	0.4508
TCONS_00000262	XLOC_000101	NHSL1	1:25736369-25988645	0	0	0	1
TCONS_00000263	XLOC_000101	NHSL1	1:25736369-25988645	1.12342	2.06624	0.879115	0.6966
TCONS_00000264	XLOC_000101	NHSL1	1:25736369-25988645	48.6416	47.6769	-0.0288976	0.96795
TCONS_00000265	XLOC_000101	NHSL1	1:25736369-25988645	4.62585	6.77555	0.550621	0.5429
TCONS_00000266	XLOC_000101	NHSL1	1:25736369-25988645	0.0553032	0.645926	3.54593	0.2848
TCONS_00000267	XLOC_000101	NHSL1	1:25736369-25988645	0.000449873	0	#NAME?	1
TCONS_00000268	XLOC_000101	NHSL1	1:25736369-25988645	0.100614	0.0886028	-0.183401	1
TCONS_00000269	XLOC_000102	RF00156	1:25991387-25991508	0	0	0	1
TCONS_00000270	XLOC_000103	RF00026	1:26037661-26037765	0	0	0	1
TCONS_00000271	XLOC_000104	ENSSSCG00000004151	1:26043664-26044123	0	0	0	1
TCONS_00000272	XLOC_000105	PERP	1:26301212-26317883	141.23	175.644	0.314608	0.4118
TCONS_00000273	XLOC_000106	OLIG3	1:26800670-26801489	0	0	0	1
TCONS_00000274	XLOC_000107	IFNGR1	1:27036094-27061093	2.22367	2.21867	-0.00324528	0.9486
TCONS_00000275	XLOC_000107	IFNGR1	1:27036094-27061093	4.43716	8.5571	0.947485	0.48625
TCONS_00000276	XLOC_000107	IFNGR1	1:27036094-27061093	0.687942	0.449591	-0.613674	0.7111
TCONS_00000277	XLOC_000107	IFNGR1	1:27036094-27061093	31.0049	31.8233	0.0375848	0.9332
TCONS_00000278	XLOC_000108	IL22RA2	1:27077945-27090235	0.389557	0.488235	0.325739	0.86385
TCONS_00000279	XLOC_000109	IL20RA	1:27137491-27173997	2.09364	2.32952	0.154015	0.772
TCONS_00000280	XLOC_000110	RF00026	1:27257377-27600496	0	0	0	1
TCONS_00000281	XLOC_000111	MAP3K5	1:27257377-27600496	0.120382	0.0732637	-0.716455	1
TCONS_00000282	XLOC_000111	MAP3K5	1:27257377-27600496	0.692657	1.11531	0.687226	0.72865
TCONS_00000283	XLOC_000111	MAP3K5	1:27257377-27600496	6.58287	4.50216	-0.548099	0.35705
TCONS_00000284	XLOC_000112	MAP7	1:27606053-27871498	3.16895	0.247116	-3.68075	0.21155
TCONS_00000285	XLOC_000112	MAP7	1:27606053-27871498	3.70507	11.7716	1.66774	0.19245
TCONS_00000286	XLOC_000112	MAP7	1:27606053-27871498	6.92306	7.73227	0.159481	0.86225
TCONS_00000287	XLOC_000112	MAP7	1:27606053-27871498	2.65677	4.61788	0.797559	0.5243
TCONS_00000288	XLOC_000112	MAP7	1:27606053-27871498	0.306505	0.422081	0.461607	0.7703
TCONS_00000289	XLOC_000112	MAP7	1:27606053-27871498	6.43007	0	#NAME?	0.0504
TCONS_00000290	XLOC_000113	BCLAF1	1:27872182-28302666	0.751418	0.976272	0.377669	0.801
TCONS_00000291	XLOC_000113	BCLAF1	1:27872182-28302666	32.5015	7.06726	-2.20128	0.19185
TCONS_00000292	XLOC_000113	BCLAF1	1:27872182-28302666	0.00312417	0.442557	7.14625	0.332
TCONS_00000293	XLOC_000113	BCLAF1	1:27872182-28302666	0.501528	0.330247	-0.602786	0.74495
TCONS_00000294	XLOC_000113	BCLAF1	1:27872182-28302666	2.83811	1.45932	-0.959636	0.54345
TCONS_00000295	XLOC_000113	BCLAF1	1:27872182-28302666	4.15677	14.1684	1.76914	0.31885
TCONS_00000296	XLOC_000113	BCLAF1	1:27872182-28302666	4.16537	3.54555	-0.232437	0.9119
TCONS_00000297	XLOC_000113	BCLAF1	1:27872182-28302666	2.49169	0.696889	-1.83812	0.5957
TCONS_00000298	XLOC_000113	BCLAF1	1:27872182-28302666	7.6574	8.21526	0.101453	0.9625
TCONS_00000299	XLOC_000113	BCLAF1	1:27872182-28302666	6.48868	9.09172	0.486628	0.7707
TCONS_00000300	XLOC_000113	BCLAF1	1:27872182-28302666	3.66408	2.84489	-0.36508	0.8906
TCONS_00000301	XLOC_000113	BCLAF1	1:27872182-28302666	8.86252	12.5424	0.501021	0.81425
TCONS_00000302	XLOC_000113	BCLAF1	1:27872182-28302666	4.23574	6.08661	0.523025	0.73815
TCONS_00000303	XLOC_000113	BCLAF1	1:27872182-28302666	3.44091	0.374841	-3.19844	0.5162
TCONS_00000304	XLOC_000114	MTFR2	1:27872182-28302666	3.22661	3.64396	0.175485	0.9092
TCONS_00000305	XLOC_000114	MTFR2	1:27872182-28302666	1.03082	0.486099	-1.08447	0.4101
TCONS_00000306	XLOC_000114	MTFR2	1:27872182-28302666	0	0.631658	inf	0.1267
TCONS_00000307	XLOC_000114	MTFR2	1:27872182-28302666	1.16806	1.56832	0.425105	0.73725
TCONS_00000308	XLOC_000114	MTFR2	1:27872182-28302666	5.38883	4.23969	-0.346014	0.78005
TCONS_00000309	XLOC_000115	RF00156	1:27872182-28302666	0.257042	0.136127	-0.917049	0.4929
TCONS_00000310	XLOC_000116	AHI1	1:28566396-28762381	0.0157694	0	#NAME?	1
TCONS_00000311	XLOC_000116	AHI1	1:28566396-28762381	0	0	0	1
TCONS_00000312	XLOC_000116	AHI1	1:28566396-28762381	0	0	0	1
TCONS_00000313	XLOC_000116	AHI1	1:28566396-28762381	0	0	0	1
TCONS_00000314	XLOC_000116	AHI1	1:28566396-28762381	6.38108e-05	4.20804e-05	-0.600653	1
TCONS_00000315	XLOC_000116	AHI1	1:28566396-28762381	0	0.011786	inf	1
TCONS_00000316	XLOC_000116	AHI1	1:28566396-28762381	0.0257023	0.0466771	0.860817	1
TCONS_00000317	XLOC_000116	AHI1	1:28566396-28762381	1.52931	1.35199	-0.177803	0.81495
TCONS_00000318	XLOC_000116	AHI1	1:28566396-28762381	0.381026	0.292844	-0.379757	0.8713
TCONS_00000319	XLOC_000116	AHI1	1:28566396-28762381	0.469211	0.311629	-0.590405	0.81525
TCONS_00000320	XLOC_000116	AHI1	1:28566396-28762381	0.144254	0	#NAME?	1
TCONS_00000321	XLOC_000117	HBS1L	1:28968843-29055581	32.8328	20.6797	-0.666925	0.1715
TCONS_00000322	XLOC_000117	HBS1L	1:28968843-29055581	1.83395	2.10872	0.201415	0.92435
TCONS_00000323	XLOC_000117	HBS1L	1:28968843-29055581	0	0	0	1
TCONS_00000324	XLOC_000117	HBS1L	1:28968843-29055581	0.057695	0.000600347	-6.58651	1
TCONS_00000325	XLOC_000117	HBS1L	1:28968843-29055581	0	0.00159496	inf	1
TCONS_00000326	XLOC_000117	HBS1L	1:28968843-29055581	0.0202486	0.00561497	-1.85047	1
TCONS_00000327	XLOC_000117	HBS1L	1:28968843-29055581	0	0	0	1
TCONS_00000328	XLOC_000117	HBS1L	1:28968843-29055581	0	0	0	1
TCONS_00000329	XLOC_000117	HBS1L	1:28968843-29055581	1.07183	1.08055	0.0116927	0.81295
TCONS_00000330	XLOC_000117	HBS1L	1:28968843-29055581	0.0278907	0.325144	3.54322	0.3377
TCONS_00000331	XLOC_000117	HBS1L	1:28968843-29055581	6.6285	4.23126	-0.647597	0.7704
TCONS_00000332	XLOC_000118	ALDH8A1	1:29060743-29079324	0	0	0	1
TCONS_00000333	XLOC_000119	-	1:29326255-29330862	2.81994	0	#NAME?	0.04275
TCONS_00000334	XLOC_000120	SGK1	1:29625956-29753666	0	0	0	1
TCONS_00000335	XLOC_000120	SGK1	1:29625956-29753666	0	0.000553209	inf	1
TCONS_00000336	XLOC_000120	SGK1	1:29625956-29753666	0	0.011267	inf	1
TCONS_00000337	XLOC_000120	SGK1	1:29625956-29753666	0	0	0	1
TCONS_00000338	XLOC_000120	SGK1	1:29625956-29753666	60.4657	83.3775	0.463541	0.32345
TCONS_00000339	XLOC_000120	SGK1	1:29625956-29753666	0.0283916	0.0385026	0.439492	1
TCONS_00000340	XLOC_000120	SGK1	1:29625956-29753666	3.30973	4.18889	0.339854	0.8659
TCONS_00000341	XLOC_000120	SGK1	1:29625956-29753666	9.26747	9.75271	0.073628	0.9632
TCONS_00000342	XLOC_000120	SGK1	1:29625956-29753666	12.3091	8.66331	-0.506739	0.81995
TCONS_00000343	XLOC_000121	SLC2A12	1:29835666-29936744	0	0	0	1
TCONS_00000344	XLOC_000121	SLC2A12	1:29835666-29936744	0.0867426	0	#NAME?	1
TCONS_00000345	XLOC_000121	SLC2A12	1:29835666-29936744	0.0309757	1.88968e-05	-10.6788	1
TCONS_00000346	XLOC_000121	SLC2A12	1:29835666-29936744	0.293024	0.563103	0.942379	0.75265
TCONS_00000347	XLOC_000122	TCF21	1:29971851-30185736	2.2587	1.76022	-0.359737	0.868
TCONS_00000348	XLOC_000122	TCF21	1:29971851-30185736	0.342679	0.168837	-1.02122	0.6736
TCONS_00000349	XLOC_000122	TCF21	1:29971851-30185736	1.72234	0.335725	-2.35902	0.488
TCONS_00000350	XLOC_000123	-	1:29971851-30185736	0.39162	0.568167	0.53686	0.7492
TCONS_00000351	XLOC_000124	SLC18B1	1:30923523-30957745	0.155596	0.672698	2.11216	0.4981
TCONS_00000352	XLOC_000124	SLC18B1	1:30923523-30957745	0.346825	0.270639	-0.357838	0.8805
TCONS_00000353	XLOC_000124	SLC18B1	1:30923523-30957745	0.33025	0.0807664	-2.03173	0.63285
TCONS_00000354	XLOC_000124	SLC18B1	1:30923523-30957745	0.0584093	0.343387	2.55557	0.6019
TCONS_00000355	XLOC_000124	SLC18B1	1:30923523-30957745	2.05761	1.33001	-0.629538	0.76215
TCONS_00000356	XLOC_000124	SLC18B1	1:30923523-30957745	4.08632	5.71916	0.485003	0.47395
TCONS_00000357	XLOC_000124	SLC18B1	1:30923523-30957745	1.05583	0.0465636	-4.50303	0.31055
TCONS_00000358	XLOC_000125	VNN2	1:30961579-30970544	0.407429	0.875776	1.10401	0.40425
TCONS_00000359	XLOC_000126	ENSSSCG00000004180	1:30981552-30993278	0.00592344	0.00491429	-0.269452	1
TCONS_00000360	XLOC_000127	VNN1	1:31000269-31026011	5.33718	18.3987	1.78545	0.14175
TCONS_00000361	XLOC_000127	VNN1	1:31000269-31026011	3.91561	6.32969	0.692898	0.68965
TCONS_00000362	XLOC_000127	VNN1	1:31000269-31026011	0.845794	7.86159	3.21644	0.34205
TCONS_00000363	XLOC_000127	VNN1	1:31000269-31026011	5.61911	1.56832	-1.84112	0.53815
TCONS_00000364	XLOC_000127	VNN1	1:31000269-31026011	0.940037	0.261822	-1.84413	0.5125
TCONS_00000365	XLOC_000127	VNN1	1:31000269-31026011	1.63079	1.37875	-0.242211	0.8954
TCONS_00000366	XLOC_000128	RF00026	1:31000269-31026011	0	0	0	1
TCONS_00000367	XLOC_000129	TAAR1	1:31048534-31049551	0	0	0	1
TCONS_00000368	XLOC_000130	TAAR2	1:31073515-31074574	0	0	0	1
TCONS_00000369	XLOC_000131	ENSSSCG00000037870	1:31083313-31087692	0	0	0	1
TCONS_00000370	XLOC_000132	ENSSSCG00000004184	1:31094140-31098867	0	0	0	1
TCONS_00000371	XLOC_000132	ENSSSCG00000004184	1:31094140-31098867	0	0	0	1
TCONS_00000372	XLOC_000132	ENSSSCG00000004184	1:31094140-31098867	0	0	0	1
TCONS_00000373	XLOC_000132	ENSSSCG00000004184	1:31094140-31098867	0	0	0	1
TCONS_00000374	XLOC_000132	ENSSSCG00000004184	1:31094140-31098867	0	0	0	1
TCONS_00000375	XLOC_000132	ENSSSCG00000004184	1:31094140-31098867	0	0	0	1
TCONS_00000376	XLOC_000132	ENSSSCG00000004184	1:31094140-31098867	0	0	0	1
TCONS_00000377	XLOC_000133	TAAR5	1:31104141-31105153	0	0	0	1
TCONS_00000378	XLOC_000134	ENSSSCG00000037590	1:31112235-31116563	0	0	0	1
TCONS_00000379	XLOC_000134	ENSSSCG00000037590	1:31112235-31116563	0	0	0	1
TCONS_00000380	XLOC_000134	ENSSSCG00000037590	1:31112235-31116563	0	0	0	1
TCONS_00000381	XLOC_000135	ENSSSCG00000040065	1:31124660-31125693	0	0	0	1
TCONS_00000382	XLOC_000136	STX7	1:31184924-31239426	0.430241	0.813791	0.919513	0.5239
TCONS_00000383	XLOC_000136	STX7	1:31184924-31239426	1.40418	0.968407	-0.536045	0.76765
TCONS_00000384	XLOC_000136	STX7	1:31184924-31239426	26.1596	26.1986	0.0021468	0.9959
TCONS_00000385	XLOC_000136	STX7	1:31184924-31239426	0.728412	1.11396	0.612865	0.8333
TCONS_00000386	XLOC_000136	STX7	1:31184924-31239426	1.00383	1.38796	0.467458	0.85
TCONS_00000387	XLOC_000136	STX7	1:31184924-31239426	7.70857e-05	0	#NAME?	1
TCONS_00000388	XLOC_000137	RF00003	1:31274986-31275154	0	0	0	1
TCONS_00000389	XLOC_000138	MOXD1	1:31282505-31366108	0.203981	0.107283	-0.927011	1
TCONS_00000390	XLOC_000139	CTGF	1:31673797-31680169	0.981359	1.14724	0.22531	0.82865
TCONS_00000391	XLOC_000139	CTGF	1:31673797-31680169	0.552922	0.820317	0.569106	0.5274
TCONS_00000392	XLOC_000139	CTGF	1:31673797-31680169	0.00731791	0.00106216	-2.78444	1
TCONS_00000393	XLOC_000140	ENSSSCG00000004197	1:31859951-31959879	0.489882	1.1194	1.19222	0.3064
TCONS_00000394	XLOC_000141	MED23	1:31960020-32001585	11.2379	18.2684	0.700983	0.3115
TCONS_00000395	XLOC_000141	MED23	1:31960020-32001585	35.6032	18.095	-0.976419	0.3782
TCONS_00000396	XLOC_000141	MED23	1:31960020-32001585	0.805096	1.01545	0.334881	0.84625
TCONS_00000397	XLOC_000141	MED23	1:31960020-32001585	9.04068e-05	0.257785	11.4774	0.3863
TCONS_00000398	XLOC_000141	MED23	1:31960020-32001585	0.578612	0.604945	0.0642077	0.9692
TCONS_00000399	XLOC_000141	MED23	1:31960020-32001585	0.000274454	0.000814137	1.56871	1
TCONS_00000400	XLOC_000141	MED23	1:31960020-32001585	2.67895	0	#NAME?	0.1516
TCONS_00000401	XLOC_000142	RF00100	1:31960020-32001585	0.668527	0	#NAME?	1
TCONS_00000402	XLOC_000143	EPB41L2	1:32417498-32630639	0.256133	0.281336	0.135397	0.93545
TCONS_00000403	XLOC_000143	EPB41L2	1:32417498-32630639	0	0	0	1
TCONS_00000404	XLOC_000143	EPB41L2	1:32417498-32630639	0	0.0704225	inf	1
TCONS_00000405	XLOC_000143	EPB41L2	1:32417498-32630639	0	0	0	1
TCONS_00000406	XLOC_000143	EPB41L2	1:32417498-32630639	0	0	0	1
TCONS_00000407	XLOC_000143	EPB41L2	1:32417498-32630639	0	0	0	1
TCONS_00000408	XLOC_000143	EPB41L2	1:32417498-32630639	0	0	0	1
TCONS_00000409	XLOC_000143	EPB41L2	1:32417498-32630639	0.0128624	0.0290378	1.17478	1
TCONS_00000410	XLOC_000143	EPB41L2	1:32417498-32630639	0	0.00641161	inf	1
TCONS_00000411	XLOC_000143	EPB41L2	1:32417498-32630639	0.156595	0.00775646	-4.3355	1
TCONS_00000412	XLOC_000143	EPB41L2	1:32417498-32630639	0.645041	1.59753	1.30838	0.5829
TCONS_00000413	XLOC_000143	EPB41L2	1:32417498-32630639	1.61244	2.95884	0.875787	0.46615
TCONS_00000414	XLOC_000143	EPB41L2	1:32417498-32630639	0.0903424	0.630053	2.802	0.41135
TCONS_00000415	XLOC_000143	EPB41L2	1:32417498-32630639	0	0	0	1
TCONS_00000416	XLOC_000143	EPB41L2	1:32417498-32630639	1.67246	3.09332	0.887181	0.3645
TCONS_00000417	XLOC_000143	EPB41L2	1:32417498-32630639	0.150034	0.497823	1.73035	0.6968
TCONS_00000418	XLOC_000143	EPB41L2	1:32417498-32630639	1.50467	1.54776	0.0407322	0.98145
TCONS_00000419	XLOC_000143	EPB41L2	1:32417498-32630639	0.633567	0.168201	-1.91331	0.49445
TCONS_00000420	XLOC_000144	SAMD3	1:33146523-33319720	0.385803	0.263674	-0.549107	0.77065
TCONS_00000421	XLOC_000144	SAMD3	1:33146523-33319720	0	0.0796023	inf	1
TCONS_00000422	XLOC_000144	SAMD3	1:33146523-33319720	0.281273	0.140049	-1.00604	0.6858
TCONS_00000423	XLOC_000144	SAMD3	1:33146523-33319720	0	0.0938482	inf	1
TCONS_00000424	XLOC_000145	TMEM244	1:33470250-33492702	0	0	0	1
TCONS_00000425	XLOC_000146	ARHGAP18	1:33527734-33717965	0	0.0141672	inf	1
TCONS_00000426	XLOC_000146	ARHGAP18	1:33527734-33717965	0.840728	1.28811	0.615545	0.70065
TCONS_00000427	XLOC_000146	ARHGAP18	1:33527734-33717965	4.61067	5.40662	0.229753	0.9231
TCONS_00000428	XLOC_000146	ARHGAP18	1:33527734-33717965	0.293546	1.28658	2.13188	0.44485
TCONS_00000429	XLOC_000146	ARHGAP18	1:33527734-33717965	6.0063	8.24697	0.457387	0.70345
TCONS_00000430	XLOC_000146	ARHGAP18	1:33527734-33717965	0	0	0	1
TCONS_00000431	XLOC_000146	ARHGAP18	1:33527734-33717965	0.166561	0	#NAME?	1
TCONS_00000432	XLOC_000146	ARHGAP18	1:33527734-33717965	19.5772	20.8154	0.0884768	0.88335
TCONS_00000433	XLOC_000146	ARHGAP18	1:33527734-33717965	1.68703	0	#NAME?	0.1096
TCONS_00000434	XLOC_000146	ARHGAP18	1:33527734-33717965	0.329069	0	#NAME?	0.1786
TCONS_00000435	XLOC_000146	ARHGAP18	1:33527734-33717965	0.532154	0	#NAME?	0.11505
TCONS_00000436	XLOC_000147	PTPRK	1:33744018-35258904	1.03247	2.38186	1.20599	0.6025
TCONS_00000437	XLOC_000147	PTPRK	1:33744018-35258904	0.459985	1.12914	1.29557	0.6908
TCONS_00000438	XLOC_000147	PTPRK	1:33744018-35258904	0.0629825	0.0518904	-0.279484	1
TCONS_00000439	XLOC_000147	PTPRK	1:33744018-35258904	0.448689	3.70067	3.044	0.47105
TCONS_00000440	XLOC_000147	PTPRK	1:33744018-35258904	0	0	0	1
TCONS_00000441	XLOC_000147	PTPRK	1:33744018-35258904	0.060429	0.130204	1.10746	1
TCONS_00000442	XLOC_000147	PTPRK	1:33744018-35258904	0	0	0	1
TCONS_00000443	XLOC_000147	PTPRK	1:33744018-35258904	0.00715493	0.0648711	3.18057	1
TCONS_00000444	XLOC_000147	PTPRK	1:33744018-35258904	0	0.000533493	inf	1
TCONS_00000445	XLOC_000147	PTPRK	1:33744018-35258904	2.953	1.57607	-0.905853	0.60735
TCONS_00000446	XLOC_000147	PTPRK	1:33744018-35258904	8.53155	10.2614	0.266344	0.7445
TCONS_00000447	XLOC_000148	THEMIS	1:35333438-35521353	2.32215	1.88158	-0.30352	0.7403
TCONS_00000448	XLOC_000148	THEMIS	1:35333438-35521353	0.157128	0.102646	-0.614267	1
TCONS_00000449	XLOC_000148	THEMIS	1:35333438-35521353	0.188307	1.87527	3.31594	0.2744
TCONS_00000450	XLOC_000148	THEMIS	1:35333438-35521353	0.364422	0.0243168	-3.90558	0.35555
TCONS_00000451	XLOC_000148	THEMIS	1:35333438-35521353	0.0660733	0.0541483	-0.287151	1
TCONS_00000452	XLOC_000148	THEMIS	1:35333438-35521353	8.04549e-05	0	#NAME?	1
TCONS_00000453	XLOC_000149	C6orf58	1:35600112-35621314	0	0	0	1
TCONS_00000454	XLOC_000150	RF00026	1:35685927-35686034	0	0	0	1
TCONS_00000455	XLOC_000151	ENSSSCG00000038602	1:35694268-35778966	0.167921	0.159655	-0.0728216	1
TCONS_00000456	XLOC_000151	ENSSSCG00000038602	1:35694268-35778966	0.127571	0.403593	1.6616	0.34915
TCONS_00000457	XLOC_000151	KIAA0408	1:35694268-35778966	0.492743	1.51401	1.61947	0.12535
TCONS_00000458	XLOC_000152	ECHDC1	1:35852493-35927003	0.915305	1.79725	0.973468	0.69185
TCONS_00000459	XLOC_000152	ECHDC1	1:35852493-35927003	3.52054	2.78958	-0.335751	0.75175
TCONS_00000460	XLOC_000153	ENSSSCG00000031772	1:36932457-37043588	0	0	0	1
TCONS_00000461	XLOC_000154	ENSSSCG00000040231	1:37588851-37589028	0	0	0	1
TCONS_00000462	XLOC_000155	HDDC2	1:37640672-37660335	1.38761	0.828175	-0.744594	0.7155
TCONS_00000463	XLOC_000155	HDDC2	1:37640672-37660335	2.43378	1.27269	-0.935319	0.68375
TCONS_00000464	XLOC_000155	HDDC2	1:37640672-37660335	0	0.194683	inf	1
TCONS_00000465	XLOC_000155	HDDC2	1:37640672-37660335	4.29972	4.0171	-0.0980874	0.9028
TCONS_00000466	XLOC_000156	-	1:37912689-37951356	0	1.96085	inf	0.17285
TCONS_00000467	XLOC_000157	RF00100	1:37953035-37953350	0	0	0	1
TCONS_00000468	XLOC_000158	ENSSSCG00000036671	1:39027472-39578423	0	0	0	1
TCONS_00000469	XLOC_000159	ENSSSCG00000027613	1:39027472-39578423	0	0	0	1
TCONS_00000470	XLOC_000160	RF00026	1:39027472-39578423	0	0	0	1
TCONS_00000471	XLOC_000161	ENSSSCG00000039357	1:39846154-40022976	0	0	0	1
TCONS_00000472	XLOC_000162	ENSSSCG00000004235	1:39846154-40022976	0.018691	0	#NAME?	1
TCONS_00000473	XLOC_000163	SERINC1	1:40099185-40141636	0.742667	0.577549	-0.362771	0.82745
TCONS_00000474	XLOC_000163	SERINC1	1:40099185-40141636	93.1648	48.5743	-0.939592	0.03675
TCONS_00000475	XLOC_000164	ENSSSCG00000037157	1:40965030-40965231	0	0	0	1
TCONS_00000476	XLOC_000165	TBC1D32	1:41057290-41263561	0.14849	0.259214	0.803779	1
TCONS_00000477	XLOC_000165	TBC1D32	1:41057290-41263561	0.983265	1.23552	0.329472	0.6807
TCONS_00000478	XLOC_000165	TBC1D32	1:41057290-41263561	0	0.0940548	inf	1
TCONS_00000479	XLOC_000165	TBC1D32	1:41057290-41263561	0.220559	0.00335803	-6.0374	0.3001
TCONS_00000480	XLOC_000166	ENSSSCG00000004243	1:42541795-42545383	0	0	0	1
TCONS_00000481	XLOC_000166	ENSSSCG00000004243	1:42541795-42545383	0	0	0	1
TCONS_00000482	XLOC_000167	MAN1A1	1:42729721-42896291	0.789081	1.15626	0.551226	0.726
TCONS_00000483	XLOC_000167	MAN1A1	1:42729721-42896291	21.9931	26.7005	0.27982	0.5367
TCONS_00000484	XLOC_000167	MAN1A1	1:42729721-42896291	1.3365	1.27886	-0.0636063	0.87805
TCONS_00000485	XLOC_000167	MAN1A1	1:42729721-42896291	3.01534	3.88265	0.36472	0.82865
TCONS_00000486	XLOC_000168	FAM184A	1:43003349-43113371	0.0651466	0.00728406	-3.16088	1
TCONS_00000487	XLOC_000168	FAM184A	1:43003349-43113371	0.0557765	0.0196867	-1.50244	1
TCONS_00000488	XLOC_000168	FAM184A	1:43003349-43113371	8.92182e-06	0.0315004	11.7857	1
TCONS_00000489	XLOC_000168	FAM184A	1:43003349-43113371	0.0396445	0.0507857	0.3573	1
TCONS_00000490	XLOC_000168	FAM184A	1:43003349-43113371	0	0	0	1
TCONS_00000491	XLOC_000169	ENSSSCG00000004246	1:43171886-43266911	4.1095	3.67646	-0.160645	0.9357
TCONS_00000492	XLOC_000169	ENSSSCG00000039084	1:43171886-43266911	1.70352	1.78564	0.0679231	0.94505
TCONS_00000493	XLOC_000169	ENSSSCG00000004246	1:43171886-43266911	1.57563	0	#NAME?	0.06765
TCONS_00000495	XLOC_000170	CEP85L	1:43392974-43559423	2.42161	2.40192	-0.0117791	0.98655
TCONS_00000496	XLOC_000171	ENSSSCG00000004253	1:44204801-44374143	1.64945	3.20714	0.959299	0.57625
TCONS_00000497	XLOC_000171	ENSSSCG00000004253	1:44204801-44374143	0	0.725603	inf	0.07925
TCONS_00000498	XLOC_000171	ENSSSCG00000004253	1:44204801-44374143	0.0607331	0.072391	0.253327	1
TCONS_00000499	XLOC_000171	ENSSSCG00000004253	1:44204801-44374143	0	0.00429804	inf	1
TCONS_00000500	XLOC_000171	ENSSSCG00000004253	1:44204801-44374143	0.0731257	0.119923	0.713657	1
TCONS_00000501	XLOC_000171	ENSSSCG00000004253	1:44204801-44374143	12.8847	12.0915	-0.091669	0.8838
TCONS_00000502	XLOC_000172	ROS1	1:44409508-44535804	3.19378	5.83223	0.868783	0.6875
TCONS_00000503	XLOC_000172	ROS1	1:44409508-44535804	0.972389	1.22442	0.332491	0.77135
TCONS_00000504	XLOC_000172	ROS1	1:44409508-44535804	0.40765	0.232437	-0.810495	0.6207
TCONS_00000505	XLOC_000172	ROS1	1:44409508-44535804	3.45491	1.23865	-1.47988	0.6433
TCONS_00000506	XLOC_000172	ROS1	1:44409508-44535804	5.82587	6.35994	0.126539	0.9322
TCONS_00000507	XLOC_000172	ROS1	1:44409508-44535804	6.50744	9.8758	0.601808	0.39565
TCONS_00000508	XLOC_000172	ROS1	1:44409508-44535804	1.29004	1.13835	-0.180472	0.92875
TCONS_00000509	XLOC_000172	ROS1	1:44409508-44535804	0.789537	0.597954	-0.400972	0.84835
TCONS_00000510	XLOC_000172	ROS1	1:44409508-44535804	1.05168	1.03002	-0.0300188	0.9908
TCONS_00000511	XLOC_000172	ROS1	1:44409508-44535804	0.666651	1.27403	0.934399	0.70155
TCONS_00000512	XLOC_000172	ROS1	1:44409508-44535804	0	0.015674	inf	1
TCONS_00000513	XLOC_000172	ROS1	1:44409508-44535804	1.38012	3.75246	1.44304	0.57135
TCONS_00000514	XLOC_000173	-	1:44542033-44550386	0.698344	2.31953	1.73182	0.34165
TCONS_00000515	XLOC_000174	RF00026	1:44836935-44837050	0	0	0	1
TCONS_00000516	XLOC_000175	GPRC6A	1:44853936-44878393	0.0245546	0.0191482	-0.358789	1
TCONS_00000517	XLOC_000176	FAM162B	1:44889863-44897109	0	0	0	1
TCONS_00000518	XLOC_000177	ENSSSCG00000004261	1:44899218-44962730	0.104952	0.0834825	-0.330185	1
TCONS_00000519	XLOC_000178	ZUP1	1:44899218-44962730	0	0.0743464	inf	1
TCONS_00000520	XLOC_000178	ZUP1	1:44899218-44962730	2.69829	2.05634	-0.391965	0.7945
TCONS_00000521	XLOC_000178	ZUP1	1:44899218-44962730	0.0176181	0.0901474	2.35523	1
TCONS_00000522	XLOC_000178	ZUP1	1:44899218-44962730	3.67235	2.35307	-0.642157	0.62105
TCONS_00000523	XLOC_000178	ZUP1	1:44899218-44962730	0.000436312	0	#NAME?	1
TCONS_00000524	XLOC_000179	PTP4A1	1:45144489-45218748	0	0	0	1
TCONS_00000525	XLOC_000179	PTP4A1	1:45144489-45218748	0	0	0	1
TCONS_00000526	XLOC_000179	PTP4A1	1:45144489-45218748	0.000756429	0.0104031	3.78167	1
TCONS_00000527	XLOC_000179	PTP4A1	1:45144489-45218748	1.27288	4.35855	1.77575	0.558
TCONS_00000528	XLOC_000179	PTP4A1	1:45144489-45218748	0.13322	0.216959	0.703609	1
TCONS_00000529	XLOC_000179	PTP4A1	1:45144489-45218748	57.6924	56.3336	-0.0343871	0.937
TCONS_00000530	XLOC_000179	PTP4A1	1:45144489-45218748	1.44085	2.16489	0.587376	0.7708
TCONS_00000531	XLOC_000179	PTP4A1	1:45144489-45218748	0.238761	0.243455	0.0280871	1
TCONS_00000532	XLOC_000179	PTP4A1	1:45144489-45218748	1.18531	0.680525	-0.80055	0.6673
TCONS_00000533	XLOC_000180	PHF3	1:45219388-45297506	1.76596	0.936611	-0.914934	0.73925
TCONS_00000534	XLOC_000180	PHF3	1:45219388-45297506	0.137987	0	#NAME?	1
TCONS_00000535	XLOC_000180	PHF3	1:45219388-45297506	10.3214	12.1675	0.237387	0.6626
TCONS_00000536	XLOC_000180	PHF3	1:45219388-45297506	4.82882	0.480015	-3.33052	0.31075
TCONS_00000537	XLOC_000180	PHF3	1:45219388-45297506	0.621896	0.531678	-0.226121	0.90435
TCONS_00000538	XLOC_000180	PHF3	1:45219388-45297506	3.69194	3.74423	0.02029	0.9832
TCONS_00000539	XLOC_000181	ENSSSCG00000036232	1:45342450-45342642	0	0	0	1
TCONS_00000540	XLOC_000182	RF00026	1:48788852-48788959	0	0	0	1
TCONS_00000541	XLOC_000183	ADGRB3	1:49189826-49619779	0.000506658	0.167759	8.37116	1
TCONS_00000542	XLOC_000183	ADGRB3	1:49189826-49619779	0.209161	0.0629052	-1.73336	1
TCONS_00000543	XLOC_000184	LMBRD1	1:49868608-49977989	0.0894395	0.463528	2.37367	0.40485
TCONS_00000544	XLOC_000185	ENSSSCG00000004463	1:50045029-50343711	1.77615	1.70017	-0.0630699	0.9198
TCONS_00000545	XLOC_000186	ENSSSCG00000004463	1:50045029-50343711	0.783978	0.0276912	-4.82332	0.3827
TCONS_00000546	XLOC_000185	-	1:50045029-50343711	0.174553	0.981228	2.49092	0.37065
TCONS_00000547	XLOC_000187	-	1:50352982-50396752	1.26769	1.49306	0.236076	0.74625
TCONS_00000548	XLOC_000188	FAM135A	1:50579714-50716186	0.107664	0.278298	1.37009	0.5039
TCONS_00000549	XLOC_000188	FAM135A	1:50579714-50716186	0	0.0101493	inf	1
TCONS_00000550	XLOC_000188	FAM135A	1:50579714-50716186	0	0	0	1
TCONS_00000551	XLOC_000188	FAM135A	1:50579714-50716186	4.27748	4.74616	0.149998	0.87015
TCONS_00000552	XLOC_000188	FAM135A	1:50579714-50716186	0.379983	0.017245	-4.46169	0.5159
TCONS_00000553	XLOC_000188	FAM135A	1:50579714-50716186	5.22874	6.63189	0.342956	0.67385
TCONS_00000554	XLOC_000188	FAM135A	1:50579714-50716186	3.01399	1.59189	-0.920934	0.6675
TCONS_00000555	XLOC_000188	FAM135A	1:50579714-50716186	8.66674	9.61	0.149048	0.8312
TCONS_00000556	XLOC_000189	SMAP1	1:50721700-51041583	2.04443	3.08562	0.593864	0.713
TCONS_00000557	XLOC_000189	SMAP1	1:50721700-51041583	0.212925	0.145597	-0.548362	0.82285
TCONS_00000558	XLOC_000189	SMAP1	1:50721700-51041583	0.447904	0.047007	-3.25224	0.17665
TCONS_00000559	XLOC_000189	SMAP1	1:50721700-51041583	0.879386	0.905135	0.0416369	0.97985
TCONS_00000560	XLOC_000189	SMAP1	1:50721700-51041583	0.0946765	0.279581	1.56219	0.5958
TCONS_00000561	XLOC_000189	SMAP1	1:50721700-51041583	0.258749	0.207439	-0.318865	1
TCONS_00000562	XLOC_000189	SMAP1	1:50721700-51041583	0.289483	0.523346	0.854285	0.70665
TCONS_00000563	XLOC_000189	SMAP1	1:50721700-51041583	0.00349653	0.0497533	3.8308	1
TCONS_00000564	XLOC_000189	SMAP1	1:50721700-51041583	7.11969	9.27766	0.381947	0.4527
TCONS_00000565	XLOC_000190	OGFRL1	1:51313013-51332328	1.21532	1.25422	0.0454535	0.97645
TCONS_00000566	XLOC_000190	OGFRL1	1:51313013-51332328	0.634828	0.555582	-0.192367	0.935
TCONS_00000567	XLOC_000190	OGFRL1	1:51313013-51332328	3.84391	4.43419	0.206098	0.7709
TCONS_00000568	XLOC_000190	OGFRL1	1:51313013-51332328	1.51086	1.84361	0.287166	0.7639
TCONS_00000569	XLOC_000190	OGFRL1	1:51313013-51332328	0	0	0	1
TCONS_00000570	XLOC_000191	RIMS1	1:51785519-52246665	0.166086	0.328237	0.982808	0.54885
TCONS_00000571	XLOC_000191	RIMS1	1:51785519-52246665	0	0	0	1
TCONS_00000572	XLOC_000191	RIMS1	1:51785519-52246665	0	0	0	1
TCONS_00000573	XLOC_000191	RIMS1	1:51785519-52246665	0	0	0	1
TCONS_00000574	XLOC_000191	RIMS1	1:51785519-52246665	0	2.62009e-06	inf	1
TCONS_00000575	XLOC_000191	RIMS1	1:51785519-52246665	0	0	0	1
TCONS_00000576	XLOC_000191	RIMS1	1:51785519-52246665	0	0	0	1
TCONS_00000577	XLOC_000191	RIMS1	1:51785519-52246665	0.127837	0.117294	-0.124168	1
TCONS_00000578	XLOC_000191	RIMS1	1:51785519-52246665	0	0	0	1
TCONS_00000579	XLOC_000192	RF00026	1:51785519-52246665	0	0	0	1
TCONS_00000580	XLOC_000191	RIMS1	1:51785519-52246665	0.0190606	0.0255864	0.424781	1
TCONS_00000581	XLOC_000191	RIMS1	1:51785519-52246665	1.35977	0.596702	-1.18828	0.30265
TCONS_00000582	XLOC_000191	RIMS1	1:51785519-52246665	0.0302872	0.30483	3.33122	0.4192
TCONS_00000583	XLOC_000193	ENSSSCG00000033341	1:52435433-52435826	0	0	0	1
TCONS_00000584	XLOC_000194	-	1:52437849-52438900	0.887688	1.30169	0.552259	0.42285
TCONS_00000585	XLOC_000195	-	1:52447570-52448060	1.63773	1.18556	-0.466123	0.59935
TCONS_00000586	XLOC_000196	KCNQ5	1:52732774-52939688	0.00170837	1.99493e-06	-9.74207	1
TCONS_00000587	XLOC_000196	KCNQ5	1:52732774-52939688	0.00340742	0.0751724	4.46345	1
TCONS_00000588	XLOC_000196	KCNQ5	1:52732774-52939688	0.329637	0.26566	-0.311296	0.70625
TCONS_00000589	XLOC_000197	ENSSSCG00000004284	1:52996946-53007877	0	0	0	1
TCONS_00000590	XLOC_000198	ENSSSCG00000004287	1:53021221-53038982	0	0	0	1
TCONS_00000591	XLOC_000198	ENSSSCG00000004287	1:53021221-53038982	0	0	0	1
TCONS_00000592	XLOC_000199	CYB5R4	1:53091418-53190676	0	0	0	1
TCONS_00000593	XLOC_000199	CYB5R4	1:53091418-53190676	0	0.03984	inf	1
TCONS_00000594	XLOC_000199	CYB5R4	1:53091418-53190676	4.61679	3.1573	-0.5482	0.32185
TCONS_00000595	XLOC_000200	MRAP2	1:53256256-53318106	0.347808	0.281204	-0.306674	0.8125
TCONS_00000596	XLOC_000200	MRAP2	1:53256256-53318106	0.0323001	0.0322535	-0.00208247	1
TCONS_00000597	XLOC_000201	ENSSSCG00000031194	1:53835908-53867055	0	0	0	1
TCONS_00000598	XLOC_000202	NT5E	1:54400788-54549309	0	0.272523	inf	0.0195
TCONS_00000599	XLOC_000202	NT5E	1:54400788-54549309	5.56973	5.83228	0.0664514	0.9533
TCONS_00000600	XLOC_000203	RF00099	1:55174071-55174197	0	0	0	1
TCONS_00000601	XLOC_000204	HTR1E	1:55408111-55497590	0.032648	0.00718324	-2.18429	1
TCONS_00000602	XLOC_000205	-	1:55617513-55617903	9.59656	2.84441	-1.75439	0.3002
TCONS_00000603	XLOC_000206	ZNF292	1:55618001-55712943	4.80441	0.747117	-2.68495	0.22575
TCONS_00000604	XLOC_000206	ZNF292	1:55618001-55712943	2.76964	1.58822	-0.802287	0.46515
TCONS_00000605	XLOC_000206	ZNF292	1:55618001-55712943	2.00088	4.1382	1.04837	0.3216
TCONS_00000606	XLOC_000206	ZNF292	1:55618001-55712943	1.91362	1.85779	-0.0427157	0.9748
TCONS_00000607	XLOC_000206	ZNF292	1:55618001-55712943	2.78182	1.69894	-0.711392	0.64035
TCONS_00000608	XLOC_000207	SMIM8	1:55727278-55788281	10.2342	9.29067	-0.139541	0.8082
TCONS_00000609	XLOC_000208	C6orf163	1:55727278-55788281	0.0216026	0.0842642	1.96371	1
TCONS_00000610	XLOC_000209	ENSSSCG00000004302	1:55821541-55853743	5.40417e-06	1.33599e-05	1.30576	1
TCONS_00000611	XLOC_000209	ENSSSCG00000004302	1:55821541-55853743	0.00395301	0.0698688	4.14362	1
TCONS_00000612	XLOC_000210	SLC35A1	1:55859613-56070187	3.27902	3.25136	-0.0122205	0.98925
TCONS_00000613	XLOC_000210	SLC35A1	1:55859613-56070187	23.3533	11.9936	-0.961368	0.32465
TCONS_00000614	XLOC_000210	SLC35A1	1:55859613-56070187	0.815218	0.895784	0.135963	0.92915
TCONS_00000615	XLOC_000211	ORC3	1:55859613-56070187	0	0.0708654	inf	1
TCONS_00000616	XLOC_000211	ORC3	1:55859613-56070187	5.20177	5.98334	0.201948	0.8358
TCONS_00000617	XLOC_000211	ORC3	1:55859613-56070187	1.90517	0.140574	-3.76052	0.3052
TCONS_00000618	XLOC_000212	ENSSSCG00000038663	1:56092543-56274861	0	0.00284853	inf	1
TCONS_00000619	XLOC_000212	ENSSSCG00000038663	1:56092543-56274861	0	0	0	1
TCONS_00000620	XLOC_000213	SPACA1	1:56378299-56395493	0	0	0	1
TCONS_00000621	XLOC_000214	ENSSSCG00000029003	1:56689045-56689768	98.9316	37.547	-1.39774	0.0092
TCONS_00000622	XLOC_000215	ENSSSCG00000038261	1:56852865-57062070	0	0	0	1
TCONS_00000623	XLOC_000216	PNRC1	1:57128363-57134034	0	0.143376	inf	1
TCONS_00000624	XLOC_000216	PNRC1	1:57128363-57134034	10.3986	55.7367	2.42223	0.21875
TCONS_00000625	XLOC_000216	PNRC1	1:57128363-57134034	14.8398	11.6172	-0.353203	0.73355
TCONS_00000626	XLOC_000216	PNRC1	1:57128363-57134034	21.8216	4.21598	-2.37181	0.1341
TCONS_00000627	XLOC_000216	PNRC1	1:57128363-57134034	0	0.0622869	inf	1
TCONS_00000628	XLOC_000217	PM20D2	1:57188534-57219163	16.9584	8.6718	-0.967595	0.3161
TCONS_00000629	XLOC_000217	PM20D2	1:57188534-57219163	0.158458	0.257094	0.698192	0.5943
TCONS_00000630	XLOC_000217	PM20D2	1:57188534-57219163	6.19266	2.97133	-1.05945	0.61315
TCONS_00000631	XLOC_000217	PM20D2	1:57188534-57219163	9.54621	20.7831	1.12241	0.2151
TCONS_00000632	XLOC_000218	RF00026	1:57374054-57645955	0	0	0	1
TCONS_00000633	XLOC_000219	ANKRD6	1:57374054-57645955	0.40448	0.395129	-0.0337435	0.98
TCONS_00000634	XLOC_000219	ANKRD6	1:57374054-57645955	0.0246723	0.0724505	1.5541	1
TCONS_00000635	XLOC_000219	ANKRD6	1:57374054-57645955	1.26609	2.21373	0.806101	0.5921
TCONS_00000636	XLOC_000219	ANKRD6	1:57374054-57645955	0	0.0287241	inf	1
TCONS_00000637	XLOC_000219	ANKRD6	1:57374054-57645955	0.360064	1.07995	1.58464	0.52005
TCONS_00000638	XLOC_000219	ANKRD6	1:57374054-57645955	0	0.051657	inf	1
TCONS_00000639	XLOC_000219	ANKRD6	1:57374054-57645955	1.56212	1.02175	-0.612457	0.75405
TCONS_00000640	XLOC_000219	ANKRD6	1:57374054-57645955	0.184724	0.0830616	-1.15312	1
TCONS_00000641	XLOC_000219	ANKRD6	1:57374054-57645955	0.134121	0	#NAME?	1
TCONS_00000642	XLOC_000219	ANKRD6	1:57374054-57645955	0.0258121	0.365883	3.82526	0.53705
TCONS_00000643	XLOC_000219	ANKRD6	1:57374054-57645955	0.680327	0.145035	-2.22982	0.5265
TCONS_00000644	XLOC_000220	RF00024	1:57646794-57647152	0.320977	0.0901916	-1.8314	1
TCONS_00000645	XLOC_000221	CASP8AP2	1:57834115-57866171	2.06045	1.63418	-0.334394	0.8437
TCONS_00000646	XLOC_000221	CASP8AP2	1:57834115-57866171	0.0183244	0	#NAME?	1
TCONS_00000647	XLOC_000221	CASP8AP2	1:57834115-57866171	1.66853	2.13602	0.356345	0.73815
TCONS_00000648	XLOC_000221	CASP8AP2	1:57834115-57866171	3.29507	0.380257	-3.11526	0.16065
TCONS_00000649	XLOC_000221	CASP8AP2	1:57834115-57866171	0.773115	2.06305	1.41603	0.39275
TCONS_00000650	XLOC_000221	CASP8AP2	1:57834115-57866171	0.246082	0.0691645	-1.83104	0.63565
TCONS_00000651	XLOC_000221	CASP8AP2	1:57834115-57866171	0.145582	0	#NAME?	1
TCONS_00000652	XLOC_000221	CASP8AP2	1:57834115-57866171	0.0789452	0.0427751	-0.884078	1
TCONS_00000653	XLOC_000221	CASP8AP2	1:57834115-57866171	0.140644	0.378148	1.4269	0.6847
TCONS_00000654	XLOC_000221	CASP8AP2	1:57834115-57866171	0	0	0	1
TCONS_00000655	XLOC_000221	CASP8AP2	1:57834115-57866171	0.162583	1.38113	3.0866	0.27225
TCONS_00000656	XLOC_000222	GJA10	1:57879739-57881395	0.127998	0.228482	0.835951	1
TCONS_00000657	XLOC_000223	-	1:58451595-58454932	29.1704	0	#NAME?	0.0691
TCONS_00000658	XLOC_000224	ENSSSCG00000040939	1:58775197-58779825	0	0.000553126	inf	1
TCONS_00000659	XLOC_000225	ENSSSCG00000034849	1:60259864-60260832	0	0	0	1
TCONS_00000660	XLOC_000226	MANEA	1:62887683-62945655	1.90579	0.000256218	-12.8607	0.26375
TCONS_00000661	XLOC_000226	MANEA	1:62887683-62945655	10.7803	11.3845	0.078667	0.88205
TCONS_00000662	XLOC_000227	UFL1	1:63638524-63700975	0.000963495	0	#NAME?	1
TCONS_00000663	XLOC_000227	UFL1	1:63638524-63700975	0	0	0	1
TCONS_00000664	XLOC_000227	UFL1	1:63638524-63700975	0	0.0466928	inf	1
TCONS_00000665	XLOC_000227	UFL1	1:63638524-63700975	24.4181	19.7712	-0.304554	0.47
TCONS_00000666	XLOC_000228	FHL5	1:63705935-63755534	1.29585	1.6942	0.386708	0.58295
TCONS_00000667	XLOC_000229	ENSSSCG00000037906	1:64021524-64062137	0	0	0	1
TCONS_00000668	XLOC_000229	ENSSSCG00000037906	1:64021524-64062137	0	0	0	1
TCONS_00000669	XLOC_000230	KLHL32	1:64078667-64460428	0	0	0	1
TCONS_00000670	XLOC_000230	KLHL32	1:64078667-64460428	0	0	0	1
TCONS_00000671	XLOC_000230	KLHL32	1:64078667-64460428	0.00215113	0	#NAME?	1
TCONS_00000672	XLOC_000230	KLHL32	1:64078667-64460428	0.108177	3.77229e-05	-11.4857	1
TCONS_00000673	XLOC_000230	KLHL32	1:64078667-64460428	2.29941e-05	0.190094	13.0132	1
TCONS_00000674	XLOC_000230	KLHL32	1:64078667-64460428	0.100522	0.000114999	-9.77168	1
TCONS_00000675	XLOC_000230	KLHL32	1:64078667-64460428	0.126326	0.0746239	-0.759442	1
TCONS_00000676	XLOC_000230	KLHL32	1:64078667-64460428	0.225822	0.814972	1.85156	0.53755
TCONS_00000677	XLOC_000230	KLHL32	1:64078667-64460428	0	0	0	1
TCONS_00000678	XLOC_000230	KLHL32	1:64078667-64460428	0.368477	0.0961477	-1.93825	0.3507
TCONS_00000679	XLOC_000231	RF00100	1:64078667-64460428	0.0841957	0.279576	1.73142	1
TCONS_00000680	XLOC_000232	RF00026	1:64943609-64943716	0	0	0	1
TCONS_00000681	XLOC_000233	MIR2113	1:65162858-65162949	0	0	0	1
TCONS_00000682	XLOC_000234	POU3F2	1:65835518-65848875	0	0	0	1
TCONS_00000683	XLOC_000235	ENSSSCG00000038757	1:66459979-66467850	2.77565	0	#NAME?	0.1241
TCONS_00000684	XLOC_000235	ENSSSCG00000038757	1:66459979-66467850	5.23432	4.92518	-0.087826	0.8968
TCONS_00000685	XLOC_000236	ENSSSCG00000033772	1:66521548-66521980	0	0	0	1
TCONS_00000686	XLOC_000237	PRDM13	1:66539060-66546406	0	0	0	1
TCONS_00000687	XLOC_000238	ENSSSCG00000032685	1:66896958-66971110	0	0	0	1
TCONS_00000688	XLOC_000239	RF00001	1:67331947-67657114	0	0	0	1
TCONS_00000689	XLOC_000240	GRIK2	1:68057459-68679256	0.31023	0.387158	0.319585	0.80805
TCONS_00000690	XLOC_000240	GRIK2	1:68057459-68679256	0.0958199	0.115764	0.272784	1
TCONS_00000691	XLOC_000240	GRIK2	1:68057459-68679256	0	0	0	1
TCONS_00000692	XLOC_000240	GRIK2	1:68057459-68679256	0	0.00688056	inf	1
TCONS_00000693	XLOC_000241	ENSSSCG00000032719	1:68916790-68919702	0.00362439	0	#NAME?	1
TCONS_00000694	XLOC_000242	LIN28B	1:71174508-71299820	0.0119304	0	#NAME?	1
TCONS_00000695	XLOC_000243	ENSSSCG00000038975	1:71831527-71837025	0	0	0	1
TCONS_00000696	XLOC_000244	PRDM1	1:72311449-72337411	0.241619	0	#NAME?	1
TCONS_00000697	XLOC_000244	PRDM1	1:72311449-72337411	0.358281	0.397427	0.1496	0.93185
TCONS_00000698	XLOC_000244	PRDM1	1:72311449-72337411	7.87094	7.90707	0.00660776	0.9887
TCONS_00000699	XLOC_000244	PRDM1	1:72311449-72337411	5.304e-05	0	#NAME?	1
TCONS_00000700	XLOC_000244	PRDM1	1:72311449-72337411	0.0375004	0.107849	1.52404	1
TCONS_00000701	XLOC_000244	PRDM1	1:72311449-72337411	0	0	0	1
TCONS_00000702	XLOC_000245	ENSSSCG00000032933	1:72345003-72532575	0	0	0	1
TCONS_00000703	XLOC_000246	ATG5	1:72345003-72532575	1.69198	2.00164	0.242472	0.8848
TCONS_00000704	XLOC_000247	CRYBG1	1:72552767-73131269	0.0136167	0.0419962	1.62488	1
TCONS_00000705	XLOC_000247	CRYBG1	1:72552767-73131269	1.74808	2.09447	0.260816	0.9082
TCONS_00000706	XLOC_000247	CRYBG1	1:72552767-73131269	6.942	3.15749	-1.13657	0.69435
TCONS_00000707	XLOC_000247	CRYBG1	1:72552767-73131269	15.4391	16.2601	0.074752	0.93965
TCONS_00000708	XLOC_000247	CRYBG1	1:72552767-73131269	1.05518	1.43706	0.44564	0.7151
TCONS_00000709	XLOC_000248	CRYBG1	1:72552767-73131269	2.02446	3.11938	0.623718	0.6173
TCONS_00000710	XLOC_000249	QRSL1	1:72552767-73131269	1.05733	0.475711	-1.15226	0.48565
TCONS_00000711	XLOC_000249	QRSL1	1:72552767-73131269	0	0.0375358	inf	1
TCONS_00000712	XLOC_000249	QRSL1	1:72552767-73131269	0.0894808	0.053294	-0.747604	1
TCONS_00000713	XLOC_000249	QRSL1	1:72552767-73131269	0.935934	1.10506	0.239647	0.88295
TCONS_00000714	XLOC_000249	QRSL1	1:72552767-73131269	27.5324	18.9023	-0.542563	0.83075
TCONS_00000715	XLOC_000250	ENSSSCG00000037071	1:72552767-73131269	0	0	0	1
TCONS_00000716	XLOC_000250	ENSSSCG00000037071	1:72552767-73131269	0	0.48091	inf	1
TCONS_00000717	XLOC_000251	C6orf203	1:73162357-73174644	90.1856	47.4803	-0.925569	0.07675
TCONS_00000718	XLOC_000251	C6orf203	1:73162357-73174644	11.0191	13.4229	0.284682	0.8637
TCONS_00000719	XLOC_000251	C6orf203	1:73162357-73174644	1.99151	3.45828	0.796193	0.63205
TCONS_00000720	XLOC_000252	-	1:73175238-73175971	2.90964	0.723991	-2.0068	0.4478
TCONS_00000721	XLOC_000253	SOBP	1:73549182-73702017	0.317874	0.254733	-0.319471	1
TCONS_00000722	XLOC_000254	ENSSSCG00000040159	1:73720748-73721078	0.482449	0.313837	-0.620359	0.6634
TCONS_00000723	XLOC_000255	NR2E1	1:74271041-74292681	0.11212	0.0787641	-0.509435	1
TCONS_00000724	XLOC_000256	AFG1L	1:74367424-74591853	1.47738	0.73726	-1.00279	0.6588
TCONS_00000725	XLOC_000256	AFG1L	1:74367424-74591853	1.56715e-05	0.159959	13.3173	1
TCONS_00000726	XLOC_000256	AFG1L	1:74367424-74591853	3.14645	3.79979	0.272193	0.69275
TCONS_00000727	XLOC_000256	AFG1L	1:74367424-74591853	0.224829	0.0212232	-3.40512	0.28035
TCONS_00000728	XLOC_000257	FOXO3	1:74626671-74760325	6.50174	10.1467	0.642112	0.22385
TCONS_00000729	XLOC_000257	FOXO3	1:74626671-74760325	0.389058	0.0847787	-2.19821	0.62405
TCONS_00000730	XLOC_000257	FOXO3	1:74626671-74760325	2.53693	0.0430008	-5.88258	0.2826
TCONS_00000731	XLOC_000258	-	1:74761535-74768276	0.579671	1.77895	1.61772	0.34115
TCONS_00000732	XLOC_000259	ARMC2	1:74923830-75227032	0.00191523	0.0927233	5.59734	1
TCONS_00000733	XLOC_000259	ARMC2	1:74923830-75227032	0.51157	0.653853	0.354035	0.7966
TCONS_00000734	XLOC_000259	ARMC2	1:74923830-75227032	0.0112197	0.0275332	1.29514	1
TCONS_00000735	XLOC_000259	ARMC2	1:74923830-75227032	0.158809	0	#NAME?	1
TCONS_00000736	XLOC_000259	ARMC2	1:74923830-75227032	0.402007	0.7031	0.80651	0.61695
TCONS_00000737	XLOC_000260	ENSSSCG00000004389	1:74923830-75227032	0	0.229819	inf	1
TCONS_00000738	XLOC_000261	CEP57L1	1:74923830-75227032	1.31058	2.2937	0.80747	0.574
TCONS_00000739	XLOC_000262	CEP57L1	1:74923830-75227032	0.364795	0.241161	-0.597088	0.8224
TCONS_00000740	XLOC_000262	CEP57L1	1:74923830-75227032	0.461772	0.792616	0.779441	0.69885
TCONS_00000741	XLOC_000262	CEP57L1	1:74923830-75227032	0.739261	1.0629	0.523856	0.80535
TCONS_00000742	XLOC_000262	CEP57L1	1:74923830-75227032	0.155984	0	#NAME?	1
TCONS_00000743	XLOC_000263	ENSSSCG00000004415	1:75272049-75462332	0.0706635	0.135444	0.938656	1
TCONS_00000744	XLOC_000263	ENSSSCG00000004415	1:75272049-75462332	0.133643	0.0494801	-1.43346	1
TCONS_00000745	XLOC_000264	ENSSSCG00000035239	1:75272049-75462332	0	0	0	1
TCONS_00000746	XLOC_000265	SMPD2	1:75465298-75522661	8.51393	13.2402	0.637026	0.47355
TCONS_00000747	XLOC_000266	ENSSSCG00000033916	1:75597070-75683949	0	0	0	1
TCONS_00000748	XLOC_000267	FIG4	1:75693530-75847515	1.31573	0.0994444	-3.72583	0.54835
TCONS_00000749	XLOC_000267	FIG4	1:75693530-75847515	2.7375	0.0845314	-5.01723	0.2665
TCONS_00000750	XLOC_000267	FIG4	1:75693530-75847515	5.23819	7.96909	0.605347	0.3392
TCONS_00000751	XLOC_000267	FIG4	1:75693530-75847515	0.226351	0.391734	0.791312	0.6487
TCONS_00000752	XLOC_000268	ENSSSCG00000004406	1:75980381-75981771	0.00466313	0	#NAME?	1
TCONS_00000753	XLOC_000269	CDC40	1:76107529-76367756	0.00239349	0.000179168	-3.73973	1
TCONS_00000754	XLOC_000269	CDC40	1:76107529-76367756	17.9338	13.7451	-0.383764	0.40795
TCONS_00000755	XLOC_000270	ENSSSCG00000004396	1:76589051-76793931	0.373708	0.398844	0.0939157	0.94025
TCONS_00000756	XLOC_000271	ENSSSCG00000035433	1:76589051-76793931	0.761418	1.83421	1.2684	0.4681
TCONS_00000757	XLOC_000271	ENSSSCG00000035433	1:76589051-76793931	0	0	0	1
TCONS_00000758	XLOC_000272	ENSSSCG00000004392	1:76839726-76863722	35.2555	41.5776	0.23796	0.61205
TCONS_00000759	XLOC_000272	ENSSSCG00000004392	1:76839726-76863722	2.04911	2.51087	0.293192	0.8404
TCONS_00000760	XLOC_000272	ENSSSCG00000004392	1:76839726-76863722	7.91758	0.0389971	-7.66555	0.28485
TCONS_00000761	XLOC_000273	GTF3C6	1:76891419-77195022	5.62741	3.70661	-0.602372	0.74355
TCONS_00000762	XLOC_000273	GTF3C6	1:76891419-77195022	6.55465	5.85642	-0.1625	0.93425
TCONS_00000763	XLOC_000273	GTF3C6	1:76891419-77195022	0.410901	0	#NAME?	0.11645
TCONS_00000764	XLOC_000274	RPF2	1:76891419-77195022	0.0538397	0	#NAME?	1
TCONS_00000765	XLOC_000274	RPF2	1:76891419-77195022	1.42634	1.05458	-0.435651	0.79385
TCONS_00000766	XLOC_000274	RPF2	1:76891419-77195022	6.16472	5.78096	-0.0927257	0.95645
TCONS_00000767	XLOC_000274	RPF2	1:76891419-77195022	3.1217	1.16704	-1.41947	0.3552
TCONS_00000768	XLOC_000275	-	1:76891419-77195022	0.511829	0.247074	-1.05072	0.4559
TCONS_00000769	XLOC_000275	-	1:76891419-77195022	1.6906	0	#NAME?	0.06705
TCONS_00000770	XLOC_000276	MFSD4B	1:76891419-77195022	20.4116	28.1913	0.465859	0.68045
TCONS_00000771	XLOC_000276	MFSD4B	1:76891419-77195022	0.261793	0.916737	1.80808	0.39135
TCONS_00000772	XLOC_000276	MFSD4B	1:76891419-77195022	1.48901	2.11887	0.508939	0.7371
TCONS_00000773	XLOC_000276	MFSD4B	1:76891419-77195022	0.189902	0.251332	0.404344	1
TCONS_00000774	XLOC_000276	MFSD4B	1:76891419-77195022	1.68315	0.59442	-1.50161	0.39765
TCONS_00000775	XLOC_000276	MFSD4B	1:76891419-77195022	3.67953	2.11877	-0.79629	0.70915
TCONS_00000776	XLOC_000276	MFSD4B	1:76891419-77195022	6.45519	6.92474	0.1013	0.90825
TCONS_00000777	XLOC_000276	MFSD4B	1:76891419-77195022	2.57224	5.84492	1.18416	0.5835
TCONS_00000778	XLOC_000276	MFSD4B	1:76891419-77195022	2.72753	5.10598	0.904594	0.50655
TCONS_00000779	XLOC_000276	MFSD4B	1:76891419-77195022	0.0738424	0.0570944	-0.3711	1
TCONS_00000780	XLOC_000277	REV3L	1:77195252-77406264	1.66782	2.01232	0.2709	0.82655
TCONS_00000781	XLOC_000278	-	1:77409270-77426344	1.58532	2.12319	0.421459	0.442
TCONS_00000782	XLOC_000279	-	1:77472204-77475716	1.40024	23.3537	4.0599	0.06705
TCONS_00000783	XLOC_000280	-	1:77484039-77543401	0.0711215	1.13844	4.00063	0.2717
TCONS_00000784	XLOC_000281	RF00026	1:77983208-77983315	0	0	0	1
TCONS_00000785	XLOC_000282	WISP3	1:78005359-78048438	0.0688516	0.112144	0.703787	1
TCONS_00000786	XLOC_000282	WISP3	1:78005359-78048438	0.0914838	0.308101	1.75182	0.45095
TCONS_00000787	XLOC_000282	WISP3	1:78005359-78048438	0.567166	0.575105	0.0200567	0.9894
TCONS_00000788	XLOC_000283	FAM229B	1:78048479-78066722	0.000767712	0.0128283	4.06263	1
TCONS_00000789	XLOC_000283	FAM229B	1:78048479-78066722	0.00075364	1.92519e-05	-5.2908	1
TCONS_00000790	XLOC_000284	LAMA4	1:78072002-78224664	3.29345	25.2691	2.9397	0.3078
TCONS_00000791	XLOC_000285	MARCKS	1:79789751-79796128	34.5178	34.869	0.0146055	0.9698
TCONS_00000792	XLOC_000286	ENSSSCG00000040108	1:79956487-80245224	0	0	0	1
TCONS_00000793	XLOC_000287	NT5DC1	1:81745956-81880688	2.02792	19.8108	3.28821	0.26535
TCONS_00000794	XLOC_000287	NT5DC1	1:81745956-81880688	2.87716	7.69011	1.41836	0.5271
TCONS_00000795	XLOC_000287	NT5DC1	1:81745956-81880688	22.1491	19.3675	-0.193613	0.80385
TCONS_00000796	XLOC_000288	DSE	1:81996968-82063845	2.353	3.63786	0.628585	0.36635
TCONS_00000797	XLOC_000288	DSE	1:81996968-82063845	0.860047	0.178308	-2.27004	0.40165
TCONS_00000798	XLOC_000289	CALHM6	1:82085471-82091407	0.0850647	0	#NAME?	1
TCONS_00000799	XLOC_000289	CALHM6	1:82085471-82091407	1.32285	1.11035	-0.25263	0.8101
TCONS_00000800	XLOC_000289	CALHM6	1:82085471-82091407	0.796043	0.593091	-0.424593	0.78655
TCONS_00000801	XLOC_000290	CALHM5	1:82102136-82144255	1.42901	3.25562	1.18791	0.5665
TCONS_00000802	XLOC_000291	CALHM5	1:82102136-82144255	0.471226	0.579779	0.299083	0.7489
TCONS_00000803	XLOC_000292	ENSSSCG00000004445	1:82150166-82155098	0	0	0	1
TCONS_00000804	XLOC_000293	ENSSSCG00000004446	1:82161697-82182177	1.72137	1.82712	0.0860136	0.9637
TCONS_00000805	XLOC_000293	ENSSSCG00000004446	1:82161697-82182177	34.5108	34.9749	0.0192709	0.96155
TCONS_00000806	XLOC_000294	ENSSSCG00000025656	1:82215854-82251016	0	0	0	1
TCONS_00000807	XLOC_000294	ENSSSCG00000025656	1:82215854-82251016	0	0	0	1
TCONS_00000808	XLOC_000294	ENSSSCG00000025656	1:82215854-82251016	0	0	0	1
TCONS_00000809	XLOC_000295	ENSSSCG00000023415	1:82251238-82279682	0	0	0	1
TCONS_00000810	XLOC_000295	ENSSSCG00000023415	1:82251238-82279682	0	0	0	1
TCONS_00000811	XLOC_000295	ENSSSCG00000023415	1:82251238-82279682	0	0	0	1
TCONS_00000812	XLOC_000295	ENSSSCG00000023415	1:82251238-82279682	0	0	0	1
TCONS_00000813	XLOC_000295	ENSSSCG00000023415	1:82251238-82279682	0	0	0	1
TCONS_00000814	XLOC_000296	ENSSSCG00000040797	1:82324676-82342396	0	0	0	1
TCONS_00000815	XLOC_000296	ENSSSCG00000040797	1:82324676-82342396	0	0	0	1
TCONS_00000816	XLOC_000297	ENSSSCG00000039505	1:82354583-82355055	0	0	0	1
TCONS_00000817	XLOC_000298	LGSN	1:82371338-82387717	0	0	0	1
TCONS_00000818	XLOC_000298	LGSN	1:82371338-82387717	0	0	0	1
TCONS_00000819	XLOC_000299	SNAP91	1:82540818-82697227	0	0.0103231	inf	1
TCONS_00000820	XLOC_000299	SNAP91	1:82540818-82697227	0	0	0	1
TCONS_00000821	XLOC_000299	SNAP91	1:82540818-82697227	0	0	0	1
TCONS_00000822	XLOC_000299	SNAP91	1:82540818-82697227	1.26817e-06	4.13757e-06	1.70603	1
TCONS_00000823	XLOC_000299	SNAP91	1:82540818-82697227	0.0452582	0.0313711	-0.528743	1
TCONS_00000824	XLOC_000299	SNAP91	1:82540818-82697227	0	0.000164389	inf	1
TCONS_00000825	XLOC_000299	SNAP91	1:82540818-82697227	3.0007e-06	0.0525033	14.0948	1
TCONS_00000826	XLOC_000299	SNAP91	1:82540818-82697227	0	2.15884e-06	inf	1
TCONS_00000827	XLOC_000299	SNAP91	1:82540818-82697227	0	0.00501497	inf	1
TCONS_00000828	XLOC_000300	ME1	1:82794963-82989908	0.149969	0.252427	0.751204	1
TCONS_00000829	XLOC_000300	ME1	1:82794963-82989908	0.33523	0.503192	0.58596	0.60455
TCONS_00000830	XLOC_000301	PGM3	1:83003690-83366841	5.63409	4.96051	-0.183693	0.92645
TCONS_00000831	XLOC_000301	PGM3	1:83003690-83366841	2.64989	3.04436	0.200209	0.92595
TCONS_00000832	XLOC_000302	UBE3D	1:83003690-83366841	1.2254	1.32573	0.11353	0.93175
TCONS_00000833	XLOC_000302	UBE3D	1:83003690-83366841	0	0	0	1
TCONS_00000834	XLOC_000302	UBE3D	1:83003690-83366841	0.65426	0.00069646	-9.87561	0.22645
TCONS_00000835	XLOC_000302	UBE3D	1:83003690-83366841	0.0663804	0.146391	1.141	1
TCONS_00000836	XLOC_000303	ENSSSCG00000034941	1:83003690-83366841	0.00527411	0.0832806	3.98098	1
TCONS_00000837	XLOC_000304	ENSSSCG00000032485	1:83910830-83911513	0	0	0	1
TCONS_00000838	XLOC_000305	IBTK	1:83972494-84070798	0.633063	0.918181	0.536428	0.7914
TCONS_00000839	XLOC_000305	IBTK	1:83972494-84070798	3.4548	2.38084	-0.537134	0.7785
TCONS_00000840	XLOC_000305	IBTK	1:83972494-84070798	4.85943	1.92732	-1.33419	0.46455
TCONS_00000841	XLOC_000305	IBTK	1:83972494-84070798	0.0371721	0.1759	2.24246	1
TCONS_00000842	XLOC_000305	IBTK	1:83972494-84070798	10.3718	12.2577	0.241027	0.69435
TCONS_00000843	XLOC_000305	IBTK	1:83972494-84070798	2.68853	0.704944	-1.93124	0.49355
TCONS_00000844	XLOC_000306	ENSSSCG00000031482	1:84378452-84379044	0	0	0	1
TCONS_00000845	XLOC_000306	ENSSSCG00000031482	1:84378452-84379044	0	0	0	1
TCONS_00000846	XLOC_000306	ENSSSCG00000031482	1:84378452-84379044	0	0	0	1
TCONS_00000847	XLOC_000307	-	1:84540193-84542536	1.47243	0.136869	-3.42733	0.3045
TCONS_00000848	XLOC_000308	TENT5A	1:84544087-84556804	58.8463	54.0983	-0.121369	0.7489
TCONS_00000849	XLOC_000308	TENT5A	1:84544087-84556804	0.38733	0.648157	0.742778	0.74205
TCONS_00000850	XLOC_000308	TENT5A	1:84544087-84556804	0.172179	0.130715	-0.397483	1
TCONS_00000851	XLOC_000308	TENT5A	1:84544087-84556804	2.5459	1.5561	-0.710236	0.85985
TCONS_00000852	XLOC_000308	TENT5A	1:84544087-84556804	0.057619	0.323583	2.48952	0.13265
TCONS_00000853	XLOC_000309	ENSSSCG00000039755	1:85096971-85097045	0	0	0	1
TCONS_00000854	XLOC_000310	ELOVL4	1:86163083-86196000	6.94776e-05	3.26271e-05	-1.09048	1
TCONS_00000855	XLOC_000310	ELOVL4	1:86163083-86196000	0.712792	0.472654	-0.592696	0.70725
TCONS_00000856	XLOC_000310	ELOVL4	1:86163083-86196000	0.300262	0.174416	-0.783685	1
TCONS_00000857	XLOC_000311	LCA5	1:86516394-86685073	0.0891575	0.00905708	-3.29924	1
TCONS_00000858	XLOC_000311	LCA5	1:86516394-86685073	1.54756e-06	0	#NAME?	1
TCONS_00000859	XLOC_000311	LCA5	1:86516394-86685073	0.0171098	0.116093	2.76238	1
TCONS_00000860	XLOC_000312	HMGN3	1:86954327-86987461	7.76399	1.78011	-2.12483	0.26395
TCONS_00000861	XLOC_000312	HMGN3	1:86954327-86987461	0.000241762	0	#NAME?	1
TCONS_00000862	XLOC_000312	HMGN3	1:86954327-86987461	2.1961	0	#NAME?	0.205
TCONS_00000863	XLOC_000312	HMGN3	1:86954327-86987461	0	0	0	1
TCONS_00000864	XLOC_000312	HMGN3	1:86954327-86987461	0.730721	0.798252	0.127524	0.9362
TCONS_00000865	XLOC_000312	HMGN3	1:86954327-86987461	21.8361	21.4972	-0.0225702	0.97465
TCONS_00000866	XLOC_000312	HMGN3	1:86954327-86987461	0.140006	0.0211673	-2.72558	1
TCONS_00000867	XLOC_000313	PHIP	1:87117152-87245515	0.577518	0.228898	-1.33516	0.5552
TCONS_00000868	XLOC_000313	PHIP	1:87117152-87245515	7.15343	4.5424	-0.655178	0.4504
TCONS_00000869	XLOC_000313	PHIP	1:87117152-87245515	1.96109	2.56442	0.386976	0.74395
TCONS_00000870	XLOC_000313	PHIP	1:87117152-87245515	5.17206	6.17945	0.256737	0.71285
TCONS_00000871	XLOC_000313	PHIP	1:87117152-87245515	1.27827	0.465798	-1.45642	0.60345
TCONS_00000872	XLOC_000313	PHIP	1:87117152-87245515	1.34695	0.856561	-0.653064	0.6399
TCONS_00000873	XLOC_000314	-	1:87245629-87247723	21.677	15.6443	-0.470527	0.368
TCONS_00000874	XLOC_000315	ENSSSCG00000004475	1:88596214-88601044	0.0150432	0.159131	3.40303	1
TCONS_00000875	XLOC_000316	ENSSSCG00000038755	1:88884001-88885286	0	0	0	1
TCONS_00000876	XLOC_000317	IMPG1	1:89836324-89986396	0	0	0	1
TCONS_00000877	XLOC_000317	IMPG1	1:89836324-89986396	0	0	0	1
TCONS_00000878	XLOC_000317	IMPG1	1:89836324-89986396	0	0	0	1
TCONS_00000879	XLOC_000317	IMPG1	1:89836324-89986396	0	0	0	1
TCONS_00000880	XLOC_000317	IMPG1	1:89836324-89986396	0	0	0	1
TCONS_00000881	XLOC_000318	SENP6	1:90166646-90300286	2.60891	2.92925	0.167084	0.91045
TCONS_00000882	XLOC_000319	FILIP1	1:90388399-90638550	4.0787e-06	0	#NAME?	1
TCONS_00000883	XLOC_000319	FILIP1	1:90388399-90638550	0.314034	1.05211	1.74429	0.2567
TCONS_00000884	XLOC_000319	FILIP1	1:90388399-90638550	1.21688	1.19584	-0.025163	0.9761
TCONS_00000885	XLOC_000320	TMEM30A	1:90643885-90688161	0.0572147	0.320995	2.48809	1
TCONS_00000886	XLOC_000320	TMEM30A	1:90643885-90688161	12.0748	15.4378	0.354467	0.7695
TCONS_00000887	XLOC_000320	TMEM30A	1:90643885-90688161	46.3456	24.5531	-0.916529	0.1211
TCONS_00000888	XLOC_000320	TMEM30A	1:90643885-90688161	0.163981	0.276809	0.755361	0.7572
TCONS_00000889	XLOC_000321	COX7A2	1:90696750-90703485	134.408	97.7571	-0.459347	0.34625
TCONS_00000890	XLOC_000322	COL12A1	1:90744288-90874791	2.60415	3.44039	0.401761	0.8129
TCONS_00000891	XLOC_000322	COL12A1	1:90744288-90874791	2.28566	5.3788	1.23467	0.3559
TCONS_00000892	XLOC_000322	COL12A1	1:90744288-90874791	10.6694	11.5357	0.112624	0.8108
TCONS_00000893	XLOC_000323	RF00026	1:90744288-90874791	0	0	0	1
TCONS_00000895	XLOC_000324	SLC17A5	1:92286826-92342785	2.23079	2.13636	-0.0623993	0.9693
TCONS_00000896	XLOC_000324	SLC17A5	1:92286826-92342785	0.405803	0.385132	-0.0754284	0.90515
TCONS_00000897	XLOC_000324	SLC17A5	1:92286826-92342785	0.139576	0.827024	2.56687	0.3472
TCONS_00000898	XLOC_000324	SLC17A5	1:92286826-92342785	27.81	16.7157	-0.734396	0.41755
TCONS_00000899	XLOC_000324	SLC17A5	1:92286826-92342785	1.02936	0.0432721	-4.57216	0.46425
TCONS_00000900	XLOC_000324	SLC17A5	1:92286826-92342785	0.235195	0.318878	0.439149	0.8035
TCONS_00000901	XLOC_000324	SLC17A5	1:92286826-92342785	0.0843751	0.443386	2.39367	0.4916
TCONS_00000902	XLOC_000324	SLC17A5	1:92286826-92342785	3.97024	11.5124	1.53589	0.40275
TCONS_00000903	XLOC_000325	EEF1A1	1:92421229-92483236	0	0	0	1
TCONS_00000904	XLOC_000325	EEF1A1	1:92421229-92483236	0	0	0	1
TCONS_00000905	XLOC_000325	EEF1A1	1:92421229-92483236	0	0	0	1
TCONS_00000906	XLOC_000325	EEF1A1	1:92421229-92483236	0	0	0	1
TCONS_00000907	XLOC_000325	EEF1A1	1:92421229-92483236	0	0	0	1
TCONS_00000908	XLOC_000325	EEF1A1	1:92421229-92483236	0	0	0	1
TCONS_00000909	XLOC_000325	EEF1A1	1:92421229-92483236	0	0	0	1
TCONS_00000910	XLOC_000325	EEF1A1	1:92421229-92483236	0	0	0	1
TCONS_00000911	XLOC_000325	EEF1A1	1:92421229-92483236	0	0	0	1
TCONS_00000912	XLOC_000325	EEF1A1	1:92421229-92483236	0	0	0	1
TCONS_00000913	XLOC_000326	CGAS	1:92483277-92527296	10.1114	16.3307	0.691602	0.37935
TCONS_00000914	XLOC_000326	CGAS	1:92483277-92527296	0	0.00513314	inf	1
TCONS_00000915	XLOC_000326	CGAS	1:92483277-92527296	2.1533	2.2576	0.0682385	0.89385
TCONS_00000916	XLOC_000327	ENSSSCG00000035076	1:93085949-93099420	0	0	0	1
TCONS_00000917	XLOC_000328	ENSSSCG00000031966	1:93111776-93112559	0	0	0	1
TCONS_00000918	XLOC_000329	ENSSSCG00000005790	1:93149389-93150316	0	0	0	1
TCONS_00000919	XLOC_000330	ENSSSCG00000008882	1:93868757-93869355	0	0	0	1
TCONS_00000920	XLOC_000331	SETBP1	1:94314555-94663029	1.28681	1.45102	0.173277	0.91925
TCONS_00000921	XLOC_000331	SETBP1	1:94314555-94663029	2.04106	3.60115	0.819138	0.09815
TCONS_00000922	XLOC_000332	RF00100	1:95008674-95008977	0	0	0	1
TCONS_00000923	XLOC_000333	SLC14A2	1:95260780-95319541	0	0	0	1
TCONS_00000924	XLOC_000334	SLC14A1	1:95354237-95383869	0	0	0	1
TCONS_00000925	XLOC_000334	SLC14A1	1:95354237-95383869	0	0	0	1
TCONS_00000926	XLOC_000334	SLC14A1	1:95354237-95383869	0.035453	0.0198096	-0.839713	1
TCONS_00000927	XLOC_000334	SLC14A1	1:95354237-95383869	0	0	0	1
TCONS_00000928	XLOC_000334	SLC14A1	1:95354237-95383869	0	0	0	1
TCONS_00000929	XLOC_000334	SLC14A1	1:95354237-95383869	0	0	0	1
TCONS_00000930	XLOC_000335	SIGLEC15	1:95484224-95492660	0.0305014	0.0681525	1.15989	1
TCONS_00000931	XLOC_000336	HAUS1	1:95756219-95780761	0.919408	0.583578	-0.655779	0.82355
TCONS_00000932	XLOC_000336	HAUS1	1:95756219-95780761	0.1117	0.135032	0.273679	1
TCONS_00000933	XLOC_000336	HAUS1	1:95756219-95780761	0	4.24592e-05	inf	1
TCONS_00000934	XLOC_000336	HAUS1	1:95756219-95780761	1.84624	1.47258	-0.326247	0.84785
TCONS_00000935	XLOC_000336	HAUS1	1:95756219-95780761	1.41483	0.814758	-0.796183	0.69985
TCONS_00000936	XLOC_000336	HAUS1	1:95756219-95780761	1.27397	1.13346	-0.168599	0.94635
TCONS_00000937	XLOC_000337	C18orf25	1:95808694-95895027	1.2463	1.86415	0.58087	0.7901
TCONS_00000938	XLOC_000337	C18orf25	1:95808694-95895027	5.19518	7.25052	0.480912	0.41575
TCONS_00000939	XLOC_000337	C18orf25	1:95808694-95895027	0	0	0	1
TCONS_00000940	XLOC_000337	C18orf25	1:95808694-95895027	0.926766	0.199646	-2.21476	0.3129
TCONS_00000941	XLOC_000337	C18orf25	1:95808694-95895027	2.2116	2.76103	0.320118	0.8627
TCONS_00000942	XLOC_000338	RNF165	1:95951400-96066928	0.0039563	0.0312962	2.98376	1
TCONS_00000943	XLOC_000339	KATNAL2	1:96566811-96675096	0.0840519	1.11104e-06	-16.2071	1
TCONS_00000944	XLOC_000339	KATNAL2	1:96566811-96675096	0.0988644	0.16154	0.708369	1
TCONS_00000945	XLOC_000340	CTIF	1:98133311-98455708	0.35801	0.693066	0.952991	0.38905
TCONS_00000946	XLOC_000340	CTIF	1:98133311-98455708	0.136634	0	#NAME?	1
TCONS_00000947	XLOC_000340	CTIF	1:98133311-98455708	0	0.0102073	inf	1
TCONS_00000948	XLOC_000340	CTIF	1:98133311-98455708	0	9.53421e-06	inf	1
TCONS_00000949	XLOC_000340	CTIF	1:98133311-98455708	0.0341569	0.128161	1.90771	1
TCONS_00000950	XLOC_000340	CTIF	1:98133311-98455708	6.61723e-05	8.16493e-05	0.303214	1
TCONS_00000951	XLOC_000340	CTIF	1:98133311-98455708	0.0369982	0.0609517	0.720213	1
TCONS_00000952	XLOC_000341	RF00402	1:99059820-99059925	0	0	0	1
TCONS_00000953	XLOC_000342	LIPG	1:99081903-99110876	7.7106e-05	0.117064	10.5682	1
TCONS_00000954	XLOC_000342	LIPG	1:99081903-99110876	0.163732	0.243092	0.570166	1
TCONS_00000955	XLOC_000342	LIPG	1:99081903-99110876	0.741224	0.14836	-2.32081	0.3595
TCONS_00000956	XLOC_000342	LIPG	1:99081903-99110876	0.737249	0.737418	0.000331314	0.99775
TCONS_00000957	XLOC_000343	RF00492	1:99311560-99311706	0	0	0	1
TCONS_00000958	XLOC_000344	RF00283	1:99311787-99311870	0	0	0	1
TCONS_00000959	XLOC_000345	ENSSSCG00000004511	1:99414915-99810153	9.41113	9.74114	0.0497229	0.97035
TCONS_00000960	XLOC_000346	RF00026	1:99414915-99810153	0	0	0	1
TCONS_00000961	XLOC_000347	ENSSSCG00000038388	1:99414915-99810153	1.49732	2.13526	0.512028	0.78345
TCONS_00000962	XLOC_000348	ENSSSCG00000004518	1:99976206-99995059	2.13476	0.991322	-1.10665	0.5479
TCONS_00000963	XLOC_000348	ENSSSCG00000004518	1:99976206-99995059	0.00652545	0.0394714	2.59666	1
TCONS_00000964	XLOC_000348	ENSSSCG00000004518	1:99976206-99995059	0.398556	0.168318	-1.24359	0.70415
TCONS_00000965	XLOC_000348	ENSSSCG00000004518	1:99976206-99995059	4.36017	2.85268	-0.612066	0.41585
TCONS_00000966	XLOC_000349	MAPK4	1:100107425-100291591	0.00014908	0.0850736	9.15648	1
TCONS_00000967	XLOC_000349	MAPK4	1:100107425-100291591	0.140802	0.000432604	-8.3464	1
TCONS_00000968	XLOC_000349	MAPK4	1:100107425-100291591	0.0257023	0.424927	4.04725	0.2127
TCONS_00000969	XLOC_000349	MAPK4	1:100107425-100291591	0.00781141	0.00139952	-2.48066	1
TCONS_00000970	XLOC_000350	ME2	1:100419398-100476021	51.9389	52.7116	0.0213057	0.97415
TCONS_00000971	XLOC_000350	ME2	1:100419398-100476021	36.828	32.6994	-0.171539	0.8728
TCONS_00000972	XLOC_000350	ME2	1:100419398-100476021	0.144691	0.5244	1.85769	0.4712
TCONS_00000973	XLOC_000351	SMAD4	1:100492453-100632822	5.64573	5.55364	-0.0237258	0.98715
TCONS_00000974	XLOC_000352	ELAC1	1:100492453-100632822	2.5145	3.4947	0.474902	0.75635
TCONS_00000975	XLOC_000352	SMAD4	1:100492453-100632822	2.59964	0	#NAME?	0.1329
TCONS_00000976	XLOC_000352	SMAD4	1:100492453-100632822	0	0.153267	inf	1
TCONS_00000977	XLOC_000353	SMAD4	1:100492453-100632822	3.31411	2.67717	-0.307912	0.82175
TCONS_00000978	XLOC_000354	RF00004	1:100492453-100632822	0	0	0	1
TCONS_00000979	XLOC_000352	SMAD4	1:100492453-100632822	17.7183	12.5508	-0.49746	0.75255
TCONS_00000980	XLOC_000352	SMAD4	1:100492453-100632822	72.5419	54.9137	-0.40165	0.65605
TCONS_00000981	XLOC_000352	SMAD4	1:100492453-100632822	0.931292	1.00308	0.107131	0.96155
TCONS_00000982	XLOC_000352	SMAD4	1:100492453-100632822	21.7189	24.5334	0.175797	0.8785
TCONS_00000983	XLOC_000352	SMAD4	1:100492453-100632822	1.55921	0	#NAME?	0.0597
TCONS_00000984	XLOC_000352	SMAD4	1:100492453-100632822	0	0	0	1
TCONS_00000985	XLOC_000352	SMAD4	1:100492453-100632822	0.769259	0.404563	-0.927106	0.60745
TCONS_00000986	XLOC_000352	SMAD4	1:100492453-100632822	0.374076	0.952136	1.34783	0.5754
TCONS_00000987	XLOC_000352	SMAD4	1:100492453-100632822	0.850851	1.21619	0.515384	0.7428
TCONS_00000988	XLOC_000355	DCC	1:102080199-103082095	0.072999	0.107864	0.563263	1
TCONS_00000989	XLOC_000356	POLI	1:103794070-103824644	0.290714	0.697902	1.26342	0.5224
TCONS_00000990	XLOC_000356	POLI	1:103794070-103824644	0.0898429	0.401701	2.16065	0.51595
TCONS_00000991	XLOC_000356	POLI	1:103794070-103824644	0.0294821	0.10074	1.77273	1
TCONS_00000992	XLOC_000356	POLI	1:103794070-103824644	0.464281	0.182603	-1.34629	0.5513
TCONS_00000993	XLOC_000356	POLI	1:103794070-103824644	0.705815	0.515257	-0.453999	0.7485
TCONS_00000994	XLOC_000357	C18orf54	1:103861548-103887284	0.145388	0.0362725	-2.00296	1
TCONS_00000995	XLOC_000357	C18orf54	1:103861548-103887284	0.680716	0.329084	-1.0486	0.4704
TCONS_00000996	XLOC_000357	C18orf54	1:103861548-103887284	0.000124261	0.281791	11.147	0.25255
TCONS_00000997	XLOC_000357	C18orf54	1:103861548-103887284	0.810758	1.09521	0.433858	0.72625
TCONS_00000998	XLOC_000358	ENSSSCG00000038606	1:103906287-103921908	0.0561422	0.140377	1.32215	1
TCONS_00000999	XLOC_000358	ENSSSCG00000038606	1:103906287-103921908	8.63956	7.06034	-0.29122	0.66225
TCONS_00001000	XLOC_000359	ENSSSCG00000039443	1:104157072-104170987	0.0104319	0.00423401	-1.3009	1
TCONS_00001001	XLOC_000360	-	1:104204800-104208987	0.18681	0.431077	1.20637	1
TCONS_00001002	XLOC_000361	RAB27B	1:104241570-104418719	1.59956	0.953577	-0.746256	0.80325
TCONS_00001003	XLOC_000361	RAB27B	1:104241570-104418719	1.45458	0	#NAME?	0.1612
TCONS_00001004	XLOC_000361	RAB27B	1:104241570-104418719	0.0197092	0.0169998	-0.213354	1
TCONS_00001005	XLOC_000361	RAB27B	1:104241570-104418719	15.5277	17.7785	0.195293	0.65015
TCONS_00001006	XLOC_000362	ENSSSCG00000040748	1:104420667-104474696	0	0	0	1
TCONS_00001007	XLOC_000363	WDR7	1:105973627-106411705	0.0825167	0	#NAME?	1
TCONS_00001008	XLOC_000363	WDR7	1:105973627-106411705	0	0	0	1
TCONS_00001009	XLOC_000363	WDR7	1:105973627-106411705	1.15584	2.02179	0.806685	0.6814
TCONS_00001010	XLOC_000363	WDR7	1:105973627-106411705	0.531819	0.133815	-1.99069	0.6707
TCONS_00001011	XLOC_000363	WDR7	1:105973627-106411705	0	0	0	1
TCONS_00001012	XLOC_000363	WDR7	1:105973627-106411705	4.43166	5.68122	0.358354	0.68545
TCONS_00001013	XLOC_000363	WDR7	1:105973627-106411705	0.593588	0	#NAME?	0.1103
TCONS_00001014	XLOC_000364	ST8SIA3	1:106683631-106697980	0.0699557	0.323823	2.21069	0.3156
TCONS_00001015	XLOC_000364	ST8SIA3	1:106683631-106697980	0.329436	0.100938	-1.70653	0.26885
TCONS_00001016	XLOC_000365	ONECUT2	1:106751324-106807811	3.98757	3.88763	-0.0366196	0.9449
TCONS_00001017	XLOC_000365	-	1:106751324-106807811	2.86744	4.45247	0.634843	0.79555
TCONS_00001018	XLOC_000366	ENSSSCG00000033063	1:106834275-106898418	0.886832	2.35714	1.4103	0.4345
TCONS_00001019	XLOC_000367	MTFMT	1:106970634-107011354	0.611665	0.707427	0.209839	0.93175
TCONS_00001020	XLOC_000367	MTFMT	1:106970634-107011354	4.34658	3.64051	-0.255738	0.7719
TCONS_00001021	XLOC_000367	MTFMT	1:106970634-107011354	0.488334	0.851492	0.802125	0.74525
TCONS_00001022	XLOC_000367	MTFMT	1:106970634-107011354	4.02359	5.08396	0.33747	0.74965
TCONS_00001023	XLOC_000367	MTFMT	1:106970634-107011354	4.81358	5.86846	0.285872	0.891
TCONS_00001024	XLOC_000368	SPG21	1:107011804-107036350	6.97999	5.33095	-0.388831	0.78855
TCONS_00001025	XLOC_000368	SPG21	1:107011804-107036350	3.94571	8.87208	1.16899	0.33165
TCONS_00001026	XLOC_000368	SPG21	1:107011804-107036350	6.37297	7.2378	0.183585	0.8896
TCONS_00001027	XLOC_000369	ENSSSCG00000037998	1:107102703-107138906	0.00691079	0.0278064	2.00849	1
TCONS_00001028	XLOC_000370	PIF1	1:107184511-107232841	0.14914	0.0879556	-0.761825	1
TCONS_00001029	XLOC_000370	PIF1	1:107184511-107232841	0.0198885	0.016182	-0.297546	1
TCONS_00001030	XLOC_000371	PLEKHO2	1:107184511-107232841	1.72696	1.76269	0.0295441	0.98955
TCONS_00001031	XLOC_000372	RBPMS2	1:107259351-107296524	0.20555	0.418066	1.02424	0.26095
TCONS_00001032	XLOC_000373	OAZ2	1:107325190-107339332	9.90352	9.19046	-0.107804	0.8441
TCONS_00001033	XLOC_000373	OAZ2	1:107325190-107339332	0.458952	0.225699	-1.02394	0.6807
TCONS_00001034	XLOC_000374	PCLAF	1:107659434-107669476	10.7092	10.8139	0.0140362	0.9911
TCONS_00001035	XLOC_000374	PCLAF	1:107659434-107669476	20.9866	0	#NAME?	0.0347
TCONS_00001036	XLOC_000374	PCLAF	1:107659434-107669476	42.9214	59.2484	0.465081	0.43765
TCONS_00001037	XLOC_000374	PCLAF	1:107659434-107669476	3.14648	0	#NAME?	0.1526
TCONS_00001038	XLOC_000375	CSNK1G1	1:107690005-107884050	3.21185	4.95562	0.625663	0.779
TCONS_00001039	XLOC_000375	CSNK1G1	1:107690005-107884050	1.19795	0	#NAME?	0.18455
TCONS_00001040	XLOC_000375	CSNK1G1	1:107690005-107884050	1.74158	1.95441	0.166336	0.9195
TCONS_00001041	XLOC_000375	CSNK1G1	1:107690005-107884050	4.74065	8.50486	0.843203	0.2384
TCONS_00001042	XLOC_000376	PPIB	1:107886611-107897529	34.798	50.9271	0.54943	0.155
TCONS_00001043	XLOC_000376	PPIB	1:107886611-107897529	0	0	0	1
TCONS_00001044	XLOC_000377	CIAO2A	1:107909670-107969298	11.1974	5.46991	-1.03357	0.51695
TCONS_00001045	XLOC_000377	CIAO2A	1:107909670-107969298	39.6851	21.3322	-0.895564	0.3107
TCONS_00001046	XLOC_000378	DAPK2	1:107997284-108133181	0.835172	0.687333	-0.281065	0.8272
TCONS_00001047	XLOC_000378	DAPK2	1:107997284-108133181	0.0619505	0.0312724	-0.986226	1
TCONS_00001048	XLOC_000378	DAPK2	1:107997284-108133181	0.192257	0.318143	0.726639	0.62235
TCONS_00001049	XLOC_000378	DAPK2	1:107997284-108133181	0.13178	0.000818941	-7.33016	1
TCONS_00001050	XLOC_000378	DAPK2	1:107997284-108133181	0.357773	0.760286	1.0875	0.62295
TCONS_00001051	XLOC_000379	HERC1	1:108205793-108404051	5.7705	5.33827	-0.112324	0.87165
TCONS_00001052	XLOC_000379	HERC1	1:108205793-108404051	1.02262	2.26634	1.14809	0.5165
TCONS_00001053	XLOC_000379	HERC1	1:108205793-108404051	0.468875	0.0964195	-2.2818	0.55005
TCONS_00001054	XLOC_000379	HERC1	1:108205793-108404051	7.96886e-05	0	#NAME?	1
TCONS_00001055	XLOC_000379	HERC1	1:108205793-108404051	0.70268	0.588437	-0.255978	0.8633
TCONS_00001056	XLOC_000379	HERC1	1:108205793-108404051	6.56865	5.66627	-0.213198	0.7045
TCONS_00001057	XLOC_000380	CA12	1:108586235-108708185	0.949998	1.24619	0.391533	0.7703
TCONS_00001058	XLOC_000380	CA12	1:108586235-108708185	0.114468	0.0939558	-0.284884	1
TCONS_00001059	XLOC_000381	RAB8B	1:108764303-108840218	0.264193	0.516632	0.967547	0.4774
TCONS_00001060	XLOC_000382	ENSSSCG00000023158	1:108881463-108895785	2.04659	2.19462	0.100747	0.9446
TCONS_00001061	XLOC_000382	ENSSSCG00000023158	1:108881463-108895785	14.4118	12.3743	-0.219909	0.72345
TCONS_00001062	XLOC_000382	ENSSSCG00000023158	1:108881463-108895785	61.77	40.9046	-0.594644	0.38695
TCONS_00001063	XLOC_000383	ENSSSCG00000012839	1:109823181-109823386	0	0	0	1
TCONS_00001064	XLOC_000384	ENSSSCG00000004572	1:109825437-109827175	0.0967176	0.13908	0.524065	1
TCONS_00001065	XLOC_000385	VPS13C	1:109931250-110104257	7.94641	4.59115	-0.791447	0.69715
TCONS_00001066	XLOC_000385	VPS13C	1:109931250-110104257	0.170742	0	#NAME?	1
TCONS_00001067	XLOC_000385	VPS13C	1:109931250-110104257	1.63614	1.11662	-0.551157	0.79765
TCONS_00001068	XLOC_000385	VPS13C	1:109931250-110104257	1.53508	0.721022	-1.0902	0.706
TCONS_00001069	XLOC_000385	VPS13C	1:109931250-110104257	0.000715958	0.136423	7.574	1
TCONS_00001070	XLOC_000385	VPS13C	1:109931250-110104257	14.2748	12.2215	-0.224047	0.61365
TCONS_00001071	XLOC_000386	-	1:110719326-110729514	0.646788	0.880121	0.444409	0.67155
TCONS_00001072	XLOC_000387	RORA	1:111287885-111480264	0.139479	0.000342044	-8.67165	1
TCONS_00001073	XLOC_000387	RORA	1:111287885-111480264	1.66664	0.208515	-2.99872	0.3436
TCONS_00001074	XLOC_000388	RF02271	1:111287885-111480264	0	0	0	1
TCONS_00001075	XLOC_000387	RORA	1:111287885-111480264	3.70857	1.71469	-1.11291	0.4374
TCONS_00001076	XLOC_000387	RORA	1:111287885-111480264	2.01334	2.23927	0.153441	0.8677
TCONS_00001077	XLOC_000389	ICE2	1:111489167-111561911	0.406563	0.960522	1.24034	0.6239
TCONS_00001078	XLOC_000389	ICE2	1:111489167-111561911	0.0213288	0	#NAME?	1
TCONS_00001079	XLOC_000389	ICE2	1:111489167-111561911	0	0.00717898	inf	1
TCONS_00001080	XLOC_000389	ICE2	1:111489167-111561911	4.84051	5.07639	0.0686426	0.89835
TCONS_00001081	XLOC_000389	ICE2	1:111489167-111561911	0	0	0	1
TCONS_00001082	XLOC_000390	ANXA2	1:111588305-111635100	0	0	0	1
TCONS_00001083	XLOC_000390	ANXA2	1:111588305-111635100	26.8791	10.7747	-1.31884	0.635
TCONS_00001084	XLOC_000390	ANXA2	1:111588305-111635100	373.143	519.944	0.478628	0.2185
TCONS_00001085	XLOC_000390	ANXA2	1:111588305-111635100	59.7622	0.10028	-9.21906	0.2764
TCONS_00001086	XLOC_000390	ANXA2	1:111588305-111635100	0.636246	0.820177	0.36635	0.7855
TCONS_00001087	XLOC_000390	ANXA2	1:111588305-111635100	2.42672	4.27881	0.818204	0.6471
TCONS_00001088	XLOC_000391	ENSSSCG00000039280	1:111864304-111864712	0.0569783	0	#NAME?	1
TCONS_00001089	XLOC_000392	BNIP2	1:112344059-112369245	0.810733	0.767446	-0.0791626	0.966
TCONS_00001090	XLOC_000392	BNIP2	1:112344059-112369245	4.96605	4.48869	-0.145806	0.93125
TCONS_00001091	XLOC_000392	BNIP2	1:112344059-112369245	2.0959	0.831146	-1.3344	0.49235
TCONS_00001092	XLOC_000392	BNIP2	1:112344059-112369245	1.67262	2.79756	0.74206	0.55745
TCONS_00001093	XLOC_000392	BNIP2	1:112344059-112369245	3.32893	1.15377	-1.5287	0.2935
TCONS_00001094	XLOC_000393	ENSSSCG00000004583	1:112371281-112415049	22.7922	21.6961	-0.0711018	0.90065
TCONS_00001095	XLOC_000393	ENSSSCG00000004583	1:112371281-112415049	0.378644	0.190264	-0.992839	0.6847
TCONS_00001096	XLOC_000394	MYO1E	1:112677817-112901999	15.5194	15.3994	-0.0112002	0.9772
TCONS_00001097	XLOC_000394	MYO1E	1:112677817-112901999	0.0202644	0	#NAME?	1
TCONS_00001098	XLOC_000394	MYO1E	1:112677817-112901999	0	0	0	1
TCONS_00001099	XLOC_000395	ENSSSCG00000035260	1:113076909-113077911	0	0	0	1
TCONS_00001100	XLOC_000395	ENSSSCG00000035260	1:113076909-113077911	0	0	0	1
TCONS_00001101	XLOC_000396	SLTM	1:113084863-113136206	1.73629	1.94506	0.163806	0.89225
TCONS_00001102	XLOC_000396	SLTM	1:113084863-113136206	0.0750501	0.277589	1.88703	0.6253
TCONS_00001103	XLOC_000396	SLTM	1:113084863-113136206	0.317505	0.479346	0.59429	0.7964
TCONS_00001104	XLOC_000396	SLTM	1:113084863-113136206	0.0640255	0.20932	1.70899	1
TCONS_00001105	XLOC_000396	SLTM	1:113084863-113136206	3.79668	1.42591	-1.41286	0.5477
TCONS_00001106	XLOC_000396	SLTM	1:113084863-113136206	1.20435	4.02528	1.74083	0.4783
TCONS_00001107	XLOC_000396	SLTM	1:113084863-113136206	3.03863	0.930587	-1.70721	0.34475
TCONS_00001108	XLOC_000396	SLTM	1:113084863-113136206	3.16156	0.948577	-1.7368	0.3454
TCONS_00001109	XLOC_000396	SLTM	1:113084863-113136206	2.76332	3.06117	0.147684	0.92905
TCONS_00001110	XLOC_000396	SLTM	1:113084863-113136206	0.0170498	0.0346009	1.02105	1
TCONS_00001111	XLOC_000396	SLTM	1:113084863-113136206	1.75074	0.411231	-2.08994	0.37275
TCONS_00001112	XLOC_000396	SLTM	1:113084863-113136206	4.50966	4.99213	0.146637	0.8713
TCONS_00001113	XLOC_000396	SLTM	1:113084863-113136206	0.668777	0.943937	0.497166	0.84705
TCONS_00001114	XLOC_000397	ADAM10	1:113289083-113412543	1.53793	1.29036	-0.253214	0.90755
TCONS_00001115	XLOC_000397	ADAM10	1:113289083-113412543	0.295791	0.0721012	-2.03649	0.2385
TCONS_00001116	XLOC_000397	ADAM10	1:113289083-113412543	1.38126	1.00562	-0.457908	0.79265
TCONS_00001117	XLOC_000397	ADAM10	1:113289083-113412543	1.10837	0.927243	-0.257423	0.8917
TCONS_00001118	XLOC_000397	ADAM10	1:113289083-113412543	0.808614	1.56691	0.954399	0.6277
TCONS_00001119	XLOC_000397	ADAM10	1:113289083-113412543	0.0756849	0.0205929	-1.87786	1
TCONS_00001120	XLOC_000397	ADAM10	1:113289083-113412543	1.3214	0.385618	-1.77682	0.4678
TCONS_00001121	XLOC_000397	ADAM10	1:113289083-113412543	36.0378	32.6875	-0.14077	0.74635
TCONS_00001122	XLOC_000398	ENSSSCG00000004594	1:113289083-113412543	0.455858	0	#NAME?	0.15355
TCONS_00001123	XLOC_000399	ALDH1A2	1:113794039-114037046	0.342831	0.122102	-1.48941	0.65745
TCONS_00001124	XLOC_000399	ALDH1A2	1:113794039-114037046	1.5221	1.80538	0.246238	0.79715
TCONS_00001125	XLOC_000400	ENSSSCG00000004598	1:114266936-114386473	3.93594	4.00187	0.0239666	0.93475
TCONS_00001126	XLOC_000401	-	1:114411819-114598931	0.64732	0.595099	-0.121348	0.9424
TCONS_00001127	XLOC_000401	-	1:114411819-114598931	0.426371	0.812271	0.929852	0.6075
TCONS_00001128	XLOC_000402	TCF12	1:114682303-115056366	2.20553	3.90655	0.824769	0.6155
TCONS_00001129	XLOC_000403	ENSSSCG00000026960	1:115169369-115357933	3.59177	2.85409	-0.331663	0.8569
TCONS_00001130	XLOC_000403	ENSSSCG00000026960	1:115169369-115357933	3.42292	4.14019	0.274469	0.8312
TCONS_00001131	XLOC_000403	ENSSSCG00000026960	1:115169369-115357933	0.500141	0.754885	0.593923	0.7923
TCONS_00001132	XLOC_000403	ENSSSCG00000026960	1:115169369-115357933	0.0336584	0.0272037	-0.307165	1
TCONS_00001133	XLOC_000403	ENSSSCG00000026960	1:115169369-115357933	0	0.309177	inf	0.1678
TCONS_00001134	XLOC_000403	ENSSSCG00000026960	1:115169369-115357933	0.000459448	0.256913	9.12716	1
TCONS_00001135	XLOC_000403	ENSSSCG00000026960	1:115169369-115357933	2.21784	2.33791	0.0760639	0.9519
TCONS_00001136	XLOC_000403	ENSSSCG00000026960	1:115169369-115357933	2.12179	0.0773668	-4.77742	0.2697
TCONS_00001137	XLOC_000403	ENSSSCG00000026960	1:115169369-115357933	0.263288	0.0407218	-2.69277	0.34715
TCONS_00001138	XLOC_000403	ENSSSCG00000026960	1:115169369-115357933	1.66978	2.0052	0.264091	0.88045
TCONS_00001139	XLOC_000403	ENSSSCG00000026960	1:115169369-115357933	0.0432729	0.246637	2.51086	1
TCONS_00001140	XLOC_000403	ENSSSCG00000026960	1:115169369-115357933	1.25509	1.23837	-0.0193472	0.98895
TCONS_00001141	XLOC_000404	MNS1	1:115471921-115607894	0.835964	0.986195	0.238432	0.81295
TCONS_00001142	XLOC_000405	RF00100	1:115471921-115607894	0.361248	0	#NAME?	1
TCONS_00001143	XLOC_000406	RFX7	1:115731147-115871977	1.46406	1.38815	-0.0768045	0.95215
TCONS_00001144	XLOC_000406	RFX7	1:115731147-115871977	0.207814	0.0878432	-1.24229	1
TCONS_00001145	XLOC_000406	RFX7	1:115731147-115871977	1.58689	1.9236	0.277611	0.6785
TCONS_00001146	XLOC_000406	RFX7	1:115731147-115871977	0	0.0221345	inf	1
TCONS_00001147	XLOC_000406	RFX7	1:115731147-115871977	1.68604	3.22348	0.934983	0.46745
TCONS_00001148	XLOC_000406	RFX7	1:115731147-115871977	1.81081	1.3214	-0.454576	0.7912
TCONS_00001149	XLOC_000407	NEDD4	1:115941941-116070787	3.77875	2.34279	-0.68968	0.6618
TCONS_00001150	XLOC_000407	NEDD4	1:115941941-116070787	2.65729	1.66764	-0.672145	0.7956
TCONS_00001151	XLOC_000407	NEDD4	1:115941941-116070787	0.389792	1.18199	1.60044	0.55455
TCONS_00001152	XLOC_000407	NEDD4	1:115941941-116070787	0.210697	0.631636	1.58392	0.6263
TCONS_00001153	XLOC_000407	NEDD4	1:115941941-116070787	1.09809	0.858782	-0.354636	0.87665
TCONS_00001154	XLOC_000407	NEDD4	1:115941941-116070787	0.322714	0.0701915	-2.20089	0.60145
TCONS_00001155	XLOC_000407	NEDD4	1:115941941-116070787	2.82461	4.5471	0.686896	0.5289
TCONS_00001156	XLOC_000407	NEDD4	1:115941941-116070787	1.48452	1.57049	0.0812221	0.96155
TCONS_00001157	XLOC_000407	NEDD4	1:115941941-116070787	0.41271	1.43687	1.79973	0.3503
TCONS_00001158	XLOC_000407	NEDD4	1:115941941-116070787	1.29526	1.36485	0.0755044	0.95355
TCONS_00001159	XLOC_000407	NEDD4	1:115941941-116070787	0.347149	0.235958	-0.557024	0.84035
TCONS_00001160	XLOC_000408	PRTG	1:116132153-116268782	0.00598815	0.0373067	2.63925	1
TCONS_00001161	XLOC_000408	PRTG	1:116132153-116268782	0.0228378	0.0203715	-0.164873	1
TCONS_00001162	XLOC_000409	PYGO1	1:116293343-116320256	2.30955	2.67953	0.214366	0.71615
TCONS_00001163	XLOC_000410	DNAAF4	1:116332318-116429983	0.0943015	0.232114	1.29948	0.3897
TCONS_00001164	XLOC_000411	CCPG1	1:116449068-116606474	0.655537	0.633169	-0.0500871	0.96575
TCONS_00001165	XLOC_000411	CCPG1	1:116449068-116606474	1.23224	2.16758	0.814804	0.75845
TCONS_00001166	XLOC_000411	CCPG1	1:116449068-116606474	2.1485	1.2846	-0.742009	0.6869
TCONS_00001167	XLOC_000411	CCPG1	1:116449068-116606474	0.637304	0.249475	-1.35309	0.5616
TCONS_00001168	XLOC_000411	CCPG1	1:116449068-116606474	0.042087	0.17816	2.08173	1
TCONS_00001169	XLOC_000411	CCPG1	1:116449068-116606474	13.1694	9.02146	-0.545753	0.4827
TCONS_00001170	XLOC_000411	CCPG1	1:116449068-116606474	0	0.0919306	inf	1
TCONS_00001171	XLOC_000411	CCPG1	1:116449068-116606474	2.34376	0.615525	-1.92893	0.42935
TCONS_00001172	XLOC_000411	CCPG1	1:116449068-116606474	0.628206	0	#NAME?	0.0736
TCONS_00001173	XLOC_000412	ssc-mir-628	1:116449068-116606474	0	0	0	1
TCONS_00001174	XLOC_000411	CCPG1	1:116449068-116606474	1.79952	2.79217	0.633774	0.72265
TCONS_00001175	XLOC_000413	RAB27A	1:116449068-116606474	0.900437	0.199174	-2.1766	0.30115
TCONS_00001176	XLOC_000413	RAB27A	1:116449068-116606474	0	0.0434243	inf	1
TCONS_00001177	XLOC_000413	RAB27A	1:116449068-116606474	1.14831	1.54302	0.42624	0.81845
TCONS_00001178	XLOC_000413	RAB27A	1:116449068-116606474	0.214655	0	#NAME?	0.07955
TCONS_00001179	XLOC_000413	RAB27A	1:116449068-116606474	2.44679	1.97204	-0.311205	0.8733
TCONS_00001180	XLOC_000413	RAB27A	1:116449068-116606474	7.29895	3.66503	-0.993866	0.437
TCONS_00001181	XLOC_000413	RAB27A	1:116449068-116606474	2.61309	2.50681	-0.0599074	0.96935
TCONS_00001182	XLOC_000413	RAB27A	1:116449068-116606474	23.2965	23.5308	0.0144385	0.9864
TCONS_00001183	XLOC_000413	RAB27A	1:116449068-116606474	3.42027	0.763254	-2.16387	0.31895
TCONS_00001184	XLOC_000413	RAB27A	1:116449068-116606474	0.507559	0	#NAME?	0.153
TCONS_00001185	XLOC_000413	RAB27A	1:116449068-116606474	0.000542646	0	#NAME?	1
TCONS_00001186	XLOC_000413	RAB27A	1:116449068-116606474	0.301324	0	#NAME?	1
TCONS_00001187	XLOC_000413	RAB27A	1:116449068-116606474	0.325547	0.239009	-0.4458	0.8343
TCONS_00001188	XLOC_000414	ENSSSCG00000024983	1:116612356-116631800	9.29226	7.04479	-0.399472	0.40435
TCONS_00001189	XLOC_000415	WDR72	1:117945981-118159285	0.0437388	4.00675e-06	-13.4142	1
TCONS_00001190	XLOC_000415	WDR72	1:117945981-118159285	0.419967	0.303685	-0.467701	0.6797
TCONS_00001191	XLOC_000416	ONECUT1	1:118913443-118952453	0	0	0	1
TCONS_00001192	XLOC_000417	FAM214A	1:118993419-119124674	0	0	0	1
TCONS_00001193	XLOC_000418	FAM214A	1:118993419-119124674	0.678292	0.947612	0.482392	0.8463
TCONS_00001194	XLOC_000417	FAM214A	1:118993419-119124674	0.347966	0.659462	0.922345	0.5955
TCONS_00001195	XLOC_000417	FAM214A	1:118993419-119124674	0.161493	0.116956	-0.465499	1
TCONS_00001196	XLOC_000417	FAM214A	1:118993419-119124674	0.00393843	0.945436	7.90722	0.33405
TCONS_00001197	XLOC_000417	FAM214A	1:118993419-119124674	0.373523	0.612794	0.714206	0.8139
TCONS_00001198	XLOC_000417	FAM214A	1:118993419-119124674	1.89369	1.47824	-0.357315	0.8022
TCONS_00001199	XLOC_000417	FAM214A	1:118993419-119124674	2.46739	1.83295	-0.428821	0.7676
TCONS_00001200	XLOC_000417	FAM214A	1:118993419-119124674	0.424691	0.823217	0.95486	0.72535
TCONS_00001201	XLOC_000417	FAM214A	1:118993419-119124674	1.43763	1.4851	0.0468632	0.9765
TCONS_00001202	XLOC_000419	MYO5A	1:119134287-119394725	8.10751	8.24292	0.0238978	0.97995
TCONS_00001203	XLOC_000419	MYO5A	1:119134287-119394725	1.37792	2.62229	0.928338	0.78785
TCONS_00001204	XLOC_000419	MYO5A	1:119134287-119394725	0	0	0	1
TCONS_00001205	XLOC_000419	MYO5A	1:119134287-119394725	6.9653	4.17425	-0.738667	0.74155
TCONS_00001206	XLOC_000419	MYO5A	1:119134287-119394725	0.00184211	5.39164e-05	-5.09449	1
TCONS_00001207	XLOC_000419	MYO5A	1:119134287-119394725	1.46229	1.30222	-0.167261	0.9311
TCONS_00001208	XLOC_000419	MYO5A	1:119134287-119394725	0.424997	0.31517	-0.431321	0.81825
TCONS_00001209	XLOC_000419	MYO5A	1:119134287-119394725	0.893815	0.550435	-0.699404	0.7712
TCONS_00001210	XLOC_000419	MYO5A	1:119134287-119394725	1.67278	1.51688	-0.14114	0.9086
TCONS_00001211	XLOC_000419	MYO5A	1:119134287-119394725	0	0.172036	inf	1
TCONS_00001212	XLOC_000420	MYO5C	1:119407239-119536426	6.2777e-05	0	#NAME?	1
TCONS_00001213	XLOC_000420	MYO5C	1:119407239-119536426	0.54841	1.02088	0.896486	0.69925
TCONS_00001214	XLOC_000420	MYO5C	1:119407239-119536426	0	0.000875923	inf	1
TCONS_00001215	XLOC_000420	MYO5C	1:119407239-119536426	2.99188	1.90784	-0.649109	0.37825
TCONS_00001216	XLOC_000421	GNB5	1:119537550-119590822	0.0860768	0	#NAME?	1
TCONS_00001217	XLOC_000421	GNB5	1:119537550-119590822	0	0.0358514	inf	1
TCONS_00001218	XLOC_000421	GNB5	1:119537550-119590822	0.949742	1.59175	0.745003	0.2538
TCONS_00001219	XLOC_000422	ENSSSCG00000004623	1:119597087-119599685	0	0	0	1
TCONS_00001220	XLOC_000423	ENSSSCG00000004624	1:119725028-119771400	1.13222	0	#NAME?	0.1382
TCONS_00001221	XLOC_000424	LEO1	1:119805070-120298549	2.6515	1.94329	-0.448303	0.79665
TCONS_00001222	XLOC_000424	LEO1	1:119805070-120298549	19.5045	13.3586	-0.546036	0.52825
TCONS_00001223	XLOC_000424	LEO1	1:119805070-120298549	0	0.260073	inf	0.02505
TCONS_00001224	XLOC_000425	LYSMD2	1:119805070-120298549	1.01855	2.07404	1.02592	0.5321
TCONS_00001225	XLOC_000425	LYSMD2	1:119805070-120298549	0.188164	0.0643784	-1.54734	1
TCONS_00001226	XLOC_000425	LYSMD2	1:119805070-120298549	0.526704	0.41571	-0.341414	0.8663
TCONS_00001227	XLOC_000426	ENSSSCG00000031840	1:119805070-120298549	0	0	0	1
TCONS_00001228	XLOC_000427	DMXL2	1:119805070-120298549	0.45524	0.00739397	-5.94414	0.44145
TCONS_00001229	XLOC_000427	DMXL2	1:119805070-120298549	0	0	0	1
TCONS_00001230	XLOC_000427	DMXL2	1:119805070-120298549	0	0.0308733	inf	1
TCONS_00001231	XLOC_000427	DMXL2	1:119805070-120298549	0	0	0	1
TCONS_00001232	XLOC_000427	DMXL2	1:119805070-120298549	0	5.08019e-05	inf	1
TCONS_00001233	XLOC_000427	DMXL2	1:119805070-120298549	0	0	0	1
TCONS_00001234	XLOC_000427	DMXL2	1:119805070-120298549	0.002185	0.739352	8.40249	0.3854
TCONS_00001235	XLOC_000427	DMXL2	1:119805070-120298549	0.940951	0.70979	-0.406728	0.88545
TCONS_00001236	XLOC_000428	CYP19A1	1:120477196-120696877	0	0	0	1
TCONS_00001237	XLOC_000428	CYP19A1	1:120477196-120696877	0	0	0	1
TCONS_00001238	XLOC_000428	CYP19A1	1:120477196-120696877	0	0	0	1
TCONS_00001239	XLOC_000428	CYP19A1	1:120477196-120696877	0	3.58501e-06	inf	1
TCONS_00001240	XLOC_000428	CYP19A1	1:120477196-120696877	0	0	0	1
TCONS_00001241	XLOC_000428	CYP19A1	1:120477196-120696877	0	0	0	1
TCONS_00001242	XLOC_000428	CYP19A1	1:120477196-120696877	0	0.0147721	inf	1
TCONS_00001243	XLOC_000429	TNFAIP8L3	1:120807327-120946698	0.0508744	0.252455	2.31101	1
TCONS_00001244	XLOC_000429	TNFAIP8L3	1:120807327-120946698	0.364629	0.513228	0.493169	0.81695
TCONS_00001245	XLOC_000430	SPPL2A	1:121067874-121134887	1.79483	0.336604	-2.41472	0.5512
TCONS_00001246	XLOC_000430	SPPL2A	1:121067874-121134887	12.1961	13.1894	0.112965	0.9397
TCONS_00001247	XLOC_000430	SPPL2A	1:121067874-121134887	0.681645	1.02021	0.581769	0.7618
TCONS_00001248	XLOC_000430	SPPL2A	1:121067874-121134887	1.25828	0.14163	-3.15125	0.52455
TCONS_00001249	XLOC_000430	SPPL2A	1:121067874-121134887	29.6474	27.2083	-0.123855	0.8497
TCONS_00001250	XLOC_000430	SPPL2A	1:121067874-121134887	5.08482	10.4079	1.03342	0.5004
TCONS_00001251	XLOC_000431	TRPM7	1:121145856-121256205	0.378115	1.44292	1.93209	0.381
TCONS_00001252	XLOC_000431	TRPM7	1:121145856-121256205	0	0	0	1
TCONS_00001253	XLOC_000431	TRPM7	1:121145856-121256205	0.000446065	1.80763	11.9846	0.26525
TCONS_00001254	XLOC_000431	TRPM7	1:121145856-121256205	0.635307	4.09227	2.68737	0.3645
TCONS_00001255	XLOC_000431	TRPM7	1:121145856-121256205	0.284717	0	#NAME?	1
TCONS_00001256	XLOC_000431	TRPM7	1:121145856-121256205	14.1911	1.05776	-3.7459	0.1357
TCONS_00001257	XLOC_000431	TRPM7	1:121145856-121256205	3.79752	3.36237	-0.175581	0.9325
TCONS_00001258	XLOC_000431	TRPM7	1:121145856-121256205	21.6151	18.6431	-0.213404	0.72075
TCONS_00001259	XLOC_000432	TRPM7	1:121145856-121256205	8.33703	7.9456	-0.0693783	0.96485
TCONS_00001260	XLOC_000433	RF00026	1:121258144-121258243	0	0	0	1
TCONS_00001261	XLOC_000434	USP50	1:121273241-121376122	0	0	0	1
TCONS_00001262	XLOC_000435	ENSSSCG00000034366	1:121400071-121400711	0	0	0	1
TCONS_00001263	XLOC_000436	GABPB1	1:121412981-121488366	0	0.0941937	inf	1
TCONS_00001264	XLOC_000436	GABPB1	1:121412981-121488366	0	0.0943696	inf	1
TCONS_00001265	XLOC_000436	GABPB1	1:121412981-121488366	0.735599	1.70278	1.2109	0.74255
TCONS_00001266	XLOC_000436	GABPB1	1:121412981-121488366	3.56102	0.79758	-2.15859	0.51665
TCONS_00001267	XLOC_000436	GABPB1	1:121412981-121488366	3.50154	1.0615	-1.72188	0.3565
TCONS_00001268	XLOC_000436	GABPB1	1:121412981-121488366	0	0	0	1
TCONS_00001269	XLOC_000436	GABPB1	1:121412981-121488366	0.729457	0.181382	-2.00779	0.70435
TCONS_00001270	XLOC_000436	GABPB1	1:121412981-121488366	0	0	0	1
TCONS_00001271	XLOC_000436	GABPB1	1:121412981-121488366	0.00230699	0	#NAME?	1
TCONS_00001272	XLOC_000436	GABPB1	1:121412981-121488366	7.9623	9.15958	0.202097	0.77275
TCONS_00001273	XLOC_000437	HDC	1:121505399-121579121	0.575874	0.240869	-1.25751	0.3928
TCONS_00001274	XLOC_000438	ATP8B4	1:121629032-121914489	0.0840285	0.446479	2.40964	0.5118
TCONS_00001275	XLOC_000438	ATP8B4	1:121629032-121914489	0.00463063	8.37873e-06	-9.11026	1
TCONS_00001276	XLOC_000438	ATP8B4	1:121629032-121914489	0	7.74901e-06	inf	1
TCONS_00001277	XLOC_000438	ATP8B4	1:121629032-121914489	1.01242	0.249506	-2.02066	0.3797
TCONS_00001278	XLOC_000438	ATP8B4	1:121629032-121914489	0.891213	0.686255	-0.377026	0.82715
TCONS_00001279	XLOC_000438	ATP8B4	1:121629032-121914489	0.343493	0.548388	0.674914	0.7322
TCONS_00001280	XLOC_000438	ATP8B4	1:121629032-121914489	0	0	0	1
TCONS_00001281	XLOC_000438	ATP8B4	1:121629032-121914489	4.59884e-06	0	#NAME?	1
TCONS_00001282	XLOC_000439	FAM227B	1:122119694-122542270	0.562697	0.446316	-0.334294	0.7796
TCONS_00001283	XLOC_000439	FAM227B	1:122119694-122542270	0.0672597	0.112379	0.740552	1
TCONS_00001284	XLOC_000439	FAM227B	1:122119694-122542270	0	0.105115	inf	1
TCONS_00001285	XLOC_000439	FAM227B	1:122119694-122542270	0.404144	0.434432	0.104262	0.9416
TCONS_00001286	XLOC_000440	GALK2	1:122119694-122542270	13.9266	35.5717	1.35289	0.63645
TCONS_00001287	XLOC_000441	COPS2	1:122542408-122575007	9.8481	7.11778	-0.468417	0.65935
TCONS_00001288	XLOC_000441	COPS2	1:122542408-122575007	1.70395	0.296361	-2.52346	0.5299
TCONS_00001289	XLOC_000441	COPS2	1:122542408-122575007	0.000188451	0.0757256	8.65045	1
TCONS_00001290	XLOC_000441	COPS2	1:122542408-122575007	24.2076	16.7662	-0.529902	0.30965
TCONS_00001291	XLOC_000441	COPS2	1:122542408-122575007	1.08582	0.326735	-1.7326	0.5387
TCONS_00001292	XLOC_000442	-	1:122578008-122581205	0.906808	1.07817	0.249714	0.69135
TCONS_00001293	XLOC_000443	SECISBP2L	1:122633742-122689098	2.88582	1.70583	-0.758511	0.73935
TCONS_00001294	XLOC_000443	SECISBP2L	1:122633742-122689098	25.5946	26.4982	0.0500564	0.91945
TCONS_00001295	XLOC_000443	SECISBP2L	1:122633742-122689098	1.31868	1.12564	-0.228343	0.8979
TCONS_00001296	XLOC_000443	SECISBP2L	1:122633742-122689098	4.18886	0	#NAME?	0.1154
TCONS_00001297	XLOC_000443	SECISBP2L	1:122633742-122689098	0.00240151	0.169743	6.14326	1
TCONS_00001298	XLOC_000443	SECISBP2L	1:122633742-122689098	0.285537	0.405992	0.507775	0.82455
TCONS_00001299	XLOC_000444	CEP152	1:122725903-122979845	0.135333	0.203749	0.590275	1
TCONS_00001300	XLOC_000444	CEP152	1:122725903-122979845	0	0	0	1
TCONS_00001301	XLOC_000444	CEP152	1:122725903-122979845	0	0	0	1
TCONS_00001302	XLOC_000444	CEP152	1:122725903-122979845	0	0.0152302	inf	1
TCONS_00001303	XLOC_000444	CEP152	1:122725903-122979845	0.952187	1.40107	0.557215	0.77395
TCONS_00001304	XLOC_000444	CEP152	1:122725903-122979845	3.36941	2.24833	-0.583641	0.34015
TCONS_00001305	XLOC_000444	CEP152	1:122725903-122979845	0.126061	0.163054	0.371225	1
TCONS_00001306	XLOC_000444	CEP152	1:122725903-122979845	0.753131	1.0011	0.410612	0.75515
TCONS_00001307	XLOC_000445	FBN1	1:123101259-123359568	16.7711	19.8811	0.245418	0.50375
TCONS_00001308	XLOC_000446	SLC12A1	1:123448515-123571586	1.95203	1.18465	-0.72051	0.7496
TCONS_00001309	XLOC_000447	MYEF2	1:123574702-123656714	0.0699187	0	#NAME?	1
TCONS_00001310	XLOC_000447	MYEF2	1:123574702-123656714	0.000279681	0.503461	10.8139	0.22835
TCONS_00001311	XLOC_000447	MYEF2	1:123574702-123656714	0.353003	0.674848	0.934881	0.6463
TCONS_00001312	XLOC_000447	MYEF2	1:123574702-123656714	0.592764	0.378822	-0.645938	0.83365
TCONS_00001313	XLOC_000447	MYEF2	1:123574702-123656714	1.24864	0.866339	-0.527354	0.73065
TCONS_00001314	XLOC_000447	MYEF2	1:123574702-123656714	0.000809752	0	#NAME?	1
TCONS_00001315	XLOC_000448	RF00156	1:125195517-125195652	0	0	0	1
TCONS_00001316	XLOC_000449	SLC30A4	1:126236791-126268096	12.7525	9.23121	-0.466184	0.67015
TCONS_00001317	XLOC_000449	SLC30A4	1:126236791-126268096	18.0514	21.9296	0.280764	0.62805
TCONS_00001318	XLOC_000449	SLC30A4	1:126236791-126268096	0.0906482	0.00234482	-5.27273	1
TCONS_00001319	XLOC_000449	SLC30A4	1:126236791-126268096	0.252226	0	#NAME?	0.01295
TCONS_00001320	XLOC_000449	SLC30A4	1:126236791-126268096	0	0	0	1
TCONS_00001321	XLOC_000449	SLC30A4	1:126236791-126268096	1.75559	1.60587	-0.128599	0.92385
TCONS_00001322	XLOC_000449	SLC30A4	1:126236791-126268096	0.547921	0.917233	0.743322	0.7721
TCONS_00001323	XLOC_000450	ENSSSCG00000036905	1:126236791-126268096	0.24605	0.993605	2.01372	0.42545
TCONS_00001324	XLOC_000450	ENSSSCG00000036905	1:126236791-126268096	0	0	0	1
TCONS_00001325	XLOC_000451	GATM	1:126361879-126382617	0.773785	0.994869	0.362574	0.6035
TCONS_00001326	XLOC_000452	SLC28A2	1:126473514-126515020	52.0809	34.7197	-0.584998	0.4279
TCONS_00001327	XLOC_000453	ENSSSCG00000004674	1:126549080-126570655	0.0833079	0.0204702	-2.02493	1
TCONS_00001328	XLOC_000453	ENSSSCG00000004674	1:126549080-126570655	0.0209843	0.142819	2.7668	1
TCONS_00001329	XLOC_000453	ENSSSCG00000004674	1:126549080-126570655	0.170054	0.263879	0.633886	0.76405
TCONS_00001330	XLOC_000454	DUOXA1	1:126572532-126652463	0.0587106	0.0602947	0.0384099	1
TCONS_00001331	XLOC_000455	DUOX2	1:126572532-126652463	0.0615802	0.137035	1.154	1
TCONS_00001332	XLOC_000455	DUOX2	1:126572532-126652463	0.321006	0.417696	0.379851	0.7912
TCONS_00001333	XLOC_000455	DUOX2	1:126572532-126652463	1.34613e-06	0	#NAME?	1
TCONS_00001334	XLOC_000455	DUOX2	1:126572532-126652463	0.108321	0.265156	1.29153	1
TCONS_00001335	XLOC_000456	DUOXA2	1:126572532-126652463	12.4484	0	#NAME?	0.14155
TCONS_00001336	XLOC_000457	ENSSSCG00000040862	1:126775863-126792655	0	0	0	1
TCONS_00001337	XLOC_000458	B2M	1:126834579-126872431	0	3.62997	0	1
TCONS_00001338	XLOC_000458	B2M	1:126834579-126872431	0	109.796	0	1
TCONS_00001339	XLOC_000459	B2M	1:126834579-126872431	0	0	0	1
TCONS_00001340	XLOC_000460	ENSSSCG00000037543	1:126890869-126894854	0.0865038	0.0679719	-0.347827	1
TCONS_00001341	XLOC_000461	SPG11	1:126898811-127019245	0.000508972	0	#NAME?	1
TCONS_00001342	XLOC_000461	SPG11	1:126898811-127019245	5.33436	6.48136	0.280979	0.7238
TCONS_00001343	XLOC_000461	SPG11	1:126898811-127019245	0.137401	0.192075	0.48327	1
TCONS_00001344	XLOC_000461	SPG11	1:126898811-127019245	0.0944069	0.313397	1.73103	0.29335
TCONS_00001345	XLOC_000461	SPG11	1:126898811-127019245	0.107113	0.266692	1.31604	0.6771
TCONS_00001346	XLOC_000461	SPG11	1:126898811-127019245	1.2023	0.0249401	-5.59119	0.4511
TCONS_00001347	XLOC_000461	SPG11	1:126898811-127019245	2.83792	2.07282	-0.453235	0.78045
TCONS_00001348	XLOC_000462	FRMD5	1:127593341-127650662	0.0604863	0.0693914	0.198147	1
TCONS_00001349	XLOC_000462	FRMD5	1:127593341-127650662	0.0651702	0.015616	-2.06118	1
TCONS_00001350	XLOC_000462	FRMD5	1:127593341-127650662	0.273128	0.303532	0.152269	0.85585
TCONS_00001351	XLOC_000463	SERINC4	1:127651327-127767520	20.4526	15.236	-0.424798	0.7068
TCONS_00001352	XLOC_000464	MIR1282	1:127651327-127767520	0	0	0	1
TCONS_00001353	XLOC_000465	ELL3	1:127781362-127784801	3.25607	2.08469	-0.643298	0.4709
TCONS_00001354	XLOC_000466	CATSPER2	1:127814545-127830785	0.0569161	0.395832	2.79798	0.2855
TCONS_00001355	XLOC_000466	CATSPER2	1:127814545-127830785	0.317204	0.0924166	-1.77919	0.3505
TCONS_00001356	XLOC_000466	CATSPER2	1:127814545-127830785	0.0605514	2.17854e-05	-11.4406	1
TCONS_00001357	XLOC_000466	CATSPER2	1:127814545-127830785	0.00123882	1.85289e-05	-6.06304	1
TCONS_00001358	XLOC_000466	CATSPER2	1:127814545-127830785	0.043313	0.0462493	0.0946308	1
TCONS_00001360	XLOC_000467	STRC	1:127835820-127859441	0.00373463	0.0103289	1.46765	1
TCONS_00001361	XLOC_000467	STRC	1:127835820-127859441	0.0099569	0.00740715	-0.426779	1
TCONS_00001362	XLOC_000468	PPIP5K1	1:127865571-127915455	1.67765	0.581876	-1.52766	0.60565
TCONS_00001363	XLOC_000468	PPIP5K1	1:127865571-127915455	0.461553	0.27706	-0.7363	0.7298
TCONS_00001364	XLOC_000468	PPIP5K1	1:127865571-127915455	0	0	0	1
TCONS_00001365	XLOC_000468	PPIP5K1	1:127865571-127915455	0	0.0166258	inf	1
TCONS_00001366	XLOC_000468	PPIP5K1	1:127865571-127915455	1.12667	0.542221	-1.05511	0.69345
TCONS_00001367	XLOC_000468	PPIP5K1	1:127865571-127915455	0.420101	0.832169	0.98614	0.7141
TCONS_00001368	XLOC_000468	PPIP5K1	1:127865571-127915455	0	4.09017e-05	inf	1
TCONS_00001369	XLOC_000468	PPIP5K1	1:127865571-127915455	1.26048	3.2923	1.38512	0.28395
TCONS_00001370	XLOC_000468	PPIP5K1	1:127865571-127915455	0.766062	1.15275	0.589545	0.7487
TCONS_00001371	XLOC_000469	TP53BP1	1:127958494-128028914	0.358389	0.664397	0.89052	0.706
TCONS_00001372	XLOC_000469	TP53BP1	1:127958494-128028914	0.203434	0.505752	1.31387	0.6228
TCONS_00001373	XLOC_000469	TP53BP1	1:127958494-128028914	2.15239	1.14002	-0.916885	0.5528
TCONS_00001374	XLOC_000469	TP53BP1	1:127958494-128028914	0.160753	1.25644	2.96642	0.29555
TCONS_00001375	XLOC_000469	TP53BP1	1:127958494-128028914	1.30269	1.11574	-0.223486	0.89475
TCONS_00001376	XLOC_000469	TP53BP1	1:127958494-128028914	0.242894	0.356485	0.553513	0.8627
TCONS_00001377	XLOC_000469	TP53BP1	1:127958494-128028914	0.159558	0.280098	0.811848	0.78935
TCONS_00001378	XLOC_000469	TP53BP1	1:127958494-128028914	1.13344	1.3678	0.271149	0.8167
TCONS_00001379	XLOC_000470	ENSSSCG00000004709	1:128084061-128127919	2.04493	0.646117	-1.66218	0.4299
TCONS_00001380	XLOC_000470	ENSSSCG00000004709	1:128084061-128127919	0.722086	1.22516	0.762723	0.7345
TCONS_00001381	XLOC_000470	ENSSSCG00000004709	1:128084061-128127919	3.56563	3.82875	0.102716	0.9587
TCONS_00001382	XLOC_000471	ENSSSCG00000036032	1:128084061-128127919	3.19664	3.51846	0.138388	0.9432
TCONS_00001383	XLOC_000472	ADAL	1:128084061-128127919	3.77368	2.23902	-0.753102	0.67785
TCONS_00001384	XLOC_000473	LCMT2	1:128084061-128127919	8.62008	10.0322	0.218869	0.80365
TCONS_00001385	XLOC_000474	TGM7	1:128168954-128184495	0.151804	0.0068077	-4.4789	1
TCONS_00001386	XLOC_000475	TGM5	1:128193606-128216866	0.19331	0.033414	-2.53239	1
TCONS_00001387	XLOC_000475	TGM5	1:128193606-128216866	0.0106696	0.00325348	-1.71345	1
TCONS_00001388	XLOC_000476	EPB42	1:128231850-128269539	0.301316	0.492716	0.70948	0.7107
TCONS_00001389	XLOC_000476	EPB42	1:128231850-128269539	0.120274	0.198173	0.72043	1
TCONS_00001390	XLOC_000477	ssc-mir-9838	1:128269598-128306056	0	0	0	1
TCONS_00001392	XLOC_000478	UBR1	1:128319310-128474302	0	0	0	1
TCONS_00001393	XLOC_000478	UBR1	1:128319310-128474302	0.00032967	0	#NAME?	1
TCONS_00001394	XLOC_000478	UBR1	1:128319310-128474302	0.120635	0	#NAME?	1
TCONS_00001395	XLOC_000478	UBR1	1:128319310-128474302	0	0	0	1
TCONS_00001396	XLOC_000478	UBR1	1:128319310-128474302	20.1684	18.1071	-0.15554	0.7005
TCONS_00001397	XLOC_000479	TTBK2	1:128489681-128635504	0.719973	0.890714	0.307018	0.78535
TCONS_00001398	XLOC_000479	TTBK2	1:128489681-128635504	0.616466	1.0937	0.827118	0.4355
TCONS_00001399	XLOC_000479	TTBK2	1:128489681-128635504	8.54482e-05	0	#NAME?	1
TCONS_00001400	XLOC_000479	TTBK2	1:128489681-128635504	0.507129	0.0931862	-2.44416	0.4294
TCONS_00001401	XLOC_000480	CDAN1	1:128641451-128654897	0.590427	0.38022	-0.634924	0.76565
TCONS_00001402	XLOC_000480	CDAN1	1:128641451-128654897	0.706746	0.877988	0.313011	0.74665
TCONS_00001403	XLOC_000481	ENSSSCG00000038659	1:128816904-128847168	0	0	0	1
TCONS_00001404	XLOC_000481	ENSSSCG00000038659	1:128816904-128847168	0	0	0	1
TCONS_00001405	XLOC_000482	LRRC57	1:128816904-128847168	4.27578	7.77237	0.862166	0.33605
TCONS_00001406	XLOC_000482	LRRC57	1:128816904-128847168	4.83315	0.16853	-4.84189	0.30655
TCONS_00001407	XLOC_000483	ZNF106	1:128893972-128958179	0.735787	0.148657	-2.3073	0.57715
TCONS_00001408	XLOC_000483	ZNF106	1:128893972-128958179	0.000533778	0.00011284	-2.24196	1
TCONS_00001409	XLOC_000483	ZNF106	1:128893972-128958179	0	0	0	1
TCONS_00001410	XLOC_000483	ZNF106	1:128893972-128958179	0.331976	0.638628	0.943897	0.75495
TCONS_00001411	XLOC_000483	ZNF106	1:128893972-128958179	0	0	0	1
TCONS_00001412	XLOC_000483	ZNF106	1:128893972-128958179	9.09951	9.63561	0.0825875	0.8714
TCONS_00001413	XLOC_000483	ZNF106	1:128893972-128958179	1.57901	1.21634	-0.376468	0.86655
TCONS_00001414	XLOC_000483	ZNF106	1:128893972-128958179	0.015873	0.0846526	2.41498	1
TCONS_00001415	XLOC_000483	ZNF106	1:128893972-128958179	2.8848e-05	6.13778e-05	1.08925	1
TCONS_00001416	XLOC_000483	ZNF106	1:128893972-128958179	0.0933063	0.130711	0.48633	1
TCONS_00001417	XLOC_000483	ZNF106	1:128893972-128958179	0.180573	0.569667	1.65754	0.38795
TCONS_00001418	XLOC_000483	ZNF106	1:128893972-128958179	0	0	0	1
TCONS_00001419	XLOC_000484	TMEM87A	1:129098418-129142150	6.29713	7.56006	0.263703	0.78135
TCONS_00001420	XLOC_000484	TMEM87A	1:129098418-129142150	0.969302	0.137042	-2.82233	0.56365
TCONS_00001421	XLOC_000484	TMEM87A	1:129098418-129142150	0.333295	0.678478	1.0255	0.65215
TCONS_00001422	XLOC_000484	TMEM87A	1:129098418-129142150	12.1163	5.90803	-1.0362	0.2929
TCONS_00001423	XLOC_000484	TMEM87A	1:129098418-129142150	3.02167	2.76347	-0.128864	0.92165
TCONS_00001424	XLOC_000485	VPS39	1:129144343-129215821	2.1727	2.96587	0.448969	0.48005
TCONS_00001425	XLOC_000485	VPS39	1:129144343-129215821	0.000928964	0	#NAME?	1
TCONS_00001426	XLOC_000485	VPS39	1:129144343-129215821	0.164267	0.239912	0.546459	1
TCONS_00001427	XLOC_000485	VPS39	1:129144343-129215821	0.404147	0.340088	-0.248972	0.91545
TCONS_00001428	XLOC_000485	VPS39	1:129144343-129215821	0	0	0	1
TCONS_00001429	XLOC_000485	VPS39	1:129144343-129215821	0.265285	0.0875602	-1.59919	1
TCONS_00001430	XLOC_000485	VPS39	1:129144343-129215821	0.129811	0	#NAME?	1
TCONS_00001431	XLOC_000485	VPS39	1:129144343-129215821	0.013548	0	#NAME?	1
TCONS_00001432	XLOC_000485	PLA2G4F	1:129144343-129215821	0.30419	0.1266	-1.2647	0.74315
TCONS_00001433	XLOC_000486	PLA2G4D	1:129247254-129270027	0	0	0	1
TCONS_00001434	XLOC_000487	PLA2G4E	1:129289762-129362941	0.0149124	0.0206487	0.469542	1
TCONS_00001435	XLOC_000488	EHD4	1:129374546-129460222	0	0.0171986	inf	1
TCONS_00001436	XLOC_000488	EHD4	1:129374546-129460222	0	0.117553	inf	1
TCONS_00001437	XLOC_000488	EHD4	1:129374546-129460222	19.6278	17.1707	-0.192945	0.64955
TCONS_00001438	XLOC_000489	SPTBN5	1:129463701-129511568	0.0174953	0.00494248	-1.82366	1
TCONS_00001439	XLOC_000490	ENSSSCG00000033197	1:129590859-129697417	0	0	0	1
TCONS_00001440	XLOC_000491	ENSSSCG00000039919	1:129738105-129741414	0	0	0	1
TCONS_00001441	XLOC_000491	ENSSSCG00000039919	1:129738105-129741414	0	0	0	1
TCONS_00001442	XLOC_000491	ENSSSCG00000039919	1:129738105-129741414	0.00566211	0	#NAME?	1
TCONS_00001443	XLOC_000491	ENSSSCG00000039919	1:129738105-129741414	3.17518e-06	0	#NAME?	1
TCONS_00001444	XLOC_000491	ENSSSCG00000039919	1:129738105-129741414	0	0	0	1
TCONS_00001445	XLOC_000492	RPAP1	1:129838331-129866834	0.135951	0.0599684	-1.18082	1
TCONS_00001446	XLOC_000492	RPAP1	1:129838331-129866834	0	0	0	1
TCONS_00001447	XLOC_000492	RPAP1	1:129838331-129866834	0.241191	0.284225	0.236856	0.8818
TCONS_00001448	XLOC_000492	RPAP1	1:129838331-129866834	0.00234779	0.202703	6.43192	1
TCONS_00001449	XLOC_000492	RPAP1	1:129838331-129866834	0.000713879	0	#NAME?	1
TCONS_00001450	XLOC_000492	RPAP1	1:129838331-129866834	0.0249105	0.000653448	-5.25254	1
TCONS_00001451	XLOC_000492	RPAP1	1:129838331-129866834	0.914252	0.986222	0.109322	0.8761
TCONS_00001452	XLOC_000492	RPAP1	1:129838331-129866834	0.0425826	0.0119957	-1.82774	1
TCONS_00001453	XLOC_000492	RPAP1	1:129838331-129866834	0.101072	0	#NAME?	1
TCONS_00001454	XLOC_000492	ENSSSCG00000040414	1:129838331-129866834	0	0	0	1
TCONS_00001455	XLOC_000493	RF00026	1:129884836-129942855	0	0	0	1
TCONS_00001457	XLOC_000494	NDUFAF1	1:129967436-130065648	0	0	0	1
TCONS_00001458	XLOC_000494	NDUFAF1	1:129967436-130065648	1.772	1.60872	-0.139466	0.93315
TCONS_00001459	XLOC_000494	NDUFAF1	1:129967436-130065648	5.78152	7.31321	0.339056	0.87775
TCONS_00001460	XLOC_000494	NDUFAF1	1:129967436-130065648	1.47563	2.23949	0.60184	0.71345
TCONS_00001461	XLOC_000494	NDUFAF1	1:129967436-130065648	1.66468	0.480746	-1.7919	0.3968
TCONS_00001462	XLOC_000495	OIP5	1:129967436-130065648	10.0906	6.98573	-0.530531	0.78085
TCONS_00001463	XLOC_000495	OIP5	1:129967436-130065648	0.269983	0.52886	0.970017	0.7227
TCONS_00001464	XLOC_000495	OIP5	1:129967436-130065648	0.694346	0.902433	0.378164	0.8372
TCONS_00001465	XLOC_000496	ENSSSCG00000035779	1:130073927-130112751	0	0	0	1
TCONS_00001467	XLOC_000497	EXD1	1:130112846-130153483	0	0.0360153	inf	1
TCONS_00001468	XLOC_000497	EXD1	1:130112846-130153483	0.369114	0.672075	0.864555	0.5482
TCONS_00001469	XLOC_000497	EXD1	1:130112846-130153483	0.251436	0.110588	-1.185	0.58835
TCONS_00001470	XLOC_000497	EXD1	1:130112846-130153483	0.0630202	0.323648	2.36054	0.40375
TCONS_00001471	XLOC_000498	INO80	1:130201842-130374040	8.40281	9.10547	0.115862	0.767
TCONS_00001472	XLOC_000498	INO80	1:130201842-130374040	0.00535421	0.0529944	3.30709	1
TCONS_00001473	XLOC_000498	INO80	1:130201842-130374040	0.216065	0.0244522	-3.14343	1
TCONS_00001474	XLOC_000498	INO80	1:130201842-130374040	0.625298	0.0819772	-2.93125	0.45475
TCONS_00001475	XLOC_000499	RF00026	1:130201842-130374040	0	0	0	1
TCONS_00001476	XLOC_000500	RHOV	1:130443683-130447301	1.90239	1.83016	-0.0558455	0.9278
TCONS_00001477	XLOC_000501	ENSSSCG00000004760	1:130458909-130516487	14.9832	28.7342	0.939423	0.6008
TCONS_00001478	XLOC_000501	ENSSSCG00000004760	1:130458909-130516487	6.84169	0.840734	-3.02463	0.5705
TCONS_00001479	XLOC_000501	ENSSSCG00000004760	1:130458909-130516487	6.10431	6.3403	0.0547215	0.9758
TCONS_00001480	XLOC_000501	ENSSSCG00000004760	1:130458909-130516487	4.51916	6.06628	0.424756	0.78825
TCONS_00001481	XLOC_000502	ENSSSCG00000005612	1:130458909-130516487	0	0	0	1
TCONS_00001482	XLOC_000503	DNAJC17	1:130516724-130563562	0.250866	0.504396	1.00764	0.63745
TCONS_00001483	XLOC_000503	DNAJC17	1:130516724-130563562	4.3984	4.04324	-0.121466	0.9342
TCONS_00001484	XLOC_000503	DNAJC17	1:130516724-130563562	0.375216	0.362437	-0.0499897	0.97835
TCONS_00001485	XLOC_000503	DNAJC17	1:130516724-130563562	3.75166	3.3746	-0.152812	0.92485
TCONS_00001486	XLOC_000503	DNAJC17	1:130516724-130563562	0.0284893	0	#NAME?	1
TCONS_00001487	XLOC_000504	RMDN3	1:130574358-130591576	0.10932	0.718776	2.71699	0.53295
TCONS_00001488	XLOC_000504	RMDN3	1:130574358-130591576	10.1464	9.30821	-0.124394	0.80025
TCONS_00001489	XLOC_000504	RMDN3	1:130574358-130591576	0.0234063	0.118501	2.33992	1
TCONS_00001490	XLOC_000505	RF00568	1:130733595-130733714	0	0	0	1
TCONS_00001491	XLOC_000506	RF00568	1:130734381-130734517	0	0	0	1
TCONS_00001492	XLOC_000507	CCDC32	1:130753202-130764746	4.44306	0.684007	-2.69947	0.40505
TCONS_00001493	XLOC_000507	CCDC32	1:130753202-130764746	5.38151	9.61625	0.837462	0.35375
TCONS_00001494	XLOC_000507	CCDC32	1:130753202-130764746	0.489731	0.338231	-0.533981	0.84215
TCONS_00001495	XLOC_000508	RF00026	1:130829233-130829340	0	0	0	1
TCONS_00001496	XLOC_000509	CCDC9B	1:130973963-130983971	0	0.0231541	inf	1
TCONS_00001497	XLOC_000509	CCDC9B	1:130973963-130983971	0.312285	0.463715	0.570375	0.67445
TCONS_00001498	XLOC_000509	CCDC9B	1:130973963-130983971	0.0613114	0.253922	2.05016	1
TCONS_00001499	XLOC_000509	CCDC9B	1:130973963-130983971	0.201027	0.0754694	-1.41343	1
TCONS_00001500	XLOC_000510	PLCB2	1:131004873-131028162	0.0270446	0.092025	1.76668	1
TCONS_00001501	XLOC_000510	PLCB2	1:131004873-131028162	0.392806	0.000224903	-10.7703	0.36785
TCONS_00001502	XLOC_000510	PLCB2	1:131004873-131028162	2.7348	2.96408	0.116152	0.8525
TCONS_00001503	XLOC_000511	ANKRD63	1:131034251-131035406	0.0266721	0	#NAME?	1
TCONS_00001504	XLOC_000512	BMF	1:131171723-131215389	1.98014e-05	0.0507402	11.3233	1
TCONS_00001505	XLOC_000512	BMF	1:131171723-131215389	0.745983	1.04719	0.489306	0.7072
TCONS_00001506	XLOC_000512	BMF	1:131171723-131215389	0.106738	0	#NAME?	1
TCONS_00001507	XLOC_000512	BMF	1:131171723-131215389	0.14258	0.171578	0.267092	1
TCONS_00001508	XLOC_000512	BMF	1:131171723-131215389	0.085531	0.0540886	-0.661123	1
TCONS_00001509	XLOC_000512	BMF	1:131171723-131215389	0.216612	0.0170839	-3.6644	1
TCONS_00001510	XLOC_000512	BMF	1:131171723-131215389	2.84795	4.28719	0.59011	0.3232
TCONS_00001511	XLOC_000513	SRP14	1:131241542-131355291	0	0	0	1
TCONS_00001512	XLOC_000513	SRP14	1:131241542-131355291	0.398297	0.831252	1.06144	0.46105
TCONS_00001513	XLOC_000513	SRP14	1:131241542-131355291	50.2233	47.5586	-0.0786506	0.8595
TCONS_00001514	XLOC_000514	GPR176	1:131355326-131493810	0.000864367	2.68715e-05	-5.0075	1
TCONS_00001515	XLOC_000514	GPR176	1:131355326-131493810	0.118508	0.1133	-0.0648424	1
TCONS_00001516	XLOC_000514	GPR176	1:131355326-131493810	0.157266	0.00302036	-5.70234	1
TCONS_00001517	XLOC_000514	GPR176	1:131355326-131493810	0.0395101	0.0844861	1.09649	1
TCONS_00001518	XLOC_000515	FSIP1	1:131509812-131717097	0.0692907	0.0732675	0.0805114	1
TCONS_00001519	XLOC_000516	-	1:132182226-132183583	104.175	0	#NAME?	0.0194
TCONS_00001520	XLOC_000517	RASGRP1	1:132578932-132787913	0.00271969	0.00781431	1.52267	1
TCONS_00001521	XLOC_000517	RASGRP1	1:132578932-132787913	1.0041	1.20275	0.26043	0.87225
TCONS_00001522	XLOC_000517	RASGRP1	1:132578932-132787913	0.145044	0.0256543	-2.49922	1
TCONS_00001523	XLOC_000517	RASGRP1	1:132578932-132787913	0.209312	0.185493	-0.174289	1
TCONS_00001524	XLOC_000517	RASGRP1	1:132578932-132787913	6.75981	7.40654	0.131817	0.80035
TCONS_00001525	XLOC_000517	RASGRP1	1:132578932-132787913	0.822838	0.482823	-0.769113	0.75515
TCONS_00001526	XLOC_000517	RASGRP1	1:132578932-132787913	0.152189	0.0331501	-2.19877	1
TCONS_00001527	XLOC_000518	RF00026	1:133738538-133738645	0	0	0	1
TCONS_00001528	XLOC_000519	MEIS2	1:134013819-134223013	0.160173	0.053919	-1.57076	1
TCONS_00001529	XLOC_000519	MEIS2	1:134013819-134223013	0.0736464	0.330623	2.1665	0.48715
TCONS_00001530	XLOC_000519	MEIS2	1:134013819-134223013	0.280344	0.441409	0.65492	0.7983
TCONS_00001531	XLOC_000519	MEIS2	1:134013819-134223013	0.958132	1.19041	0.313159	0.74215
TCONS_00001532	XLOC_000520	ENSSSCG00000040129	1:134013819-134223013	0	0	0	1
TCONS_00001533	XLOC_000521	ENSSSCG00000040326	1:134226678-134226921	0	0	0	1
TCONS_00001534	XLOC_000522	DPH6	1:135577965-135812007	5.28379	6.04495	0.194158	0.7084
TCONS_00001535	XLOC_000522	DPH6	1:135577965-135812007	0.871834	0.0136529	-5.99677	0.427
TCONS_00001536	XLOC_000522	DPH6	1:135577965-135812007	0.00376465	0.00182216	-1.04686	1
TCONS_00001537	XLOC_000523	ENSSSCG00000033875	1:135887798-136019341	0.000194986	0.000387661	0.991425	1
TCONS_00001538	XLOC_000523	ENSSSCG00000033875	1:135887798-136019341	0.0127769	0	#NAME?	1
TCONS_00001539	XLOC_000523	ENSSSCG00000033875	1:135887798-136019341	4.16413e-07	0	#NAME?	1
TCONS_00001540	XLOC_000523	ENSSSCG00000033875	1:135887798-136019341	0.0992091	0.0970931	-0.0311042	1
TCONS_00001541	XLOC_000524	ENSSSCG00000030003	1:136096759-136097230	0.0283271	0.0470239	0.731211	1
TCONS_00001542	XLOC_000525	RF00026	1:136111557-136111664	0	0	0	1
TCONS_00001543	XLOC_000526	AQR	1:136121110-136239741	5.69658	3.79374	-0.586476	0.73675
TCONS_00001544	XLOC_000526	AQR	1:136121110-136239741	7.81286	9.84226	0.333138	0.61705
TCONS_00001545	XLOC_000526	AQR	1:136121110-136239741	6.30535	6.27095	-0.00789117	0.99205
TCONS_00001546	XLOC_000526	AQR	1:136121110-136239741	0.964183	0.616674	-0.6448	0.7854
TCONS_00001547	XLOC_000526	AQR	1:136121110-136239741	0	0	0	1
TCONS_00001548	XLOC_000526	AQR	1:136121110-136239741	0.535231	0.668263	0.320254	0.9028
TCONS_00001549	XLOC_000526	ZNF770	1:136121110-136239741	0.00222171	0.652095	8.19727	0.3349
TCONS_00001550	XLOC_000526	AQR	1:136121110-136239741	1.43577	1.67024	0.218232	0.9159
TCONS_00001551	XLOC_000526	AQR	1:136121110-136239741	0	0.0437228	inf	1
TCONS_00001552	XLOC_000527	ACTC1	1:136281118-136286631	1.96104	10.3159	2.39517	0.00015
TCONS_00001553	XLOC_000527	ACTC1	1:136281118-136286631	0	0	0	1
TCONS_00001554	XLOC_000528	GJD2	1:136323802-136329188	0.061845	0.0497366	-0.314349	1
TCONS_00001555	XLOC_000529	ENSSSCG00000004806	1:136497447-136522347	6.70958	5.86201	-0.194829	0.69775
TCONS_00001556	XLOC_000529	ENSSSCG00000004806	1:136497447-136522347	1.14916	0.457908	-1.32745	0.5448
TCONS_00001557	XLOC_000530	SCG5	1:136525960-136590965	1.45993	2.24338	0.619771	0.56535
TCONS_00001558	XLOC_000530	SCG5	1:136525960-136590965	2.70038	2.88576	0.0957891	0.89805
TCONS_00001559	XLOC_000530	SCG5	1:136525960-136590965	0	0.0922022	inf	1
TCONS_00001560	XLOC_000531	GREM1	1:136617104-136629292	7.82382	12.2898	0.651522	0.24785
TCONS_00001561	XLOC_000531	GREM1	1:136617104-136629292	1.10342	3.16383	1.51969	0.49115
TCONS_00001562	XLOC_000531	GREM1	1:136617104-136629292	12.4958	9.23154	-0.436802	0.6414
TCONS_00001563	XLOC_000532	PGPEP1L	1:137348248-137384320	0	0	0	1
TCONS_00001564	XLOC_000533	-	1:137385857-137386736	3.32536	6.46069	0.958181	0.17335
TCONS_00001565	XLOC_000534	RF00026	1:137707465-137707570	0	0	0	1
TCONS_00001566	XLOC_000535	SYNM	1:137855765-137997078	4.06976e-05	0.290535	12.8015	0.4314
TCONS_00001567	XLOC_000535	SYNM	1:137855765-137997078	2.23705	7.18859	1.68411	0.25695
TCONS_00001568	XLOC_000535	SYNM	1:137855765-137997078	3.89007	20.075	2.36753	0.00175
TCONS_00001569	XLOC_000535	SYNM	1:137855765-137997078	0	0	0	1
TCONS_00001570	XLOC_000535	SYNM	1:137855765-137997078	0.0851663	1.19563	3.81135	0.20735
TCONS_00001571	XLOC_000535	SYNM	1:137855765-137997078	0.0630194	0.30494	2.27466	0.4668
TCONS_00001572	XLOC_000535	SYNM	1:137855765-137997078	0	0	0	1
TCONS_00001573	XLOC_000536	LRRC28	1:137998571-138202899	0.0688657	0.543572	2.98061	0.404
TCONS_00001574	XLOC_000536	LRRC28	1:137998571-138202899	0.426845	0.51373	0.267298	0.9145
TCONS_00001575	XLOC_000536	LRRC28	1:137998571-138202899	0.543319	0.425477	-0.352718	0.8544
TCONS_00001576	XLOC_000536	LRRC28	1:137998571-138202899	0	0	0	1
TCONS_00001577	XLOC_000536	LRRC28	1:137998571-138202899	0	0.0128952	inf	1
TCONS_00001578	XLOC_000536	LRRC28	1:137998571-138202899	0.000326522	0	#NAME?	1
TCONS_00001579	XLOC_000536	LRRC28	1:137998571-138202899	1.79123	2.90421	0.697199	0.71275
TCONS_00001580	XLOC_000536	LRRC28	1:137998571-138202899	5.09447	6.82044	0.420932	0.4666
TCONS_00001581	XLOC_000537	MEF2A	1:138341157-138511314	0.295983	0.665665	1.16928	0.46445
TCONS_00001582	XLOC_000537	MEF2A	1:138341157-138511314	0.680717	0.996659	0.550046	0.7085
TCONS_00001583	XLOC_000537	MEF2A	1:138341157-138511314	2.32653	3.17275	0.447553	0.64995
TCONS_00001584	XLOC_000537	MEF2A	1:138341157-138511314	0	0.00100733	inf	1
TCONS_00001585	XLOC_000537	MEF2A	1:138341157-138511314	3.56	1.85787	-0.938229	0.35625
TCONS_00001586	XLOC_000537	MEF2A	1:138341157-138511314	0.616519	1.62482	1.39806	0.5381
TCONS_00001587	XLOC_000537	MEF2A	1:138341157-138511314	0.098662	0.927848	3.23332	0.4491
TCONS_00001588	XLOC_000537	MEF2A	1:138341157-138511314	0	0	0	1
TCONS_00001589	XLOC_000537	MEF2A	1:138341157-138511314	0	0	0	1
TCONS_00001590	XLOC_000537	MEF2A	1:138341157-138511314	1.15093	1.7984	0.64392	0.63675
TCONS_00001591	XLOC_000537	MEF2A	1:138341157-138511314	0.0455278	0.470477	3.36931	0.34095
TCONS_00001592	XLOC_000537	MEF2A	1:138341157-138511314	0.326559	0.558289	0.773666	0.59575
TCONS_00001593	XLOC_000537	MEF2A	1:138341157-138511314	0.322728	0.010155	-4.99006	0.29
TCONS_00001594	XLOC_000537	MEF2A	1:138341157-138511314	0	0	0	1
TCONS_00001595	XLOC_000537	MEF2A	1:138341157-138511314	0.227596	0	#NAME?	1
TCONS_00001596	XLOC_000537	MEF2A	1:138341157-138511314	0.0100273	0	#NAME?	1
TCONS_00001597	XLOC_000537	MEF2A	1:138341157-138511314	0	0	0	1
TCONS_00001598	XLOC_000538	ASB7	1:139191406-139240198	3.82459	2.87095	-0.413775	0.40725
TCONS_00001599	XLOC_000538	ASB7	1:139191406-139240198	0.70829	0.013627	-5.6998	0.45725
TCONS_00001600	XLOC_000539	ENSSSCG00000038358	1:139433048-139433285	0	0	0	1
TCONS_00001601	XLOC_000540	ALDH1A3	1:139450944-139492015	0.00601369	0.0903356	3.90897	1
TCONS_00001602	XLOC_000540	ALDH1A3	1:139450944-139492015	2.49719	0.376432	-2.72984	0.55665
TCONS_00001603	XLOC_000540	ALDH1A3	1:139450944-139492015	4.98137	0.542064	-3.20001	0.33505
TCONS_00001604	XLOC_000540	ALDH1A3	1:139450944-139492015	10.2922	13.9054	0.434088	0.47945
TCONS_00001605	XLOC_000541	LRRK1	1:139494120-139624607	0.437564	2.4624	2.4925	0.2252
TCONS_00001606	XLOC_000541	LRRK1	1:139494120-139624607	1.42798	1.99096	0.479491	0.70715
TCONS_00001607	XLOC_000541	LRRK1	1:139494120-139624607	6.15426e-05	0.00143873	4.54706	1
TCONS_00001608	XLOC_000541	LRRK1	1:139494120-139624607	2.39597	2.38999	-0.00360708	0.99615
TCONS_00001609	XLOC_000541	LRRK1	1:139494120-139624607	4.32759	1.86711	-1.21276	0.27095
TCONS_00001610	XLOC_000542	RF00026	1:140152230-140152337	0	0	0	1
TCONS_00001611	XLOC_000543	GABRB3	1:140484479-140907748	0	0	0	1
TCONS_00001612	XLOC_000543	GABRB3	1:140484479-140907748	0	2.08383e-05	inf	1
TCONS_00001613	XLOC_000543	GABRB3	1:140484479-140907748	0.0349283	0.283623	3.02151	0.2635
TCONS_00001614	XLOC_000543	GABRB3	1:140484479-140907748	0.221215	0.000358356	-9.26984	1
TCONS_00001615	XLOC_000544	ATP10A	1:141494638-141668744	1.11721	1.6416	0.555202	0.4378
TCONS_00001616	XLOC_000544	ATP10A	1:141494638-141668744	0.0023652	1.15345e-05	-7.67986	1
TCONS_00001617	XLOC_000544	ATP10A	1:141494638-141668744	0.0344861	0	#NAME?	1
TCONS_00001618	XLOC_000544	ATP10A	1:141494638-141668744	0.0378942	0	#NAME?	1
TCONS_00001619	XLOC_000545	UBE3A	1:141887131-142005360	1.92907	2.08382	0.111325	0.95015
TCONS_00001620	XLOC_000545	UBE3A	1:141887131-142005360	0.891599	1.37918	0.629341	0.80835
TCONS_00001621	XLOC_000545	UBE3A	1:141887131-142005360	2.38611	0.697281	-1.77485	0.4339
TCONS_00001622	XLOC_000545	UBE3A	1:141887131-142005360	18.7322	14.8067	-0.33927	0.65095
TCONS_00001623	XLOC_000545	UBE3A	1:141887131-142005360	1.65432	2.73958	0.727714	0.7755
TCONS_00001624	XLOC_000545	UBE3A	1:141887131-142005360	12.4166	4.04484	-1.61812	0.43605
TCONS_00001625	XLOC_000546	-	1:141887131-142005360	4.50435	5.19727	0.206436	0.91775
TCONS_00001626	XLOC_000547	NDN	1:142412564-142414242	2.19427	2.24547	0.0332787	0.9621
TCONS_00001627	XLOC_000548	MAGEL2	1:142448688-142454697	0.153442	0.11018	-0.477832	1
TCONS_00001628	XLOC_000549	RF00026	1:143256403-143256506	0	0	0	1
TCONS_00001629	XLOC_000550	OTUD7A	1:143296594-143418236	0.319612	0.156762	-1.02775	1
TCONS_00001630	XLOC_000551	ENSSSCG00000038208	1:143627201-143631234	0.0283854	0.0345925	0.285312	1
TCONS_00001631	XLOC_000552	ENSSSCG00000039035	1:143696606-143699105	0	0	0	1
TCONS_00001632	XLOC_000553	TRPM1	1:143709845-143855984	0	0	0	1
TCONS_00001633	XLOC_000553	TRPM1	1:143709845-143855984	0	0	0	1
TCONS_00001634	XLOC_000553	TRPM1	1:143709845-143855984	0	0	0	1
TCONS_00001635	XLOC_000554	MIR211	1:143709845-143855984	0	0	0	1
TCONS_00001636	XLOC_000555	MTMR10	1:143867040-143918339	2.50618	0.444472	-2.49533	0.12495
TCONS_00001637	XLOC_000555	MTMR10	1:143867040-143918339	0.433069	0.442792	0.0320328	0.98565
TCONS_00001638	XLOC_000555	MTMR10	1:143867040-143918339	0.168791	0.374075	1.14809	0.49405
TCONS_00001639	XLOC_000555	MTMR10	1:143867040-143918339	0	0	0	1
TCONS_00001640	XLOC_000555	MTMR10	1:143867040-143918339	9.34558	11.2799	0.271397	0.5533
TCONS_00001641	XLOC_000556	ENSSSCG00000035491	1:143867040-143918339	0	0	0	1
TCONS_00001642	XLOC_000557	MCEE	1:143972592-144026946	0.188787	0.0827204	-1.19044	1
TCONS_00001643	XLOC_000557	MCEE	1:143972592-144026946	4.44489	2.75337	-0.690948	0.44965
TCONS_00001644	XLOC_000557	MCEE	1:143972592-144026946	0.00470248	0.00736211	0.646698	1
TCONS_00001645	XLOC_000558	APBA2	1:144071537-144315152	0	0.0156979	inf	1
TCONS_00001646	XLOC_000558	APBA2	1:144071537-144315152	0.027695	0.046296	0.741264	1
TCONS_00001647	XLOC_000558	APBA2	1:144071537-144315152	0.00733577	0.0069258	-0.0829686	1
TCONS_00001648	XLOC_000559	TARSL2	1:145302275-145357760	0.121931	0.171531	0.492405	1
TCONS_00001649	XLOC_000560	TM2D3	1:145359729-145371632	1.23277	1.12274	-0.134886	0.9255
TCONS_00001650	XLOC_000560	TM2D3	1:145359729-145371632	0.864862	0.671788	-0.364465	0.8731
TCONS_00001651	XLOC_000561	RF00026	1:145443753-145443860	0	0	0	1
TCONS_00001652	XLOC_000562	PCSK6	1:145508658-145697008	0.636787	2.01973	1.66528	0.23295
TCONS_00001653	XLOC_000562	PCSK6	1:145508658-145697008	1.85176	2.082	0.169075	0.85745
TCONS_00001654	XLOC_000563	SNRPA1	1:145707387-145719385	0.909656	0	#NAME?	0.2222
TCONS_00001655	XLOC_000563	SNRPA1	1:145707387-145719385	70.2072	40.1781	-0.805208	0.08935
TCONS_00001656	XLOC_000563	SNRPA1	1:145707387-145719385	1.65015	1.08826	-0.600572	0.75855
TCONS_00001657	XLOC_000563	SNRPA1	1:145707387-145719385	1.12499	0.865537	-0.378246	0.8127
TCONS_00001658	XLOC_000564	ENSSSCG00000040252	1:145811825-145827243	2.92185	2.41541	-0.274615	0.76755
TCONS_00001659	XLOC_000564	ENSSSCG00000040252	1:145811825-145827243	4.63418	4.17951	-0.148978	0.8227
TCONS_00001660	XLOC_000565	ENSSSCG00000040521	1:146022776-146221741	0	0	0	1
TCONS_00001661	XLOC_000566	ENSSSCG00000039717	1:146279642-146315740	0	0	0	1
TCONS_00001662	XLOC_000567	ENSSSCG00000036442	1:146511070-146515922	0.00076287	0.00151511	0.989913	1
TCONS_00001663	XLOC_000568	-	1:147367210-147443859	0.309964	1.25103	2.01295	0.12655
TCONS_00001664	XLOC_000569	MBP	1:147568190-147782170	1.55758	1.72475	0.147084	0.93255
TCONS_00001665	XLOC_000569	MBP	1:147568190-147782170	2.4724	6.02138	1.28418	0.34105
TCONS_00001666	XLOC_000569	MBP	1:147568190-147782170	1.29999	0.544796	-1.25472	0.52735
TCONS_00001667	XLOC_000569	MBP	1:147568190-147782170	0.585807	1.89884	1.69662	0.4813
TCONS_00001668	XLOC_000569	MBP	1:147568190-147782170	6.65732	0	#NAME?	0.08035
TCONS_00001669	XLOC_000569	MBP	1:147568190-147782170	0	0	0	1
TCONS_00001670	XLOC_000569	MBP	1:147568190-147782170	0.899039	1.22344	0.444489	0.8556
TCONS_00001671	XLOC_000569	MBP	1:147568190-147782170	0.43263	0.422603	-0.0338302	0.985
TCONS_00001673	XLOC_000570	ENSSSCG00000036663	1:147568190-147782170	0	0	0	1
TCONS_00001674	XLOC_000571	ZNF516	1:147984105-148100784	0.39486	0.55169	0.482519	0.7607
TCONS_00001675	XLOC_000571	ZNF516	1:147984105-148100784	3.68703	2.98301	-0.305689	0.6947
TCONS_00001676	XLOC_000571	ZNF516	1:147984105-148100784	0.00809802	0	#NAME?	1
TCONS_00001677	XLOC_000571	ZNF516	1:147984105-148100784	0.000422999	0.245764	9.1824	1
TCONS_00001678	XLOC_000571	ZNF516	1:147984105-148100784	0.202322	9.7161e-05	-11.024	0.38205
TCONS_00001679	XLOC_000571	ZNF516	1:147984105-148100784	0.81784	1.18153	0.530768	0.67765
TCONS_00001680	XLOC_000571	ZNF516	1:147984105-148100784	0	0	0	1
TCONS_00001681	XLOC_000571	ZNF516	1:147984105-148100784	0	0.00300173	inf	1
TCONS_00001682	XLOC_000572	ZADH2	1:148987477-148997954	0.308388	0.578403	0.907326	0.73975
TCONS_00001683	XLOC_000572	ZADH2	1:148987477-148997954	5.52721	3.67866	-0.587372	0.3372
TCONS_00001684	XLOC_000573	FAM69C	1:149610497-149630109	0	5.96913e-06	inf	1
TCONS_00001685	XLOC_000573	FAM69C	1:149610497-149630109	0	0.0406048	inf	1
TCONS_00001686	XLOC_000574	CYB5A	1:149737536-149783623	70.3278	53.3429	-0.398798	0.32735
TCONS_00001687	XLOC_000574	CYB5A	1:149737536-149783623	0.493071	6.61894	3.74673	0.2206
TCONS_00001688	XLOC_000575	FBXO15	1:149841097-149896411	0.0253363	0.00539189	-2.23234	1
TCONS_00001689	XLOC_000575	FBXO15	1:149841097-149896411	0.13695	0.176274	0.364169	1
TCONS_00001690	XLOC_000576	NETO1	1:150711627-150817306	0.067008	0.021744	-1.62372	1
TCONS_00001691	XLOC_000576	NETO1	1:150711627-150817306	0.0145421	0.0366445	1.33336	1
TCONS_00001692	XLOC_000577	-	1:150973270-150973565	1.76264	0.596375	-1.56344	0.485
TCONS_00001693	XLOC_000578	CBLN2	1:150973621-150980757	7.86903e-05	3.53759e-06	-4.47535	1
TCONS_00001694	XLOC_000578	CBLN2	1:150973621-150980757	0.216077	0.0712203	-1.60118	1
TCONS_00001695	XLOC_000578	CBLN2	1:150973621-150980757	0.622965	1.2486	1.00309	0.2328
TCONS_00001696	XLOC_000579	RTTN	1:152689413-152833961	2.10833	0.0435524	-5.59721	0.15155
TCONS_00001697	XLOC_000579	RTTN	1:152689413-152833961	0.538323	0.31108	-0.791184	0.6813
TCONS_00001698	XLOC_000579	RTTN	1:152689413-152833961	0.0744033	0.442896	2.57353	0.575
TCONS_00001699	XLOC_000579	RTTN	1:152689413-152833961	0.962207	4.32584	2.16856	0.25235
TCONS_00001700	XLOC_000580	-	1:152882249-152882477	36.6396	18.7822	-0.964039	0.6653
TCONS_00001701	XLOC_000581	CD226	1:152882735-152979845	0.636921	0.413509	-0.623197	0.81045
TCONS_00001702	XLOC_000581	CD226	1:152882735-152979845	0.954231	0.313149	-1.60749	0.64835
TCONS_00001703	XLOC_000581	CD226	1:152882735-152979845	2.15056	2.14953	-0.000691821	0.9991
TCONS_00001704	XLOC_000581	CD226	1:152882735-152979845	2.78671	1.54833	-0.847852	0.56965
TCONS_00001705	XLOC_000582	TMX3	1:153988014-154032757	0.245863	0.0336844	-2.8677	1
TCONS_00001706	XLOC_000582	TMX3	1:153988014-154032757	0.808289	0.124923	-2.69383	0.38925
TCONS_00001707	XLOC_000582	TMX3	1:153988014-154032757	0.554798	0.126996	-2.12718	0.5692
TCONS_00001708	XLOC_000582	TMX3	1:153988014-154032757	6.96277	5.94413	-0.228195	0.67635
TCONS_00001709	XLOC_000583	ENSSSCG00000033308	1:154048683-154052443	0	0	0	1
TCONS_00001710	XLOC_000584	ENSSSCG00000037349	1:154596526-154600574	0	0.000637869	inf	1
TCONS_00001711	XLOC_000585	DSEL	1:154919346-154933750	0.914412	1.35826	0.570847	0.35145
TCONS_00001712	XLOC_000586	CDH19	1:155669120-155760966	0.370547	0.394618	0.0908026	0.90315
TCONS_00001713	XLOC_000587	ENSSSCG00000033560	1:158053371-158089159	0	0.0098097	inf	1
TCONS_00001714	XLOC_000587	ENSSSCG00000033560	1:158053371-158089159	0	0	0	1
TCONS_00001715	XLOC_000587	ENSSSCG00000033560	1:158053371-158089159	0	0	0	1
TCONS_00001716	XLOC_000587	ENSSSCG00000033560	1:158053371-158089159	0	0.00315378	inf	1
TCONS_00001717	XLOC_000587	ENSSSCG00000033560	1:158053371-158089159	0	0.00315378	inf	1
TCONS_00001718	XLOC_000587	ENSSSCG00000033560	1:158053371-158089159	0	0.0031702	inf	1
TCONS_00001719	XLOC_000588	ENSSSCG00000033903	1:158053371-158089159	0	0	0	1
TCONS_00001720	XLOC_000589	VPS4B	1:158232957-158270973	2.23499	6.47668	1.53499	0.52955
TCONS_00001721	XLOC_000589	VPS4B	1:158232957-158270973	23.6394	6.66975	-1.82549	0.49945
TCONS_00001722	XLOC_000589	VPS4B	1:158232957-158270973	0.0541372	0	#NAME?	1
TCONS_00001723	XLOC_000589	VPS4B	1:158232957-158270973	0.985113	0.838986	-0.231642	0.88755
TCONS_00001724	XLOC_000589	VPS4B	1:158232957-158270973	48.4255	36.3882	-0.412295	0.32045
TCONS_00001725	XLOC_000590	KDSR	1:158277057-158518879	8.32934	7.08085	-0.234279	0.8587
TCONS_00001726	XLOC_000591	KDSR	1:158277057-158518879	0.00963552	0	#NAME?	1
TCONS_00001727	XLOC_000591	KDSR	1:158277057-158518879	0	0	0	1
TCONS_00001728	XLOC_000591	KDSR	1:158277057-158518879	10.8891	12.5415	0.203827	0.7593
TCONS_00001729	XLOC_000591	KDSR	1:158277057-158518879	6.47244	2.09234	-1.62919	0.3714
TCONS_00001730	XLOC_000591	KDSR	1:158277057-158518879	0.0174513	0.534009	4.93546	0.4513
TCONS_00001731	XLOC_000591	KDSR	1:158277057-158518879	0.0999808	1.61308	4.01202	0.39405
TCONS_00001732	XLOC_000591	KDSR	1:158277057-158518879	0.000203597	0.0739207	8.50412	1
TCONS_00001733	XLOC_000591	KDSR	1:158277057-158518879	4.03217	5.79053	0.522138	0.6257
TCONS_00001734	XLOC_000591	KDSR	1:158277057-158518879	3.67639	2.40599	-0.611661	0.8026
TCONS_00001735	XLOC_000592	RF00026	1:158527033-158527127	0	0	0	1
TCONS_00001736	XLOC_000593	ENSSSCG00000039179	1:159022354-159093304	2.25088e-05	1.34936e-05	-0.738218	1
TCONS_00001737	XLOC_000593	ENSSSCG00000039179	1:159022354-159093304	0.0174471	0.158279	3.18141	1
TCONS_00001738	XLOC_000593	ENSSSCG00000039179	1:159022354-159093304	6.83088	0	#NAME?	0.23
TCONS_00001739	XLOC_000594	PIGN	1:159317730-159417332	0.114729	0.181773	0.663913	1
TCONS_00001740	XLOC_000594	PIGN	1:159317730-159417332	0.410823	0.000160733	-11.3196	0.3724
TCONS_00001741	XLOC_000594	PIGN	1:159317730-159417332	0.994912	1.3407	0.430349	0.813
TCONS_00001742	XLOC_000594	PIGN	1:159317730-159417332	2.77167	2.84034	0.0353085	0.98485
TCONS_00001743	XLOC_000594	PIGN	1:159317730-159417332	0.244941	1.31919	2.42914	0.48375
TCONS_00001744	XLOC_000594	PIGN	1:159317730-159417332	11.2555	9.69407	-0.215458	0.68325
TCONS_00001745	XLOC_000594	PIGN	1:159317730-159417332	0	0	0	1
TCONS_00001746	XLOC_000595	RNF152	1:159530622-159603484	0	0	0	1
TCONS_00001747	XLOC_000595	RNF152	1:159530622-159603484	5.22717	2.50656	-1.06032	0.2419
TCONS_00001748	XLOC_000595	RNF152	1:159530622-159603484	0.15306	2.32971	3.92798	0.43725
TCONS_00001749	XLOC_000596	ENSSSCG00000034988	1:159665705-159792027	0	0	0	1
TCONS_00001750	XLOC_000597	RF00100	1:160111333-160111639	0	0	0	1
TCONS_00001751	XLOC_000598	MC4R	1:160772012-160774124	0	0	0	1
TCONS_00001752	XLOC_000599	-	1:161150453-161152712	7.8147	0	#NAME?	0.07945
TCONS_00001753	XLOC_000600	ENSSSCG00000034264	1:161169591-161207533	0	0	0	1
TCONS_00001754	XLOC_000601	CCBE1	1:161320535-161551830	0.393363	0.770009	0.969013	0.18325
TCONS_00001755	XLOC_000602	LMAN1	1:161606633-161631856	7.51283	8.79585	0.227466	0.85115
TCONS_00001756	XLOC_000602	LMAN1	1:161606633-161631856	19.0901	17.2681	-0.144714	0.87505
TCONS_00001757	XLOC_000602	LMAN1	1:161606633-161631856	32.9364	18.3189	-0.846347	0.2008
TCONS_00001758	XLOC_000602	LMAN1	1:161606633-161631856	0.635864	1.44117	1.18045	0.47315
TCONS_00001759	XLOC_000603	CPLX4	1:161634933-161661733	0	0	0	1
TCONS_00001760	XLOC_000604	RAX	1:161679153-161683060	0	0	0	1
TCONS_00001761	XLOC_000605	ALPK2	1:162175446-162737492	0.00705978	0.0764641	3.43709	1
TCONS_00001762	XLOC_000605	ALPK2	1:162175446-162737492	0.0601852	0.0123437	-2.28564	1
TCONS_00001763	XLOC_000605	ALPK2	1:162175446-162737492	0.0545364	0.0728485	0.41768	1
TCONS_00001764	XLOC_000606	RF00100	1:162175446-162737492	0	0	0	1
TCONS_00001765	XLOC_000607	ENSSSCG00000004921	1:162936560-163103463	73.7427	66.7826	-0.143029	0.79315
TCONS_00001766	XLOC_000607	ENSSSCG00000004921	1:162936560-163103463	0.0220364	1.73295	6.29719	0.2464
TCONS_00001767	XLOC_000607	ENSSSCG00000004921	1:162936560-163103463	0.224244	2.89923	3.69253	0.4258
TCONS_00001768	XLOC_000607	ENSSSCG00000004921	1:162936560-163103463	1.43323	0.906884	-0.66028	0.64025
TCONS_00001769	XLOC_000607	ENSSSCG00000004921	1:162936560-163103463	5.63827	0.996785	-2.4999	0.12125
TCONS_00001770	XLOC_000608	SLC51B	1:162936560-163103463	0.0578527	0.578264	3.32127	0.3742
TCONS_00001771	XLOC_000608	SLC51B	1:162936560-163103463	191.707	262.858	0.455381	0.6524
TCONS_00001772	XLOC_000608	SLC51B	1:162936560-163103463	184.594	246.117	0.414987	0.7906
TCONS_00001773	XLOC_000608	SLC51B	1:162936560-163103463	2.63415	2.79026	0.0830609	0.945
TCONS_00001774	XLOC_000609	KBTBD13	1:163113338-163116832	0.0123286	0.016983	0.462076	1
TCONS_00001775	XLOC_000610	RF00020	1:163292782-163335552	0	0	0	1
TCONS_00001776	XLOC_000611	RF00020	1:163292782-163335552	0	0	0	1
TCONS_00001777	XLOC_000612	HACD3	1:163525860-163603842	25.0502	24.8393	-0.012193	0.987
TCONS_00001778	XLOC_000613	RF00619	1:163525860-163603842	0	0	0	1
TCONS_00001779	XLOC_000614	SLC24A1	1:163630365-163658318	0.0830947	0.143834	0.791573	1
TCONS_00001780	XLOC_000614	SLC24A1	1:163630365-163658318	0.0348042	0.0497522	0.515498	1
TCONS_00001781	XLOC_000615	-	1:163821011-163827046	0.369416	0.240211	-0.620944	0.62055
TCONS_00001782	XLOC_000615	-	1:163821011-163827046	0.222055	0.359072	0.693357	0.72435
TCONS_00001783	XLOC_000616	RAB11A	1:163858135-163894032	0.0769802	0.223293	1.53638	1
TCONS_00001784	XLOC_000616	RAB11A	1:163858135-163894032	5.90049	11.1793	0.921929	0.4202
TCONS_00001785	XLOC_000616	RAB11A	1:163858135-163894032	0.107366	0.184252	0.77914	1
TCONS_00001786	XLOC_000616	RAB11A	1:163858135-163894032	23.3955	20.6756	-0.178299	0.7257
TCONS_00001787	XLOC_000617	DIS3L	1:164309836-164369643	6.76424	6.44918	-0.0688139	0.9098
TCONS_00001788	XLOC_000617	DIS3L	1:164309836-164369643	0.473993	0.113761	-2.05886	0.64995
TCONS_00001789	XLOC_000617	DIS3L	1:164309836-164369643	0	0.000675782	inf	1
TCONS_00001790	XLOC_000618	MAP2K1	1:164381815-164481846	15.3797	19.9524	0.375534	0.8324
TCONS_00001791	XLOC_000618	MAP2K1	1:164381815-164481846	1.56713	1.74015	0.151087	0.8996
TCONS_00001792	XLOC_000619	ZWILCH	1:164481963-164540118	0.0121088	1.60129	7.04704	0.3684
TCONS_00001793	XLOC_000619	ZWILCH	1:164481963-164540118	14.9696	14.2849	-0.0675365	0.8974
TCONS_00001794	XLOC_000619	ZWILCH	1:164481963-164540118	0.272789	1.36502	2.32307	0.3819
TCONS_00001795	XLOC_000620	SMAD6	1:164657085-164734703	1.05611	2.04714	0.954855	0.2733
TCONS_00001796	XLOC_000621	SMAD3	1:164992194-165192944	1.10427	1.5614	0.499747	0.82645
TCONS_00001797	XLOC_000621	SMAD3	1:164992194-165192944	3.29545	3.65515	0.149453	0.87055
TCONS_00001798	XLOC_000622	IQCH	1:165193066-165405493	6.61373e-07	0.00185078	11.4504	1
TCONS_00001799	XLOC_000622	IQCH	1:165193066-165405493	0.0183031	0	#NAME?	1
TCONS_00001800	XLOC_000622	IQCH	1:165193066-165405493	0	0	0	1
TCONS_00001801	XLOC_000623	C15orf61	1:165436813-165441736	0.329383	0.603175	0.87281	0.6812
TCONS_00001802	XLOC_000624	MAP2K5	1:165458206-165737958	2.93633	3.69634	0.332087	0.59615
TCONS_00001803	XLOC_000624	MAP2K5	1:165458206-165737958	0	0	0	1
TCONS_00001804	XLOC_000624	MAP2K5	1:165458206-165737958	0.0066745	0.0116927	0.808879	1
TCONS_00001805	XLOC_000624	MAP2K5	1:165458206-165737958	0	0	0	1
TCONS_00001806	XLOC_000624	MAP2K5	1:165458206-165737958	0	0	0	1
TCONS_00001807	XLOC_000624	MAP2K5	1:165458206-165737958	0	0	0	1
TCONS_00001808	XLOC_000624	MAP2K5	1:165458206-165737958	0.333404	0.489064	0.552754	0.74135
TCONS_00001809	XLOC_000625	SKOR1	1:165753521-165761620	0.0854872	0.124001	0.536572	1
TCONS_00001810	XLOC_000626	PIAS1	1:165762803-166099794	0.0389529	0.414631	3.41203	0.39725
TCONS_00001811	XLOC_000626	PIAS1	1:165762803-166099794	2.17805	0	#NAME?	0.0328
TCONS_00001812	XLOC_000626	PIAS1	1:165762803-166099794	0.613047	0	#NAME?	0.12385
TCONS_00001813	XLOC_000626	PIAS1	1:165762803-166099794	18.7655	12.9056	-0.540087	0.75175
TCONS_00001814	XLOC_000626	PIAS1	1:165762803-166099794	8.67573	14.9575	0.785815	0.51715
TCONS_00001815	XLOC_000627	FEM1B	1:166156492-166310972	3.95548	1.96318	-1.01066	0.6525
TCONS_00001816	XLOC_000627	FEM1B	1:166156492-166310972	9.57656	15.1946	0.665982	0.24105
TCONS_00001817	XLOC_000627	FEM1B	1:166156492-166310972	0.970792	0.50118	-0.953833	0.62625
TCONS_00001818	XLOC_000627	FEM1B	1:166156492-166310972	0.0303572	0	#NAME?	1
TCONS_00001819	XLOC_000628	CORO2B	1:166466230-166611187	0.0569243	0.0626289	0.137783	1
TCONS_00001820	XLOC_000628	CORO2B	1:166466230-166611187	5.98778e-06	1.19023e-05	0.991153	1
TCONS_00001821	XLOC_000628	CORO2B	1:166466230-166611187	0.0358357	0.0845371	1.23819	1
TCONS_00001822	XLOC_000629	SPESP1	1:166818173-166839715	0	0	0	1
TCONS_00001823	XLOC_000630	NOX5	1:166867800-166902036	7.54514e-08	0.0189063	17.9349	1
TCONS_00001824	XLOC_000630	NOX5	1:166867800-166902036	0.273828	0.204256	-0.422893	1
TCONS_00001825	XLOC_000631	GLCE	1:166924044-167122188	0	0.220651	inf	1
TCONS_00001826	XLOC_000631	ENSSSCG00000040442	1:166924044-167122188	0.124678	0.197859	0.666273	1
TCONS_00001827	XLOC_000631	GLCE	1:166924044-167122188	3.22309	0.000146128	-14.4289	0.1452
TCONS_00001828	XLOC_000631	GLCE	1:166924044-167122188	0.141678	0	#NAME?	1
TCONS_00001829	XLOC_000631	GLCE	1:166924044-167122188	10.5717	12.8342	0.279776	0.575
TCONS_00001830	XLOC_000632	PAQR5	1:167154626-167231273	0	6.58783e-06	inf	1
TCONS_00001831	XLOC_000632	PAQR5	1:167154626-167231273	0	0.0480364	inf	1
TCONS_00001832	XLOC_000632	PAQR5	1:167154626-167231273	1.00455	1.7629	0.811394	0.61705
TCONS_00001833	XLOC_000632	PAQR5	1:167154626-167231273	0.722898	0.968455	0.421893	0.6837
TCONS_00001834	XLOC_000633	ENSSSCG00000004969	1:167239202-167295976	0.526961	0.370323	-0.508914	0.86295
TCONS_00001835	XLOC_000633	ENSSSCG00000004969	1:167239202-167295976	4.84795	5.98044	0.302874	0.63295
TCONS_00001836	XLOC_000633	ENSSSCG00000004969	1:167239202-167295976	2.11252	2.3432	0.149517	0.8735
TCONS_00001837	XLOC_000633	ENSSSCG00000004969	1:167239202-167295976	0.320999	0.676918	1.07641	0.55995
TCONS_00001838	XLOC_000633	ENSSSCG00000004969	1:167239202-167295976	0.317886	0.354982	0.159239	0.93015
TCONS_00001839	XLOC_000633	ENSSSCG00000004969	1:167239202-167295976	0.809748	1.19838	0.565536	0.8162
TCONS_00001840	XLOC_000634	ENSSSCG00000004970	1:167296074-167300229	226.79	176.845	-0.358873	0.4229
TCONS_00001841	XLOC_000634	ENSSSCG00000004970	1:167296074-167300229	0.603482	0.497766	-0.277844	0.85785
TCONS_00001842	XLOC_000635	ENSSSCG00000033617	1:168353120-168453172	0	0.162499	inf	1
TCONS_00001843	XLOC_000636	RF00156	1:168353120-168453172	0	0	0	1
TCONS_00001844	XLOC_000637	LRRC49	1:168553360-168700361	0.459956	0.295592	-0.637891	0.46435
TCONS_00001845	XLOC_000638	RF00026	1:168553360-168700361	0	0	0	1
TCONS_00001846	XLOC_000639	THSD4	1:168751484-169323953	0.550686	1.16397	1.07975	0.4377
TCONS_00001847	XLOC_000639	THSD4	1:168751484-169323953	0.046896	0.451779	3.26808	0.51595
TCONS_00001848	XLOC_000639	THSD4	1:168751484-169323953	0.563962	1.09866	0.962077	0.537
TCONS_00001849	XLOC_000639	THSD4	1:168751484-169323953	0.382812	0.300492	-0.349308	0.8781
TCONS_00001850	XLOC_000639	THSD4	1:168751484-169323953	0.237768	0.122309	-0.95902	1
TCONS_00001851	XLOC_000640	NR2E3	1:169360728-169366087	0	0	0	1
TCONS_00001852	XLOC_000640	NR2E3	1:169360728-169366087	0	0	0	1
TCONS_00001853	XLOC_000641	SENP8	1:169369376-169616224	5.3836	7.90467	0.554134	0.53855
TCONS_00001855	XLOC_000642	GEMIN2	1:169676055-169702104	2.74342	2.66402	-0.0423729	0.9838
TCONS_00001856	XLOC_000642	GEMIN2	1:169676055-169702104	4.41357	1.72117	-1.35855	0.2892
TCONS_00001857	XLOC_000642	GEMIN2	1:169676055-169702104	1.0234	0.750606	-0.447243	0.81275
TCONS_00001858	XLOC_000642	GEMIN2	1:169676055-169702104	0.595044	0.0551441	-3.43172	0.3738
TCONS_00001859	XLOC_000643	PNN	1:169722878-169734003	6.73466	5.91621	-0.186931	0.8844
TCONS_00001860	XLOC_000643	PNN	1:169722878-169734003	0	0	0	1
TCONS_00001861	XLOC_000643	PNN	1:169722878-169734003	0	0	0	1
TCONS_00001862	XLOC_000643	PNN	1:169722878-169734003	20.137	23.1654	0.20212	0.69105
TCONS_00001863	XLOC_000644	ENSSSCG00000004983	1:169777106-169868351	0.931207	1.89275	1.02331	0.742
TCONS_00001864	XLOC_000644	ENSSSCG00000004983	1:169777106-169868351	0.484874	0.0412649	-3.55462	1
TCONS_00001865	XLOC_000644	ENSSSCG00000004983	1:169777106-169868351	5.74189	6.50867	0.180836	0.8734
TCONS_00001866	XLOC_000644	ENSSSCG00000004983	1:169777106-169868351	0.973199	0.445917	-1.12596	0.7492
TCONS_00001867	XLOC_000644	ENSSSCG00000004983	1:169777106-169868351	0.971495	0.671101	-0.533677	0.7904
TCONS_00001868	XLOC_000644	ENSSSCG00000004983	1:169777106-169868351	0	0	0	1
TCONS_00001869	XLOC_000644	ENSSSCG00000004983	1:169777106-169868351	1.87256	4.01175	1.09922	0.56635
TCONS_00001870	XLOC_000644	ENSSSCG00000004983	1:169777106-169868351	12.9827	5.18767	-1.32343	0.1703
TCONS_00001871	XLOC_000644	ENSSSCG00000004983	1:169777106-169868351	0	0	0	1
TCONS_00001872	XLOC_000644	ENSSSCG00000004983	1:169777106-169868351	1.69832	2.84042	0.741998	0.5679
TCONS_00001873	XLOC_000644	ENSSSCG00000004983	1:169777106-169868351	0.391748	1.16587	1.57341	0.6524
TCONS_00001874	XLOC_000644	ENSSSCG00000004983	1:169777106-169868351	2.71183	0.000243202	-13.4448	0.2267
TCONS_00001875	XLOC_000644	ENSSSCG00000004983	1:169777106-169868351	5.54053	6.65158	0.263673	0.82295
TCONS_00001876	XLOC_000645	RF00001	1:170974931-170975066	0	0	0	1
TCONS_00001877	XLOC_000646	RF00026	1:171270799-171270906	0	0	0	1
TCONS_00001878	XLOC_000647	LRFN5	1:171906197-172177720	0.055116	0.0706993	0.359224	1
TCONS_00001879	XLOC_000647	LRFN5	1:171906197-172177720	0.0672219	0.196838	1.55001	1
TCONS_00001880	XLOC_000647	LRFN5	1:171906197-172177720	0.000294297	0.0694591	7.88274	1
TCONS_00001881	XLOC_000648	RF00564	1:173295000-173295096	0	0	0	1
TCONS_00001882	XLOC_000649	ENSSSCG00000031927	1:175129617-175130830	0	0	0	1
TCONS_00001883	XLOC_000650	C14orf28	1:175145912-175156595	1.91371	2.12158	0.148769	0.8264
TCONS_00001884	XLOC_000651	TOGARAM1	1:175198144-175274636	2.90636	1.74263	-0.737942	0.5425
TCONS_00001885	XLOC_000651	TOGARAM1	1:175198144-175274636	0.000287034	0.409346	10.4779	0.3534
TCONS_00001886	XLOC_000651	TOGARAM1	1:175198144-175274636	0	0.589638	inf	0.174
TCONS_00001887	XLOC_000651	TOGARAM1	1:175198144-175274636	0	0.0189719	inf	1
TCONS_00001888	XLOC_000651	TOGARAM1	1:175198144-175274636	0.761826	0.604917	-0.332724	0.8934
TCONS_00001889	XLOC_000651	TOGARAM1	1:175198144-175274636	1.36506	1.08709	-0.3285	0.8256
TCONS_00001890	XLOC_000651	TOGARAM1	1:175198144-175274636	0.232537	0.197918	-0.232552	1
TCONS_00001891	XLOC_000651	TOGARAM1	1:175198144-175274636	0.0993356	0.302041	1.60436	1
TCONS_00001892	XLOC_000651	TOGARAM1	1:175198144-175274636	0	0.180014	inf	1
TCONS_00001893	XLOC_000651	TOGARAM1	1:175198144-175274636	0.318339	0.367927	0.208858	0.89975
TCONS_00001894	XLOC_000652	PRPF39	1:175285242-175317242	0	0	0	1
TCONS_00001895	XLOC_000652	PRPF39	1:175285242-175317242	0	0	0	1
TCONS_00001896	XLOC_000652	PRPF39	1:175285242-175317242	0	0	0	1
TCONS_00001897	XLOC_000652	PRPF39	1:175285242-175317242	2.44066	1.29495	-0.91438	0.59565
TCONS_00001898	XLOC_000652	PRPF39	1:175285242-175317242	0.403544	0.131919	-1.61307	0.62065
TCONS_00001899	XLOC_000652	PRPF39	1:175285242-175317242	0	0	0	1
TCONS_00001900	XLOC_000652	PRPF39	1:175285242-175317242	2.51709	2.96449	0.236026	0.8357
TCONS_00001901	XLOC_000652	PRPF39	1:175285242-175317242	0.440474	0.769501	0.804865	0.77135
TCONS_00001902	XLOC_000652	PRPF39	1:175285242-175317242	0.932486	0.210431	-2.14773	0.37885
TCONS_00001903	XLOC_000652	PRPF39	1:175285242-175317242	0	9.01369e-05	inf	1
TCONS_00001904	XLOC_000652	PRPF39	1:175285242-175317242	0.999785	1.43281	0.51916	0.78575
TCONS_00001905	XLOC_000652	PRPF39	1:175285242-175317242	0.0191299	0.0234058	0.291039	1
TCONS_00001906	XLOC_000653	RF01186	1:175285242-175317242	0	0	0	1
TCONS_00001907	XLOC_000654	FANCM	1:175334140-175448354	0	0.402469	inf	0.11415
TCONS_00001908	XLOC_000654	FANCM	1:175334140-175448354	1.17695	0.818054	-0.524779	0.8389
TCONS_00001909	XLOC_000654	FANCM	1:175334140-175448354	0.0873492	0	#NAME?	1
TCONS_00001910	XLOC_000654	FANCM	1:175334140-175448354	0.116547	0.104849	-0.152597	1
TCONS_00001911	XLOC_000654	FANCM	1:175334140-175448354	0.670375	0.868337	0.373287	0.86215
TCONS_00001912	XLOC_000654	FANCM	1:175334140-175448354	0.13567	0.12249	-0.147439	1
TCONS_00001913	XLOC_000655	RF00026	1:175334140-175448354	0	0	0	1
TCONS_00001914	XLOC_000656	ENSSSCG00000038273	1:176644254-176644814	0	0	0	1
TCONS_00001915	XLOC_000657	RF00026	1:178944935-178945042	0	0	0	1
TCONS_00001916	XLOC_000658	ENSSSCG00000036694	1:179432271-179480333	13.5703	26.0352	0.94001	0.42515
TCONS_00001917	XLOC_000659	ENSSSCG00000036694	1:179432271-179480333	0	0	0	1
TCONS_00001918	XLOC_000660	RF00017	1:179432271-179480333	336.529	479.214	0.50994	0.8318
TCONS_00001920	XLOC_000661	LRR1	1:179432271-179480333	3.67209	2.44993	-0.583861	0.63385
TCONS_00001921	XLOC_000662	ENSSSCG00000035611	1:179432271-179480333	36.0318	49.7556	0.465588	0.84115
TCONS_00001922	XLOC_000663	POLE2	1:179482504-179529886	4.40921	8.24529	0.90305	0.7515
TCONS_00001923	XLOC_000664	KLHDC1	1:179540510-179605628	0.195937	0	#NAME?	0.1605
TCONS_00001924	XLOC_000664	KLHDC1	1:179540510-179605628	0.000275281	0.367002	10.3807	0.31125
TCONS_00001925	XLOC_000664	KLHDC1	1:179540510-179605628	0.92415	1.41988	0.619573	0.5049
TCONS_00001926	XLOC_000664	KLHDC1	1:179540510-179605628	0.0836342	0.00605753	-3.78729	1
TCONS_00001927	XLOC_000665	KLHDC2	1:179611158-179734451	2.8775	3.53216	0.295734	0.84505
TCONS_00001928	XLOC_000665	KLHDC2	1:179611158-179734451	1.06178	0.672555	-0.658754	0.64215
TCONS_00001929	XLOC_000665	KLHDC2	1:179611158-179734451	32.2786	21.8494	-0.562982	0.80935
TCONS_00001930	XLOC_000665	KLHDC2	1:179611158-179734451	0.346871	0.712619	1.03873	0.52795
TCONS_00001931	XLOC_000666	ARF6	1:179611158-179734451	69.353	62.9095	-0.140682	0.76845
TCONS_00001932	XLOC_000666	ARF6	1:179611158-179734451	1.2078	1.37772	0.189905	0.92885
TCONS_00001933	XLOC_000666	ARF6	1:179611158-179734451	0	0	0	1
TCONS_00001934	XLOC_000667	-	1:179781966-179783701	10.0611	0	#NAME?	0.22345
TCONS_00001935	XLOC_000668	SOS2	1:179907328-180069092	3.27747	5.51848	0.751691	0.65495
TCONS_00001936	XLOC_000668	SOS2	1:179907328-180069092	6.78935	8.44239	0.314378	0.81925
TCONS_00001937	XLOC_000669	ENSSSCG00000038778	1:179907328-180069092	0	0	0	1
TCONS_00001938	XLOC_000670	ATP5S	1:180069137-180145413	0.536891	0.0654571	-3.03601	0.47365
TCONS_00001939	XLOC_000670	ATP5S	1:180069137-180145413	0.441222	0.197727	-1.158	0.59345
TCONS_00001940	XLOC_000670	ATP5S	1:180069137-180145413	0.78882	1.31945	0.74217	0.7528
TCONS_00001941	XLOC_000670	ATP5S	1:180069137-180145413	0.711962	0.626478	-0.184538	0.9273
TCONS_00001942	XLOC_000671	ATL1	1:180164105-180434803	0.366786	0.537575	0.551528	0.74415
TCONS_00001943	XLOC_000671	ATL1	1:180164105-180434803	0.253409	0.15151	-0.742058	0.77095
TCONS_00001944	XLOC_000672	ABHD12B	1:180635726-180719442	0.0789809	0.10322	0.386145	1
TCONS_00001945	XLOC_000672	ABHD12B	1:180635726-180719442	2.98296	3.4861	0.224868	0.8822
TCONS_00001946	XLOC_000672	ABHD12B	1:180635726-180719442	0.094525	0.0962572	0.0261978	1
TCONS_00001947	XLOC_000673	TMX1	1:180933693-180952127	16.6265	20.8504	0.326588	0.7188
TCONS_00001948	XLOC_000673	TMX1	1:180933693-180952127	14.5746	8.06142	-0.854353	0.2266
TCONS_00001949	XLOC_000674	FRMD6	1:181338524-181416840	1.79877	5.89615	1.71276	0.13035
TCONS_00001950	XLOC_000674	FRMD6	1:181338524-181416840	2.4062	0.000610374	-11.9448	0.28585
TCONS_00001951	XLOC_000675	GNG2	1:181429212-181661800	0.000731046	0.0463775	5.98732	1
TCONS_00001952	XLOC_000675	GNG2	1:181429212-181661800	1.79089	0.271876	-2.71966	0.1798
TCONS_00001953	XLOC_000675	GNG2	1:181429212-181661800	0.62866	0.660427	0.0711195	0.95945
TCONS_00001954	XLOC_000675	GNG2	1:181429212-181661800	7.6004	9.17512	0.271652	0.66755
TCONS_00001955	XLOC_000675	GNG2	1:181429212-181661800	2.39273	1.62842	-0.555185	0.8077
TCONS_00001956	XLOC_000675	GNG2	1:181429212-181661800	0.98432	0.588055	-0.743176	0.8149
TCONS_00001957	XLOC_000675	GNG2	1:181429212-181661800	0.0261729	0.265103	3.3404	0.2782
TCONS_00001958	XLOC_000676	RTRAF	1:181681205-181772768	0	0.208264	inf	1
TCONS_00001959	XLOC_000676	RTRAF	1:181681205-181772768	3.01156	0.0515847	-5.86742	0.2478
TCONS_00001960	XLOC_000676	RTRAF	1:181681205-181772768	66.2991	49.4953	-0.421696	0.5279
TCONS_00001961	XLOC_000677	PTGER2	1:181955297-182009953	0.372631	0.165686	-1.1693	0.40185
TCONS_00001962	XLOC_000677	PTGER2	1:181955297-182009953	2.88982	1.57145	-0.878881	0.4886
TCONS_00001963	XLOC_000677	PTGER2	1:181955297-182009953	1.84524	2.01912	0.129916	0.8884
TCONS_00001964	XLOC_000678	GPR137C	1:182101619-182262943	0.0264485	0.122991	2.21729	1
TCONS_00001965	XLOC_000679	ENSSSCG00000035799	1:182265011-182407784	0.00668564	0	#NAME?	1
TCONS_00001966	XLOC_000679	ENSSSCG00000035799	1:182265011-182407784	0	0	0	1
TCONS_00001967	XLOC_000679	ENSSSCG00000035799	1:182265011-182407784	0.0348313	0.122265	1.81156	1
TCONS_00001968	XLOC_000680	ERO1A	1:182265011-182407784	1.66921	3.67903	1.14016	0.48925
TCONS_00001969	XLOC_000681	PSMC6	1:182265011-182407784	24.3737	15.1974	-0.681496	0.20215
TCONS_00001970	XLOC_000681	PSMC6	1:182265011-182407784	0.434133	0.0966634	-2.16709	0.6017
TCONS_00001971	XLOC_000681	PSMC6	1:182265011-182407784	0.978367	0.29147	-1.74703	0.4355
TCONS_00001972	XLOC_000681	PSMC6	1:182265011-182407784	0.625151	0.25407	-1.29898	0.50075
TCONS_00001973	XLOC_000681	PSMC6	1:182265011-182407784	0.185309	0.150676	-0.298483	1
TCONS_00001974	XLOC_000681	PSMC6	1:182265011-182407784	0	0.0597632	inf	1
TCONS_00001975	XLOC_000681	PSMC6	1:182265011-182407784	9.47519	0.810713	-3.54689	0.32185
TCONS_00001976	XLOC_000682	-	1:183792063-183792347	6.90975	1.13582	-2.6049	0.2998
TCONS_00001977	XLOC_000683	CDKN3	1:183792594-183810036	0.647178	0.264645	-1.29011	0.55475
TCONS_00001978	XLOC_000683	CDKN3	1:183792594-183810036	6.57156	7.57191	0.204422	0.81705
TCONS_00001979	XLOC_000683	CDKN3	1:183792594-183810036	0.0747465	0.244263	1.70836	0.5219
TCONS_00001980	XLOC_000683	CDKN3	1:183792594-183810036	1.43453	1.64511	0.197609	0.9249
TCONS_00001981	XLOC_000683	CDKN3	1:183792594-183810036	1.22333	1.77114	0.533867	0.82275
TCONS_00001982	XLOC_000683	CDKN3	1:183792594-183810036	0.285557	0.52533	0.879446	0.7493
TCONS_00001983	XLOC_000683	CDKN3	1:183792594-183810036	3.30595	0.325175	-3.34578	0.20055
TCONS_00001984	XLOC_000683	CDKN3	1:183792594-183810036	1.04382	0.336656	-1.63253	0.48855
TCONS_00001985	XLOC_000684	-	1:183863450-183868281	5.48121	1.67044	-1.71426	0.088
TCONS_00001986	XLOC_000685	CGRRF1	1:183876904-183903895	2.24796	0.0173565	-7.017	0.4203
TCONS_00001987	XLOC_000685	CGRRF1	1:183876904-183903895	6.69029	7.70872	0.204423	0.77115
TCONS_00001988	XLOC_000686	SAMD4A	1:183915338-184140120	1.75869	2.27642	0.372264	0.54
TCONS_00001989	XLOC_000686	SAMD4A	1:183915338-184140120	0	0	0	1
TCONS_00001990	XLOC_000686	SAMD4A	1:183915338-184140120	0	0	0	1
TCONS_00001991	XLOC_000686	SAMD4A	1:183915338-184140120	0.155607	0.756523	2.28148	0.3501
TCONS_00001992	XLOC_000687	SOCS4	1:184379015-184398896	17.813	15.3249	-0.217052	0.59265
TCONS_00001993	XLOC_000688	MAPK1IP1L	1:184401343-184416958	7.0095	6.73004	-0.0586955	0.9364
TCONS_00001994	XLOC_000688	MAPK1IP1L	1:184401343-184416958	7.64443	9.60337	0.329132	0.58225
TCONS_00001995	XLOC_000689	LGALS3	1:184478642-184496155	394.01	321.802	-0.292058	0.4382
TCONS_00001996	XLOC_000689	LGALS3	1:184478642-184496155	0.642146	6.06663	3.23992	0.53075
TCONS_00001997	XLOC_000690	FBXO34	1:184599094-184743753	1.86913	3.36615	0.848733	0.6047
TCONS_00001998	XLOC_000690	FBXO34	1:184599094-184743753	22.2037	14.3153	-0.63324	0.435
TCONS_00001999	XLOC_000690	FBXO34	1:184599094-184743753	0.2943	0.355736	0.273518	0.9034
TCONS_00002000	XLOC_000690	FBXO34	1:184599094-184743753	2.3391	0.575862	-2.02216	0.3372
TCONS_00002001	XLOC_000690	FBXO34	1:184599094-184743753	1.66779	2.59653	0.638648	0.77305
TCONS_00002002	XLOC_000690	FBXO34	1:184599094-184743753	0.231741	0	#NAME?	1
TCONS_00002003	XLOC_000690	FBXO34	1:184599094-184743753	5.41115	3.90729	-0.469767	0.82685
TCONS_00002004	XLOC_000691	RF00015	1:184744869-184791550	0	0	0	1
TCONS_00002005	XLOC_000692	KTN1	1:184881549-184990938	8.34404	8.18759	-0.0273073	0.9801
TCONS_00002006	XLOC_000692	KTN1	1:184881549-184990938	1.13113	0.104013	-3.44293	0.52165
TCONS_00002007	XLOC_000692	KTN1	1:184881549-184990938	0	0	0	1
TCONS_00002008	XLOC_000692	KTN1	1:184881549-184990938	21.1274	15.5065	-0.446236	0.58125
[truncated: 87,034 more rows]
