# Supplementary material for: Integrated analysis of lncRNAs and mRNAs reveals key trans-target genes associated with ETEC-F4ac adhesion phenotype in porcine small intestine epithelial cells
Source: BMC Genomics. 2020 Nov 10;21:780. doi: 10.1186/s12864-020-07192-8 (PMC7653856; doi:10.1186/s12864-020-07192-8)
Supplement: Supplementary file 4 — Additional file 4. Total number of identified genes and DEGs. [file 12864_2020_7192_MOESM4_ESM.xlsx]

## Sheet: DEGs
Additional file 4: Supplementary Table S1: Differentially expressed genes and their locus, log2(foldchange) p value in the comparison of non-adhesive and adhesive small intestine epithelial cells
gene_id	gene	locus	start	end	length	value_1	value_2	log2(fold_change)	p_value
XLOC_005719	-	12	14725277	14735167	9890	38.1292	0.782352	-5.60694	0.04755
XLOC_017282	MRNIP	2	78675972	78802256	126284	59.7171	1.94504	-4.94027	0.0042
XLOC_019898	ENSSSCG00000037620	3	64779198	64850659	71461	101.66	4.60493	-4.46443	5e-05
XLOC_027494	ACAP3	6	63572018	63593438	21420	4.82944	0.252193	-4.25926	0.03485
XLOC_006231	ENSSSCG00000034696	12	75134	153810	78676	37.926	2.93079	-3.69383	0.00025
XLOC_017594	-	2	144287918	144299505	11587	2.60053	0.244384	-3.41158	0.04595
XLOC_025013	CFAP54	5	86792556	87102594	310038	0.831315	0.104323	-2.99434	0.01175
XLOC_013712	GAPT	16	37344318	37349685	5367	10.1102	1.36099	-2.89308	0.01735
XLOC_032317	ENSSSCG00000009133	8	112008595	112009454	859	15.9571	2.6065	-2.61401	0.0148
XLOC_008403	ZBBX	13	106149873	106267636	117763	1.77145	0.322696	-2.45668	0.03275
XLOC_008410	RF00024	13	108426065	108426495	430	108.154	19.7311	-2.45455	0.01485
XLOC_018668	43716	2	135074082	135142884	68802	55.3406	11.9683	-2.20912	0.00015
XLOC_013003	ENSSSCG00000020790	15	139260475	139264212	3737	44.8557	10.5494	-2.08813	0.0436
XLOC_026790	TXNDC12	6	160107957	160168222	60265	349.426	87.3353	-2.00035	5e-05
XLOC_001363	POPDC3	1	71377689	71400451	22762	0.462472	0.115631	-1.99984	0.01465
XLOC_022509	COLEC10	4	19692829	19878344	185515	19.0669	4.89018	-1.96311	0.0029
XLOC_007716	HSPBAP1	13	137739143	137809274	70131	7.18587	1.86591	-1.94528	0.0172
XLOC_017068	ENSSSCG00000037844,TRIR	2	66262377	66266064	3687	79.121	20.6392	-1.93867	0.04685
XLOC_031544	ENSSSCG00000008767	8	26790601	26791060	459	8.96075	2.40591	-1.89704	0.0256
XLOC_005132	TUBGCP3	11	78189858	78232302	42444	22.1317	6.21479	-1.83233	0.0002
XLOC_007648	ENSSSCG00000039758	13	123802606	123837658	35052	23.0147	6.51379	-1.82099	0.003
XLOC_009001	-	13	42442072	42442750	678	4.16118	1.21393	-1.77731	0.0355
XLOC_011691	-	14	78298738	78299501	763	4.11814	1.21846	-1.75693	0.0438
XLOC_007895	ENSSSCG00000036894	13	199291475	199299586	8111	12.5059	3.77809	-1.72688	0.0228
XLOC_022779	ENSSSCG00000006409	4	91156247	91160468	4221	208.687	63.4046	-1.71868	0.0004
XLOC_024080	LYZ	5	33612592	33618953	6361	1502.96	459.012	-1.7112	0.0029
XLOC_002724	-	1	52594517	52595372	855	2.54901	0.82008	-1.6361	0.0403
XLOC_026743	ENSSSCG00000032529	6	149003958	149005786	1828	2.03441	0.664716	-1.6138	0.0205
XLOC_027445	ZNF787	6	60422390	60446188	23798	5.03782	1.66192	-1.59995	0.0289
XLOC_003945	NEBL	10	53603018	53958285	355267	7.41604	2.46802	-1.5873	0.0087
XLOC_029454	CYP1A1	7	58802879	58809775	6896	177.421	59.9372	-1.56565	0.0014
XLOC_029007	LY86	7	4108117	4156625	48508	3.31531	1.15059	-1.52677	0.04385
XLOC_004001	RGS13	10	1053859	1082239	28380	2.8328	0.991999	-1.51382	0.0223
XLOC_005639	ENSSSCG00000036592	12	4774677	4808911	34234	230.718	82.6686	-1.48072	0.0024
XLOC_015770	CYCS	18	47169867	47172295	2428	1428.95	514.54	-1.4736	0.0007
XLOC_006513	GIP	12	25159806	25168041	8235	49.234	17.8039	-1.46746	0.008
XLOC_000214	ENSSSCG00000029003	1	56689045	56689768	723	98.9316	37.547	-1.39774	0.0092
XLOC_005627	SOCS3	12	3643928	3647009	3081	3.96764	1.52667	-1.37789	0.04805
XLOC_018770	SPINK1	2	148859417	149091953	232536	1226.34	472.508	-1.37595	0.0038
XLOC_035892	ENSSSCG00000037163	AEMK02000387.1	7967	24972	17005	1.02115	0.414214	-1.30175	0.03765
XLOC_020059	CYP1B1	3	102182525	102206375	23850	27.4578	11.3013	-1.28073	0.01385
XLOC_026023	ENSSSCG00000035706	6	51606955	51632166	25211	175.887	72.9716	-1.26924	0.0496
XLOC_010876	NTPCR	14	57802577	57833174	30597	257.363	107.555	-1.25872	0.0135
XLOC_020883	CRIPT	3	93913850	93925863	12013	51.2676	21.4969	-1.25392	0.00665
XLOC_033722	TNN	9	117174742	117244391	69649	1.60146	0.671922	-1.25302	0.0447
XLOC_010044	SNRPD3	14	49572095	49598012	25917	720.71	306.599	-1.23307	0.00355
XLOC_021780	SHAS2	4	17582848	17675609	92761	11.107	4.7968	-1.21132	0.0401
XLOC_022713	POU2F1	4	83586692	83777283	190591	7.55388	3.28496	-1.20134	0.027
XLOC_035385	ENSSSCG00000005861	AEMK02000174.1	23437	24242	805	210.364	92.5871	-1.18401	0.0322
XLOC_034385	ENSSSCG00000015337	9	76324570	76349256	24686	3447.79	1518.79	-1.18275	0.00355
XLOC_020688	ENSSSCG00000008183	3	55032995	55054432	21437	131.65	58.3898	-1.17292	0.00485
XLOC_001601	-	1	130952498	130962547	10049	17.857	7.94917	-1.16762	0.02875
XLOC_022042	ARHGAP30,USF1	4	89375480	89401258	25778	19.7021	8.93382	-1.141	0.0368
XLOC_008418	ENSSSCG00000036114	13	109495887	109500225	4338	36.52	16.8992	-1.11173	0.03875
XLOC_012932	AP1S3	15	125543819	125636436	92617	49.4517	22.9033	-1.11046	0.03575
XLOC_000681	PSMC6	1	182265011	182407784	142773	36.0718	16.8608	-1.0972	0.01495
XLOC_025696	MARVELD3	6	14616477	14630798	14321	45.2777	21.4388	-1.07857	0.0309
XLOC_027526	RPL22	6	66815280	67254153	438873	917.634	434.521	-1.07849	0.01225
XLOC_001790	GCH1	1	184201926	184257345	55419	24.8484	11.9267	-1.05896	0.0135
XLOC_027172	RPS16	6	48018183	48088423	70240	2517.72	1217.63	-1.04804	0.0371
XLOC_004243	ITGB1	10	56078400	56173795	95395	429.65	208.529	-1.04291	0.01915
XLOC_029682	ENSSSCG00000002351,ZNF410	7	97174175	97258459	84284	38.8618	18.9774	-1.03407	0.03915
XLOC_013634	ENSSSCG00000032650	16	18758899	18779452	20553	30.5016	14.9362	-1.03007	0.0388
XLOC_021034	PQLC3	3	125494792	125507232	12440	20.6694	10.1244	-1.02966	0.0475
XLOC_014544	ENSSSCG00000026893	17	13383524	13398304	14780	44.8707	22.2889	-1.00945	0.03435
XLOC_007704	SNX4	13	134824067	134898690	74623	30.3992	15.2639	-0.993908	0.0394
XLOC_012039	SPCS3	15	38708202	38820691	112489	108.321	54.6569	-0.986836	0.02405
XLOC_020667	MRPS9	3	49624900	49681786	56886	87.9969	44.5577	-0.981777	0.02395
XLOC_015868	ENSSSCG00000027826,ENSSSCG00000031897	18	6429885	6452966	23081	160.548	81.5186	-0.977806	0.0238
XLOC_000963	UGCG	1	252652193	252691024	38831	226.112	115.207	-0.97281	0.02355
XLOC_018184	FAM32A	2	61386268	61394377	8109	55.9976	28.5333	-0.972719	0.0187
XLOC_025045	NTS	5	96260551	96272970	12419	88.0985	45.331	-0.958621	0.0369
XLOC_006813	ENSSSCG00000028850	12	53548311	53553610	5299	3348.39	1729.74	-0.952907	0.0161
XLOC_026781	C1orf123	6	159002619	159018999	16380	85.9664	44.5981	-0.94679	0.02865
XLOC_000163	SERINC1	1	40099185	40141636	42451	93.9075	49.1519	-0.933994	0.0361
XLOC_007815	CLDND1	13	160384988	160407992	23004	84.8948	44.4626	-0.933085	0.0192
XLOC_002045	ENSSSCG00000005437	1	248604821	248609718	4897	27.2767	14.3878	-0.922826	0.0271
XLOC_012216	DNAJC10	15	88198610	88258464	59854	40.6627	21.4687	-0.921472	0.0407
XLOC_012230	WDR75	15	93981048	94026707	45659	20.1149	10.872	-0.887641	0.04315
XLOC_012269	ENSSSCG00000016100	15	104747691	104759139	11448	312.148	168.731	-0.887505	0.0292
XLOC_031640	SMIM31	8	53576975	53637285	60310	759.151	410.879	-0.885674	0.0235
XLOC_026780	MAGOH	6	158988582	158998984	10402	327.708	177.641	-0.883447	0.0369
XLOC_007713	HACD2	13	136834119	136951061	116942	37.5113	20.4078	-0.878203	0.0457
XLOC_010649	ENSSSCG00000009788	14	30069486	30085002	15516	58.08	31.7618	-0.870749	0.0395
XLOC_020193	ADI1	3	131294701	131303664	8963	94.3752	51.7653	-0.866424	0.0346
XLOC_037248	DDX3X	X	36989259	37005523	16264	174.461	95.7373	-0.865748	0.02035
XLOC_026571	NDUFS5	6	94912684	94928102	15418	532.668	296.875	-0.843378	0.0375
XLOC_019979	CCT4	3	79924548	79945457	20909	68.2767	38.3084	-0.833731	0.03875
XLOC_008406	PDCD10	13	106517358	106559618	42260	123.779	69.6012	-0.830584	0.04455
XLOC_031834	ENSSSCG00000009138	8	112433639	112470946	37307	529.792	300.296	-0.81904	0.0292
XLOC_009999	NF2	14	46653845	46726417	72572	48.5509	27.6209	-0.813739	0.0439
XLOC_019014	-	2	69816170	69816533	363	4.23779	4.94847	0.223671	0.0214
XLOC_024579	LIMA1	5	16071924	16177130	105206	39.5152	67.8187	0.779277	0.03845
XLOC_003900	VIM	10	43517282	43530623	13341	10.2597	17.7341	0.789534	0.0434
XLOC_016829	RPS13	2	42030565	42033378	2813	864.5	1496.41	0.791566	0.024
XLOC_036227	HSP90AA1	AEMK02000452.1	916988	1098921	181933	239.01	414.622	0.794726	0.0487
XLOC_014856	ENSSSCG00000033041,GNAS	17	58985579	59055340	69761	58.9817	111.686	0.921105	0.01755
XLOC_018150	KXD1	2	59238812	59250849	12037	1826.57	3487.88	0.933213	0.0202
XLOC_021970	RPS20	4	75762183	75766362	4179	160.927	307.384	0.93364	0.01405
XLOC_003978	TUBAL3	10	65476110	65489345	13235	4.145	8.10338	0.967152	0.04525
XLOC_002065	ENSSSCG00000005457	1	251809907	252039847	229940	5.17663	10.1685	0.974025	0.0425
XLOC_023926	PCBP2	5	18673978	18717199	43221	33.1806	65.7834	0.987383	0.0385
XLOC_025930	ACTN4	6	47446033	47578795	132762	26.55	53.1963	1.00262	0.04925
XLOC_024559	FKBP11	5	14950491	14972073	21582	69.4241	139.626	1.00805	0.0288
XLOC_002157	PSMB7	1	265172236	265235480	63244	139.715	283.16	1.01913	0.01105
XLOC_026468	SH3BGRL3	6	83687603	83689075	1472	24.9279	51.1711	1.03757	0.0334
XLOC_020886	EPAS1	3	94167751	94253662	85911	6.7189	13.8734	1.04602	0.0387
XLOC_005667	GRB2	12	5940644	6010836	70192	12.6989	26.2645	1.04841	0.0412
XLOC_023740	PLXNB2	5	390362	418324	27962	11.789	24.4722	1.0537	0.03875
XLOC_024454	FBLN1	5	3838210	3927217	89007	8.6915	18.1546	1.06266	0.03405
XLOC_030620	ACTN1	7	92549786	92644567	94781	14.3588	30.4064	1.08244	0.03615
XLOC_016477	AP2A2	2	580190	658020	77830	2.34895	5.04837	1.1038	0.03945
XLOC_010544	NEFL	14	8990749	8997300	6551	1.69015	3.63442	1.10457	0.03305
XLOC_010447	ENSSSCG00000010703	14	132043158	132103588	60430	28.5839	62.7425	1.13424	0.0149
XLOC_012878	FN1	15	117658157	117731586	73429	27.0444	59.6927	1.14223	0.00435
XLOC_018137	NDUFA13	2	58401426	58411981	10555	6.2885	13.9532	1.14981	0.0433
XLOC_025927	ENSSSCG00000036658	6	47290005	47301553	11548	16.3834	36.6836	1.1629	0.0105
XLOC_016455	RIC8A	2	32148	37673	5525	6.33955	14.3057	1.17413	0.0385
XLOC_001480	TPM1	1	108936065	109019044	82979	142.161	320.981	1.17496	0.00255
XLOC_001936	-	1	221836470	221837733	1263	12.6329	28.7336	1.18555	0.02415
XLOC_024063	MSRB3	5	29695950	29863592	167642	5.47972	12.4988	1.18962	0.01355
XLOC_011087	SORBS1	14	106895764	107137767	242003	5.04912	11.5197	1.19	0.0135
XLOC_025613	GALNS	6	869232	890136	20904	2.24337	5.13074	1.1935	0.0495
XLOC_020725	RNF181	3	59166856	59174215	7359	120.782	276.463	1.19468	0.0164
XLOC_013774	SLIT3	16	55031213	55218043	186830	3.72448	8.68767	1.22193	0.01975
XLOC_019913	ENSSSCG00000033366	3	68539847	68545430	5583	1.58672	3.71395	1.22691	0.03765
XLOC_008099	SLC26A6	13	31317845	31357270	39425	13.5943	31.9677	1.23362	0.0468
XLOC_021729	SLC45A4	4	2443735	2522326	78591	0.872764	2.06521	1.24262	0.03965
XLOC_018768	DPYSL3	2	148662050	148855649	193599	2.74904	6.50566	1.24277	0.0397
XLOC_021966	SDR16C5	4	75586234	75599786	13552	2.16888	5.15229	1.24827	0.04665
XLOC_022423	ENSSSCG00000005916	4	588630	600457	11827	2.6484	6.31974	1.25475	0.0442
XLOC_022139	KRTCAP2	4	94626955	94661539	34584	88.8853	213.694	1.26553	0.0196
XLOC_037590	ENSSSCG00000012699	X	111310176	111368070	57894	10.2736	24.835	1.27344	0.0224
XLOC_000012	THBS2	1	855023	883694	28671	1.19694	2.89756	1.27549	0.04225
XLOC_010733	OASL	14	40900049	40917266	17217	94.4235	228.844	1.27715	0.01165
XLOC_027611	HSPG2	6	79849692	79958284	108592	2.98642	7.34425	1.2982	0.02845
XLOC_027285	NAPA	6	53249329	53275306	25977	12.7869	31.9272	1.32012	0.0097
XLOC_033372	SIDT2	9	44543647	44559715	16068	2.3419	5.84909	1.32053	0.0369
XLOC_032301	SYNPO2	8	104677582	104844171	166589	7.80715	19.5186	1.32198	0.00305
XLOC_027147	DPF1	6	47138336	47155274	16938	0.651285	1.63437	1.32737	0.0351
XLOC_033498	ATP2B4	9	64336348	64445666	109318	3.11524	7.85415	1.33411	0.00445
XLOC_024527	LGALS1	5	10147114	10153256	6142	4.82543	12.1891	1.33686	0.03675
XLOC_012634	PDLIM3	15	46513448	46546546	33098	3.2604	8.31316	1.35035	0.01465
XLOC_020409	AQP8	3	21467801	21504014	36213	3.81696	9.78158	1.35764	0.01495
XLOC_034405	DGKB	9	83569931	84358701	788770	0.367471	0.941799	1.35779	0.0491
XLOC_037293	PLP2	X	43215537	43230431	14894	16.5752	43.0072	1.37555	0.00315
XLOC_010983	KCNMA1	14	79353005	80106018	753013	1.71392	4.4714	1.38342	0.0121
XLOC_018005	NAV2	2	39262274	39704809	442535	0.337341	0.888908	1.39783	0.03785
XLOC_012635	SORBS2	15	46585601	46910679	325078	6.48639	17.1165	1.3999	0.00365
XLOC_025722	ENSSSCG00000024911	6	18650322	18657676	7354	318.641	847.378	1.41108	0.02625
XLOC_007712	MYLK	13	136619307	136810379	191072	61.1277	166.24	1.44337	0.00485
XLOC_017624	ENSSSCG00000032383	2	150561295	150581774	20479	3.22905	8.78847	1.4445	0.0063
XLOC_010980	ZNF503	14	77924597	77928453	3856	0.864287	2.35524	1.44629	0.0153
XLOC_000991	PAPPA	1	256545162	256780763	235601	0.281441	0.766982	1.44636	0.01325
XLOC_031932	ATP5ME	8	49537	113574	64037	634.34	1733.16	1.45008	0.0036
XLOC_026864	GUCA2A	6	169138076	169148286	10210	443.136	1212.45	1.45211	0.0048
XLOC_033496	PRELP	9	64190981	64207001	16020	1.27839	3.5418	1.47015	0.0057
XLOC_000831	PGM5	1	221634523	221836456	201933	8.60353	24.4169	1.50488	0.0055
XLOC_006605	CA4	12	37963106	37973351	10245	2.72507	7.78763	1.51489	0.0219
XLOC_001979	TPM2	1	236402238	236410905	8667	35.033	101.366	1.53279	0.01075
XLOC_030387	COCH	7	68579141	68594077	14936	0.576836	1.6758	1.53862	0.0204
XLOC_037910	RF01881,RF02266	X	59277367	59307980	30613	22.1072	64.2577	1.53936	0.03225
XLOC_035822	ENSSSCG00000040785	AEMK02000352.1	29	16946	16917	4.54426	13.2409	1.54289	0.03755
XLOC_030266	-	7	49102556	49106060	3504	0.382168	1.12299	1.55507	0.04275
XLOC_029489	CFL2	7	65090222	65095762	5540	5.71621	16.8143	1.55656	0.0043
XLOC_028520	-	6	53347482	53349826	2344	0.342135	1.01287	1.56581	0.0359
XLOC_021689	VPS28	4	362898	368039	5141	7.96116	23.5923	1.56726	0.01795
XLOC_001960	ENSSSCG00000037206,ENSSSCG00000039009	1	229578445	229849140	270695	1.93162	5.7519	1.57423	0.00125
XLOC_014779	ENSSSCG00000035053,SPAI-2	17	47483945	47546190	62245	75.6127	225.557	1.57679	0.0009
XLOC_010013	SMTN	14	47879316	47902722	23406	4.56243	13.6386	1.57982	0.01465
XLOC_013768	KCNMB1	16	53618602	53631195	12593	1.45923	4.37319	1.58348	0.02795
XLOC_001280	PLN	1	43392974	43559423	166449	3.22298	9.72699	1.5936	0.0495
XLOC_017936	CD82	2	17751147	17809449	58302	10.4243	31.4875	1.59483	0.0069
XLOC_028077	GUCA2B	6	169152174	169154551	2377	22.3626	69.0057	1.62563	0.02685
XLOC_007831	VGLL3	13	168790018	168836814	46796	0.147028	0.465871	1.66383	0.0311
XLOC_029176	ENSSSCG00000029160	7	23914803	23929754	14951	3.49859	11.114	1.66754	0.00355
XLOC_006530	COL1A1	12	26376746	26408346	31600	10.6034	33.8143	1.67311	0.00295
XLOC_028554	-	6	61683676	61684766	1090	0.629382	2.02526	1.6861	0.02195
XLOC_014729	MYL9	17	39788170	39799143	10973	5.67206	18.6506	1.71728	0.00015
XLOC_001977	RF00030	1	236380018	236383838	3820	22000.4	72668.5	1.7238	0.00065
XLOC_036218	ENSSSCG00000037142	AEMK02000452.1	3511251	3512787	1536	78.2416	259.317	1.72871	0.00885
XLOC_025648	-	6	6652424	6654200	1776	1.8271	6.11386	1.74253	0.00975
XLOC_020748	ENSSSCG00000022842	3	64878437	64879771	1334	4.16467	13.986	1.74771	0.0159
XLOC_008101	NCKIPSD	13	31366572	31377687	11115	0.307161	1.03515	1.75278	0.0343
XLOC_031734	SFRP2	8	75337105	75347522	10417	0.110211	0.371652	1.75369	0.0198
XLOC_034073	TENM4	9	13045271	13282261	236990	0.0963767	0.325917	1.75775	0.0201
XLOC_022027	OLFML2B	4	88521892	88561010	39118	0.67847	2.30557	1.76477	0.01055
XLOC_005614	ENSSSCG00000032281,ENSSSCG00000039385,NPTX1	12	2036680	2046541	9861	0.243208	0.832789	1.77576	0.0305
XLOC_035754	ENSSSCG00000026140	AEMK02000328.1	189929	197337	7408	1.81966	6.24012	1.77791	0.0357
XLOC_034273	CDON	9	53079549	53178884	99335	1.03954	3.59702	1.79085	0.0085
XLOC_036774	ENSSSCG00000032523	AEMK02000604.1	3721	33969	30248	3.54499	12.2938	1.79407	0.03085
XLOC_006007	CCL14	12	39611867	39616159	4292	0.711103	2.48111	1.80285	0.0185
XLOC_009810	HAND2	14	16460169	16462878	2709	0.660976	2.30698	1.80334	0.0098
XLOC_008219	ENSSSCG00000039134,PDZRN3	13	54659588	54903980	244392	3.95141	13.8007	1.80431	0.03055
XLOC_028102	-	6	2599048	2601468	2420	0.285476	1.0172	1.83316	0.0193
XLOC_011069	PPP1R3C	14	103273404	103278762	5358	0.812078	2.90305	1.83788	0.00525
XLOC_025809	SALL1	6	33732002	33750098	18096	0.0750133	0.270399	1.84987	0.02325
XLOC_010938	TACR2	14	72462003	72475662	13659	0.484986	1.7539	1.85455	0.02835
XLOC_005051	KCTD12	11	48946451	49031093	84642	1.41077	5.13277	1.86326	0.0269
XLOC_001282	SLC35F1	1	43653374	43809924	156550	0.14829	0.541977	1.86981	0.0222
XLOC_004099	CSRP1	10	23843131	23864025	20894	3.41084	12.4721	1.87051	0.0132
XLOC_019580	ENSSSCG00000035364	3	17386374	17416353	29979	1.28533	4.73924	1.88251	0.0385
XLOC_034932	-	9	62505777	62508202	2425	0.328847	1.2311	1.90446	0.01535
XLOC_030106	BAG2	7	28667585	28680450	12865	0.686602	2.66958	1.95907	0.0253
XLOC_038528	-	X	58033011	58035335	2324	0.281026	1.11283	1.98545	0.0136
XLOC_001088	NCS1	1	270274715	270334883	60168	0.0978848	0.3939	2.00867	0.01745
XLOC_011241	CPXM2	14	133245328	133395378	150050	0.737317	3.00248	2.0258	0.00355
XLOC_038373	-	X	22067173	22067915	742	12.3787	52.5065	2.08463	0.00725
XLOC_007546	SCHIP1	13	99503739	99633024	129285	2.83837	12.1319	2.09568	0.0059
XLOC_034411	SOSTDC1	9	85743255	85748158	4903	0.709959	3.14313	2.1464	0.0141
XLOC_000535	SYNM	1	137855765	137997078	141313	6.27535	29.0547	2.211	5e-05
XLOC_025721	ENSSSCG00000030300	6	18645152	18646033	881	13.7166	66.1309	2.2694	0.02105
XLOC_019479	MYH11	3	7001701	7180635	178934	33.8393	164.853	2.28441	5e-05
XLOC_017134	CNN1	2	70175403	70209899	34496	19.204	96.431	2.32809	0.0024
XLOC_000527	ACTC1	1	136281118	136286631	5513	1.96104	10.3159	2.39517	5e-05
XLOC_012366	DES	15	121427531	121444938	17407	10.4098	55.9436	2.42604	5e-05
XLOC_010002	MTMR3	14	46870678	47023489	152811	5.48021	45.2905	3.04691	0.04465
XLOC_020768	ACTG2	3	69094859	69121547	26688	24.722	241.957	3.29089	5e-05
XLOC_036878	ENSSSCG00000031992	AEMK02000660.1	1128	141485	140357	0.244295	2.47468	3.34055	0.00965
XLOC_007919	PCP4	13	203412478	203479215	66737	8.53415	91.0575	3.41546	0.0004
XLOC_004972	SERPINE3	11	16047606	16500558	452952	0.0242625	0.340486	3.8108	0.02295
XLOC_010865	ACTN2	14	54666742	54742779	76037	0.163578	2.30768	3.81839	0.00045
XLOC_027251	CKM	6	51665917	51715091	49174	0.283078	4.42556	3.96659	0.03585

## Sheet: Total number of genes
Additional file 4: Total number of genes and their locus, log2(foldchange) p value in the comparison of non-adhesive and adhesive small intestine epithelial cells
gene_id	gene	locus	start	end	length	value_1	value_2	log2(fold_change)	p_value
XLOC_000001	-	1	791	23356	22565	1.99354	1.93312	-0.044395	0.9743
XLOC_000002	PSMB1	1	23367	40113	16746	45.7088	43.8935	-0.0584642	0.90875
XLOC_000003	FAM120B	1	96217	186785	90568	9.65125	16.6557	0.787226	0.6418
XLOC_000004	DLL1	1	198991	211342	12351	1.42552	1.08616	-0.392251	0.625
XLOC_000005	ENSSSCG00000033475	1	352195	356072	3877	0	0	0	1
XLOC_000006	-	1	396476	396826	350	1.89748	4.63696	1.28909	0.4157
XLOC_000007	-	1	397341	399367	2026	0.832855	1.01919	0.291292	0.77415
XLOC_000008	ENSSSCG00000035944	1	470505	475345	4840	0.0942211	0	#NAME?	1
XLOC_000009	TCTE3	1	541027	551881	10854	0	0	0	1
XLOC_000010	PHF10	1	555354	578431	23077	11.5958	12.7571	0.137706	0.86705
XLOC_000011	ENSSSCG00000004008	1	578464	719928	141464	0.0324598	0.00537769	-2.5936	1
XLOC_000012	THBS2	1	855023	883694	28671	1.19694	2.89756	1.27549	0.04225
XLOC_000013	ENSSSCG00000031703	1	1414133	1423270	9137	0	0	0	1
XLOC_000014	FRMD1	1	1495817	1521666	25849	0.142718	0.0879999	-0.697594	1
XLOC_000015	-	1	1698896	1700094	1198	24.5853	16.2994	-0.592977	0.7012
XLOC_000016	-	1	1817455	1827812	10357	0	1.86234	inf	1
XLOC_000017	UNC93A	1	1919993	1958328	38335	5.01746	3.45389	-0.538735	0.40975
XLOC_000018	ENSSSCG00000022580	1	1974564	1976149	1585	0	0	0	1
XLOC_000019	ENSSSCG00000037137	1	2003171	2008112	4941	0.25429	0.416999	0.713567	0.3497
XLOC_000020	ENSSSCG00000034196	1	2070633	2074974	4341	0	0	0	1
XLOC_000021	ENSSSCG00000004024	1	2145175	2166287	21112	12.1696	10.3467	-0.234102	0.6671
XLOC_000022	RPS6KA2	1	2203605	2522601	318996	0.226611	0.645263	1.50967	0.31165
XLOC_000023	MPC1	1	2541504	2552852	11348	56.5959	53.8237	-0.072457	0.87365
XLOC_000024	SFT2D1	1	2568526	2593569	25043	43.9161	54.2943	0.306052	0.56425
XLOC_000025	PRR18	1	2599705	2602266	2561	0	0	0	1
XLOC_000026	ENSSSCG00000036759	1	2608626	2613747	5121	0	0	0	1
XLOC_000027	ENSSSCG00000034946	1	2677004	2679627	2623	0	0	0	1
XLOC_000028	TBXT	1	2716762	2724976	8214	0	0	0	1
XLOC_000029	PDE10A	1	2882386	3386480	504094	0.321539	0.503606	0.647301	0.6462
XLOC_000030	ssc-mir-9831	1	2882386	3386480	504094	0	0	0	1
XLOC_000031	RF00026	1	2882386	3386480	504094	0	0	0	1
XLOC_000032	C6orf118	1	3409210	3424328	15118	0	0	0	1
XLOC_000033	RF00001	1	5525079	5525185	106	0	0	0	1
XLOC_000034	PRKN	1	5679023	6729846	1050823	0.132517	0.396321	1.58049	0.43785
XLOC_000035	AGPAT4	1	6771660	6883397	111737	5.03094	4.0294	-0.320265	0.67095
XLOC_000036	ENSSSCG00000032396	1	6890042	7050374	160332	0	0	0	1
XLOC_000037	PLG	1	7061968	7207402	145434	0	0.00976565	inf	1
XLOC_000038	RF00425	1	7230643	7230770	127	0	0	0	1
XLOC_000039	SLC22A2	1	7289169	7323644	34475	0.0186745	0.0204361	0.130053	1
XLOC_000040	TCP1	1	7590139	7612910	22771	84.9229	72.6114	-0.225958	0.64825
XLOC_000041	RF00401	1	7590139	7612910	22771	0	0	0	1
XLOC_000042	-	1	7618185	7618670	485	3.76336	0	#NAME?	0.0243
XLOC_000043	WTAP	1	7622546	7663767	41221	1.2369	1.33569	0.110861	0.9498
XLOC_000044	SOD2	1	7679351	7691724	12373	58.3738	38.6814	-0.593681	0.14975
XLOC_000045	TAGAP	1	8208083	8218717	10634	1.76693	1.26463	-0.482536	0.49695
XLOC_000046	RSPH3	1	8243299	8266477	23178	0.203835	0.193409	-0.0757436	1
XLOC_000047	-	1	8347799	8350490	2691	1.05806	0.722951	-0.549455	0.4007
XLOC_000048	EZR	1	8396850	8452747	55897	228.355	213.174	-0.0992436	0.7995
XLOC_000049	SYTL3	1	8453507	8546651	93144	5.89966	19.0881	1.69397	0.3737
XLOC_000050	DYNLT1	1	8555744	8635729	79985	8.86999	11.8307	0.415536	0.3671
XLOC_000051	ENSSSCG00000035802	1	8653695	8891515	237820	0	0	0	1
XLOC_000052	SERAC1	1	8935072	9001474	66402	1.88	2.01402	0.0993487	0.8872
XLOC_000053	-	1	9001951	9003459	1508	1.42815	1.12894	-0.339184	0.73485
XLOC_000054	ENSSSCG00000040580	1	9130335	9238992	108657	0.0961936	0.11334	0.236642	1
XLOC_000055	ENSSSCG00000038527	1	9621067	9624056	2989	0.37465	0.637256	0.766328	0.3162
XLOC_000056	TMEM242	1	9667884	9719230	51346	7.96363	8.30266	0.0601463	0.9206
XLOC_000057	ENSSSCG00000004069	1	11441932	11442630	698	0	0	0	1
XLOC_000058	NOX3	1	11446059	11500978	54919	0	0	0	1
XLOC_000059	TFB1M	1	11566187	11886528	320341	4.12756	3.17522	-0.378433	0.72215
XLOC_000060	ENSSSCG00000033953	1	12221171	12226307	5136	0	0	0	1
XLOC_000061	CNKSR3	1	12297376	12395687	98311	3.40281	4.34737	0.353418	0.52
XLOC_000062	IPCEF1	1	12439047	12601167	162120	1.56369	1.36224	-0.198974	0.70355
XLOC_000063	-	1	12601284	12602983	1699	2.93754	2.73838	-0.101288	0.8837
XLOC_000064	RGS17	1	13340247	13442039	101792	0.420156	0.615301	0.550367	0.49735
XLOC_000065	MTRF1L	1	13446491	13458290	11799	6.67016	4.97229	-0.423811	0.5008
XLOC_000066	FBXO5	1	13466913	13482333	15420	3.27847	3.30091	0.00984179	0.98495
XLOC_000067	ENSSSCG00000031720	1	13633323	13667301	33978	0	0	0	1
XLOC_000068	ENSSSCG00000004081	1	13715181	14201736	486555	3.91642	5.01297	0.356133	0.5218
XLOC_000069	ENSSSCG00000004082,ENSSSCG00000031744,ENSSSCG00000034008	1	13715181	14201736	486555	7.91798	9.45249	0.255561	0.68515
XLOC_000070	RMND1	1	14776606	14851848	75242	14.3754	11.2117	-0.358596	0.5387
XLOC_000071	ZBTB2	1	14863316	14897541	34225	1.11418	1.16076	0.0590927	0.91275
XLOC_000072	MTHFD1L	1	15117391	15329787	212396	3.05903	2.09613	-0.54535	0.74455
XLOC_000073	RF00319	1	15341607	15587669	246062	0	0	0	1
XLOC_000074	ENSSSCG00000040966	1	15730879	15731372	493	0	0	0	1
XLOC_000075	ENSSSCG00000035574	1	16007575	16012892	5317	0.16144	0.179644	0.154147	1
XLOC_000076	ENSSSCG00000032525	1	16022688	16025005	2317	1.38002	0.84056	-0.715264	0.7585
XLOC_000077	ENSSSCG00000033578	1	16043120	16050266	7146	0.00147689	0.00824193	2.48042	1
XLOC_000078	LRP11	1	16138872	16267754	128882	9.10127	7.7656	-0.228969	0.7885
XLOC_000079	NUP43	1	16138872	16267754	128882	3.47639	3.68014	0.0821704	0.9435
XLOC_000080	LATS1	1	16272695	16321581	48886	20.9151	18.4231	-0.183028	0.65315
XLOC_000081	KATNA1	1	16330846	16360800	29954	19.9415	17.163	-0.216472	0.6135
XLOC_000082	PPIL4	1	16400962	16446849	45887	10.9864	10.5159	-0.0631448	0.88515
XLOC_000083	ZC3H12D	1	16463707	16501539	37832	2.36307	1.41572	-0.73913	0.24625
XLOC_000084	RAB32,STXBP5	1	18344456	19097892	753436	6.04734	4.90174	-0.303006	0.8053
XLOC_000085	SHPRH	1	19612822	19695273	82451	13.1693	10.4425	-0.334711	0.4841
XLOC_000086	FBXO30	1	19755719	20024398	268679	14.3676	14.0226	-0.0350711	0.94925
XLOC_000087	ENSSSCG00000033962	1	20511239	21048877	537638	10.2934	0	#NAME?	0.12425
XLOC_000088	SF3B5	1	21231285	21232011	726	52.1209	60.4071	0.212857	0.67125
XLOC_000089	PLAGL1	1	21303993	21371067	67074	2.79934	2.79768	-0.000851472	0.999
XLOC_000090	ENSSSCG00000040918	1	21406936	21409950	3014	0.842332	0.56223	-0.583229	0.39975
XLOC_000091	ENSSSCG00000039614	1	21414545	21430218	15673	0	0	0	1
XLOC_000092	FUCA2	1	21742271	21824435	82164	34.5439	33.7563	-0.0332708	0.9445
XLOC_000093	ADAT2	1	21742271	21824435	82164	4.36692	3.77817	-0.208928	0.90485
XLOC_000094	HIVEP2	1	22240635	22436439	195804	7.81965	8.38163	0.100127	0.83675
XLOC_000095	NMBR	1	22971976	22991686	19710	0.00356431	0	#NAME?	1
XLOC_000096	-	1	24377169	24377606	437	4.82463	3.80757	-0.341549	0.68365
XLOC_000097	RF00026	1	24997897	24998004	107	0	0	0	1
XLOC_000098	CITED2	1	25155663	25162193	6530	5.16339	7.1303	0.465645	0.27955
XLOC_000099	TXLNB	1	25228332	25285301	56969	0.0669111	0.0858263	0.359175	1
XLOC_000100	REPS1	1	25469495	25565278	95783	14.5883	14.0663	-0.0525688	0.9155
XLOC_000101	NHSL1	1	25736369	25988645	252276	55.1707	57.5064	0.05982	0.9196
XLOC_000102	RF00156	1	25991387	25991508	121	0	0	0	1
XLOC_000103	RF00026	1	26037661	26037765	104	0	0	0	1
XLOC_000104	ENSSSCG00000004151	1	26043664	26044123	459	0	0	0	1
XLOC_000105	PERP	1	26301212	26317883	16671	141.23	175.644	0.314608	0.4118
XLOC_000106	OLIG3	1	26800670	26801489	819	0	0	0	1
XLOC_000107	IFNGR1	1	27036094	27061093	24999	38.3537	43.0486	0.166602	0.67155
XLOC_000108	IL22RA2	1	27077945	27090235	12290	0.389557	0.488235	0.325739	0.86385
XLOC_000109	IL20RA	1	27137491	27173997	36506	2.09364	2.32952	0.154015	0.772
XLOC_000110	RF00026	1	27257377	27600496	343119	0	0	0	1
XLOC_000111	MAP3K5	1	27257377	27600496	343119	7.39591	5.69073	-0.378114	0.4787
XLOC_000112	MAP7	1	27606053	27871498	265445	23.1904	24.791	0.0962857	0.8127
XLOC_000113	BCLAF1	1	27872182	28302666	430484	81.7589	67.8422	-0.269192	0.5222
XLOC_000114	MTFR2	1	27872182	28302666	430484	10.8143	10.5697	-0.0330057	0.9668
XLOC_000115	RF00156	1	27872182	28302666	430484	0.257042	0.136127	-0.917049	0.4929
XLOC_000116	AHI1	1	28566396	28762381	195985	2.56534	2.01496	-0.348395	0.56315
XLOC_000117	HBS1L	1	28968843	29055581	86738	42.4729	28.4332	-0.578969	0.1954
XLOC_000118	ALDH8A1	1	29060743	29079324	18581	0	0	0	1
XLOC_000119	-	1	29326255	29330862	4607	2.81994	0	#NAME?	0.04275
XLOC_000120	SGK1	1	29625956	29753666	127710	85.3804	106.033	0.312532	0.4574
XLOC_000121	SLC2A12	1	29835666	29936744	101078	0.410743	0.563122	0.455213	0.85305
XLOC_000122	TCF21	1	29971851	30185736	213885	4.32372	2.26478	-0.9329	0.54555
XLOC_000123	-	1	29971851	30185736	213885	0.39162	0.568167	0.53686	0.7492
XLOC_000124	SLC18B1	1	30923523	30957745	34222	8.09084	8.46322	0.0649178	0.88565
XLOC_000125	VNN2	1	30961579	30970544	8965	0.407429	0.875776	1.10401	0.40425
XLOC_000126	ENSSSCG00000004180	1	30981552	30993278	11726	0.00592344	0.00491429	-0.269452	1
XLOC_000127	VNN1	1	31000269	31026011	25742	18.2885	35.7989	0.968975	0.0674
XLOC_000128	RF00026	1	31000269	31026011	25742	0	0	0	1
XLOC_000129	TAAR1	1	31048534	31049551	1017	0	0	0	1
XLOC_000130	TAAR2	1	31073515	31074574	1059	0	0	0	1
XLOC_000131	ENSSSCG00000037870	1	31083313	31087692	4379	0	0	0	1
XLOC_000132	ENSSSCG00000004184	1	31094140	31098867	4727	0	0	0	1
XLOC_000133	TAAR5	1	31104141	31105153	1012	0	0	0	1
XLOC_000134	ENSSSCG00000037590	1	31112235	31116563	4328	0	0	0	1
XLOC_000135	ENSSSCG00000040065	1	31124660	31125693	1033	0	0	0	1
XLOC_000136	STX7	1	31184924	31239426	54502	29.7264	30.4827	0.0362475	0.9336
XLOC_000137	RF00003	1	31274986	31275154	168	0	0	0	1
XLOC_000138	MOXD1	1	31282505	31366108	83603	0.203981	0.107283	-0.927011	1
XLOC_000139	CTGF	1	31673797	31680169	6372	1.5416	1.96862	0.352754	0.6067
XLOC_000140	ENSSSCG00000004197	1	31859951	31959879	99928	0.489882	1.1194	1.19222	0.3064
XLOC_000141	MED23	1	31960020	32001585	41565	50.9041	38.2424	-0.41261	0.44815
XLOC_000142	RF00100	1	31960020	32001585	41565	0.668527	0	#NAME?	1
XLOC_000143	EPB41L2	1	32417498	32630639	213141	6.73415	10.8885	0.693237	0.14675
XLOC_000144	SAMD3	1	33146523	33319720	173197	0.667076	0.577173	-0.208846	0.8555
XLOC_000145	TMEM244	1	33470250	33492702	22452	0	0	0	1
XLOC_000146	ARHGAP18	1	33527734	33717965	190231	34.0433	37.0579	0.12241	0.76865
XLOC_000147	PTPRK	1	33744018	35258904	1514886	13.5563	19.2966	0.509388	0.3928
XLOC_000148	THEMIS	1	35333438	35521353	187915	3.09816	3.93796	0.346036	0.59135
XLOC_000149	C6orf58	1	35600112	35621314	21202	0	0	0	1
XLOC_000150	RF00026	1	35685927	35686034	107	0	0	0	1
XLOC_000151	KIAA0408	1	35694268	35778966	84698	0.788234	2.07726	1.39799	0.0554
XLOC_000152	ECHDC1	1	35852493	35927003	74510	4.43584	4.58683	0.0482881	0.96195
XLOC_000153	ENSSSCG00000031772	1	36932457	37043588	111131	0	0	0	1
XLOC_000154	ENSSSCG00000040231	1	37588851	37589028	177	0	0	0	1
XLOC_000155	HDDC2	1	37640672	37660335	19663	8.12111	6.31265	-0.363432	0.5555
XLOC_000156	-	1	37912689	37951356	38667	0	1.96085	inf	0.17285
XLOC_000157	RF00100	1	37953035	37953350	315	0	0	0	1
XLOC_000158	ENSSSCG00000036671	1	39027472	39578423	550951	0	0	0	1
XLOC_000159	ENSSSCG00000027613	1	39027472	39578423	550951	0	0	0	1
XLOC_000160	RF00026	1	39027472	39578423	550951	0	0	0	1
XLOC_000161	ENSSSCG00000039357	1	39846154	40022976	176822	0	0	0	1
XLOC_000162	ENSSSCG00000004235	1	39846154	40022976	176822	0.018691	0	#NAME?	1
XLOC_000163	SERINC1	1	40099185	40141636	42451	93.9075	49.1519	-0.933994	0.0361
XLOC_000164	ENSSSCG00000037157	1	40965030	40965231	201	0	0	0	1
XLOC_000165	TBC1D32	1	41057290	41263561	206271	1.35231	1.59215	0.235548	0.722
XLOC_000166	ENSSSCG00000004243	1	42541795	42545383	3588	0	0	0	1
XLOC_000167	MAN1A1	1	42729721	42896291	166570	27.134	33.0183	0.283165	0.49405
XLOC_000168	FAM184A	1	43003349	43113371	110022	0.160577	0.109257	-0.555537	1
XLOC_000169	ENSSSCG00000004246	1	43171886	43266911	95025	7.38865	5.4621	-0.435855	0.64315
XLOC_000170	CEP85L	1	43392974	43559423	166449	2.42161	2.40192	-0.0117791	0.98655
XLOC_000171	ENSSSCG00000004253	1	44204801	44374143	169342	14.668	16.2209	0.145173	0.79475
XLOC_000172	ROS1	1	44409508	44535804	126296	25.5401	32.572	0.350869	0.4349
XLOC_000173	-	1	44542033	44550386	8353	0.698344	2.31953	1.73182	0.34165
XLOC_000174	RF00026	1	44836935	44837050	115	0	0	0	1
XLOC_000175	GPRC6A	1	44853936	44878393	24457	0.0245546	0.0191482	-0.358789	1
XLOC_000176	FAM162B	1	44889863	44897109	7246	0	0	0	1
XLOC_000177	ENSSSCG00000004261	1	44899218	44962730	63512	0.104952	0.0834825	-0.330185	1
XLOC_000178	ZUP1	1	44899218	44962730	63512	6.3887	4.57391	-0.482093	0.46235
XLOC_000179	PTP4A1	1	45144489	45218748	74259	61.9642	64.0084	0.046825	0.90915
XLOC_000180	PHF3	1	45219388	45297506	78118	21.368	17.86	-0.258722	0.5124
XLOC_000181	ENSSSCG00000036232	1	45342450	45342642	192	0	0	0	1
XLOC_000182	RF00026	1	48788852	48788959	107	0	0	0	1
XLOC_000183	ADGRB3	1	49189826	49619779	429953	0.209668	0.230665	0.137691	1
XLOC_000184	LMBRD1	1	49868608	49977989	109381	0.0894395	0.463528	2.37367	0.40485
XLOC_000185	ENSSSCG00000004463	1	50045029	50343711	298682	1.9507	2.6814	0.458995	0.4646
XLOC_000186	ENSSSCG00000004463	1	50045029	50343711	298682	0.783978	0.0276912	-4.82332	0.3827
XLOC_000187	-	1	50352982	50396752	43770	1.26769	1.49306	0.236076	0.74625
XLOC_000188	FAM135A	1	50579714	50716186	136472	21.6746	22.8856	0.0784369	0.85365
XLOC_000189	SMAP1	1	50721700	51041583	319883	11.3507	14.5211	0.355369	0.423
XLOC_000190	OGFRL1	1	51313013	51332328	19315	7.20491	8.0876	0.166731	0.73685
XLOC_000191	RIMS1	1	51785519	52246665	461146	1.70304	1.37265	-0.311148	0.66505
XLOC_000192	RF00026	1	51785519	52246665	461146	0	0	0	1
XLOC_000193	ENSSSCG00000033341	1	52435433	52435826	393	0	0	0	1
XLOC_000194	-	1	52437849	52438900	1051	0.887688	1.30169	0.552259	0.42285
XLOC_000195	-	1	52447570	52448060	490	1.63773	1.18556	-0.466123	0.59935
XLOC_000196	KCNQ5	1	52732774	52939688	206914	0.334753	0.340835	0.0259759	0.9703
XLOC_000197	ENSSSCG00000004284	1	52996946	53007877	10931	0	0	0	1
XLOC_000198	ENSSSCG00000004287	1	53021221	53038982	17761	0	0	0	1
XLOC_000199	CYB5R4	1	53091418	53190676	99258	4.61679	3.19714	-0.530109	0.33455
XLOC_000200	MRAP2	1	53256256	53318106	61850	0.380109	0.313458	-0.27814	0.80055
XLOC_000201	ENSSSCG00000031194	1	53835908	53867055	31147	0	0	0	1
XLOC_000202	NT5E	1	54400788	54549309	148521	5.56973	6.1048	0.132336	0.9049
XLOC_000203	RF00099	1	55174071	55174197	126	0	0	0	1
XLOC_000204	HTR1E	1	55408111	55497590	89479	0.032648	0.00718324	-2.18429	1
XLOC_000205	-	1	55617513	55617903	390	9.59656	2.84441	-1.75439	0.3002
XLOC_000206	ZNF292	1	55618001	55712943	94942	14.2704	10.0303	-0.508662	0.30025
XLOC_000207	SMIM8	1	55727278	55788281	61003	10.2342	9.29067	-0.139541	0.8082
XLOC_000208	C6orf163	1	55727278	55788281	61003	0.0216026	0.0842642	1.96371	1
XLOC_000209	ENSSSCG00000004302	1	55821541	55853743	32202	0.00395841	0.0698821	4.14193	1
XLOC_000210	SLC35A1	1	55859613	56070187	210574	27.4476	16.1407	-0.765974	0.3669
XLOC_000211	ORC3	1	55859613	56070187	210574	7.10694	6.19477	-0.198177	0.812
XLOC_000212	ENSSSCG00000038663	1	56092543	56274861	182318	0	0.00284853	inf	1
XLOC_000213	SPACA1	1	56378299	56395493	17194	0	0	0	1
XLOC_000214	ENSSSCG00000029003	1	56689045	56689768	723	98.9316	37.547	-1.39774	0.0092
XLOC_000215	ENSSSCG00000038261	1	56852865	57062070	209205	0	0	0	1
XLOC_000216	PNRC1	1	57128363	57134034	5671	47.06	71.7755	0.608992	0.2004
XLOC_000217	PM20D2	1	57188534	57219163	30629	32.8557	32.6833	-0.00758942	0.98685
XLOC_000218	RF00026	1	57374054	57645955	271901	0	0	0	1
XLOC_000219	ANKRD6	1	57374054	57645955	271901	4.64241	5.45738	0.233334	0.6715
XLOC_000220	RF00024	1	57646794	57647152	358	0.320977	0.0901916	-1.8314	1
XLOC_000221	CASP8AP2	1	57834115	57866171	32056	8.58933	8.08472	-0.0873473	0.86645
XLOC_000222	GJA10	1	57879739	57881395	1656	0.127998	0.228482	0.835951	1
XLOC_000223	-	1	58451595	58454932	3337	29.1704	0	#NAME?	0.0691
XLOC_000224	ENSSSCG00000040939	1	58775197	58779825	4628	0	0.000553126	inf	1
XLOC_000225	ENSSSCG00000034849	1	60259864	60260832	968	0	0	0	1
XLOC_000226	MANEA	1	62887683	62945655	57972	12.6861	11.3847	-0.15615	0.7377
XLOC_000227	UFL1	1	63638524	63700975	62451	24.4191	19.8179	-0.301208	0.47415
XLOC_000228	FHL5	1	63705935	63755534	49599	1.29585	1.6942	0.386708	0.58295
XLOC_000229	ENSSSCG00000037906	1	64021524	64062137	40613	0	0	0	1
XLOC_000230	KLHL32	1	64078667	64460428	381761	0.931498	1.17599	0.336251	0.7844
XLOC_000231	RF00100	1	64078667	64460428	381761	0.0841957	0.279576	1.73142	1
XLOC_000232	RF00026	1	64943609	64943716	107	0	0	0	1
XLOC_000233	MIR2113	1	65162858	65162949	91	0	0	0	1
XLOC_000234	POU3F2	1	65835518	65848875	13357	0	0	0	1
XLOC_000235	ENSSSCG00000038757	1	66459979	66467850	7871	8.00997	4.92518	-0.701621	0.17965
XLOC_000236	ENSSSCG00000033772	1	66521548	66521980	432	0	0	0	1
XLOC_000237	PRDM13	1	66539060	66546406	7346	0	0	0	1
XLOC_000238	ENSSSCG00000032685	1	66896958	66971110	74152	0	0	0	1
XLOC_000239	RF00001	1	67331947	67657114	325167	0	0	0	1
XLOC_000240	GRIK2	1	68057459	68679256	621797	0.40605	0.509802	0.328281	0.77145
XLOC_000241	ENSSSCG00000032719	1	68916790	68919702	2912	0.00362439	0	#NAME?	1
XLOC_000242	LIN28B	1	71174508	71299820	125312	0.0119304	0	#NAME?	1
XLOC_000243	ENSSSCG00000038975	1	71831527	71837025	5498	0	0	0	1
XLOC_000244	PRDM1	1	72311449	72337411	25962	8.50839	8.41235	-0.016378	0.97215
XLOC_000245	ENSSSCG00000032933	1	72345003	72532575	187572	0	0	0	1
XLOC_000246	ATG5	1	72345003	72532575	187572	1.69198	2.00164	0.242472	0.8848
XLOC_000247	CRYBG1	1	72552767	73131269	578502	25.1979	22.9911	-0.132228	0.8708
XLOC_000248	CRYBG1	1	72552767	73131269	578502	2.02446	3.11938	0.623718	0.6173
XLOC_000249	QRSL1	1	72552767	73131269	578502	29.6151	20.5739	-0.525515	0.78355
XLOC_000250	ENSSSCG00000037071	1	72552767	73131269	578502	0	0.48091	inf	1
XLOC_000251	C6orf203	1	73162357	73174644	12287	103.196	64.3614	-0.681122	0.1298
XLOC_000252	-	1	73175238	73175971	733	2.90964	0.723991	-2.0068	0.4478
XLOC_000253	SOBP	1	73549182	73702017	152835	0.317874	0.254733	-0.319471	1
XLOC_000254	ENSSSCG00000040159	1	73720748	73721078	330	0.482449	0.313837	-0.620359	0.6634
XLOC_000255	NR2E1	1	74271041	74292681	21640	0.11212	0.0787641	-0.509435	1
XLOC_000256	AFG1L	1	74367424	74591853	224429	4.84867	4.71823	-0.0393445	0.9409
XLOC_000257	FOXO3	1	74626671	74760325	133654	9.42773	10.2745	0.124082	0.767
XLOC_000258	-	1	74761535	74768276	6741	0.579671	1.77895	1.61772	0.34115
XLOC_000259	ARMC2	1	74923830	75227032	303202	1.08552	1.47721	0.444487	0.612
XLOC_000260	ENSSSCG00000004389	1	74923830	75227032	303202	0	0.229819	inf	1
XLOC_000261	CEP57L1	1	74923830	75227032	303202	1.31058	2.2937	0.80747	0.574
XLOC_000262	CEP57L1	1	74923830	75227032	303202	1.72181	2.09668	0.28418	0.8044
XLOC_000263	ENSSSCG00000004415	1	75272049	75462332	190283	0.204307	0.184924	-0.143804	1
XLOC_000264	ENSSSCG00000035239	1	75272049	75462332	190283	0	0	0	1
XLOC_000265	SMPD2	1	75465298	75522661	57363	8.51393	13.2402	0.637026	0.47355
XLOC_000266	ENSSSCG00000033916	1	75597070	75683949	86879	0	0	0	1
XLOC_000267	FIG4	1	75693530	75847515	153985	9.51777	8.5448	-0.155576	0.75175
XLOC_000268	ENSSSCG00000004406	1	75980381	75981771	1390	0.00466313	0	#NAME?	1
XLOC_000269	CDC40	1	76107529	76367756	260227	17.9362	13.7453	-0.383937	0.4077
XLOC_000270	ENSSSCG00000004396	1	76589051	76793931	204880	0.373708	0.398844	0.0939157	0.94025
XLOC_000271	ENSSSCG00000035433	1	76589051	76793931	204880	0.761418	1.83421	1.2684	0.4654
XLOC_000272	ENSSSCG00000004392	1	76839726	76863722	23996	45.2222	44.1275	-0.0353522	0.9297
XLOC_000273	GTF3C6	1	76891419	77195022	303603	12.593	9.56303	-0.397079	0.7579
XLOC_000274	RPF2	1	76891419	77195022	303603	10.7666	8.00258	-0.428025	0.689
XLOC_000275	-	1	76891419	77195022	303603	2.20243	0.247074	-3.15608	0.08055
XLOC_000276	MFSD4B	1	76891419	77195022	303603	39.5438	52.1242	0.3985	0.53825
XLOC_000277	REV3L	1	77195252	77406264	211012	1.66782	2.01232	0.2709	0.82655
XLOC_000278	-	1	77409270	77426344	17074	1.58532	2.12319	0.421459	0.442
XLOC_000279	-	1	77472204	77475716	3512	1.40024	23.3537	4.0599	0.06705
XLOC_000280	-	1	77484039	77543401	59362	0.0711215	1.13844	4.00063	0.2717
XLOC_000281	RF00026	1	77983208	77983315	107	0	0	0	1
XLOC_000282	WISP3	1	78005359	78048438	43079	0.727501	0.995351	0.452256	0.62925
XLOC_000283	FAM229B	1	78048479	78066722	18243	0.00152135	0.0128476	3.07807	1
XLOC_000284	LAMA4	1	78072002	78224664	152662	3.29345	25.2691	2.9397	0.3078
XLOC_000285	MARCKS	1	79789751	79796128	6377	34.5178	34.869	0.0146055	0.9698
XLOC_000286	ENSSSCG00000040108	1	79956487	80245224	288737	0	0	0	1
XLOC_000287	NT5DC1	1	81745956	81880688	134732	27.0542	46.8683	0.792762	0.07035
XLOC_000288	DSE	1	81996968	82063845	66877	3.21305	3.81617	0.24818	0.67635
XLOC_000289	CALHM6	1	82085471	82091407	5936	2.20395	1.70344	-0.371641	0.5641
XLOC_000290	CALHM5	1	82102136	82144255	42119	1.42901	3.25562	1.18791	0.5665
XLOC_000291	CALHM5	1	82102136	82144255	42119	0.471226	0.579779	0.299083	0.7489
XLOC_000292	ENSSSCG00000004445	1	82150166	82155098	4932	0	0	0	1
XLOC_000293	ENSSSCG00000004446	1	82161697	82182177	20480	36.2322	36.802	0.0225127	0.95475
XLOC_000294	ENSSSCG00000025656	1	82215854	82251016	35162	0	0	0	1
XLOC_000295	ENSSSCG00000023415	1	82251238	82279682	28444	0	0	0	1
XLOC_000296	ENSSSCG00000040797	1	82324676	82342396	17720	0	0	0	1
XLOC_000297	ENSSSCG00000039505	1	82354583	82355055	472	0	0	0	1
XLOC_000298	LGSN	1	82371338	82387717	16379	0	0	0	1
XLOC_000299	SNAP91	1	82540818	82697227	156409	0.0452624	0.0993831	1.13469	1
XLOC_000300	ME1	1	82794963	82989908	194945	0.485199	0.75562	0.639085	0.413
XLOC_000301	PGM3	1	83003690	83366841	363151	8.28397	8.00487	-0.0494442	0.9762
XLOC_000302	UBE3D	1	83003690	83366841	363151	1.94604	1.47282	-0.401965	0.74355
XLOC_000303	ENSSSCG00000034941	1	83003690	83366841	363151	0.00527411	0.0832806	3.98098	1
XLOC_000304	ENSSSCG00000032485	1	83910830	83911513	683	0	0	0	1
XLOC_000305	IBTK	1	83972494	84070798	98304	22.0448	18.3649	-0.263487	0.5489
XLOC_000306	ENSSSCG00000031482	1	84378452	84379044	592	0	0	0	1
XLOC_000307	-	1	84540193	84542536	2343	1.47243	0.136869	-3.42733	0.3045
XLOC_000308	TENT5A	1	84544087	84556804	12717	62.0094	56.7569	-0.127691	0.7333
XLOC_000309	ENSSSCG00000039755	1	85096971	85097045	74	0	0	0	1
XLOC_000310	ELOVL4	1	86163083	86196000	32917	1.01312	0.647103	-0.646742	0.50315
XLOC_000311	LCA5	1	86516394	86685073	168679	0.106269	0.12515	0.235936	1
XLOC_000312	HMGN3	1	86954327	86987461	33134	32.6672	24.0967	-0.439006	0.4076
XLOC_000313	PHIP	1	87117152	87245515	128363	17.4893	14.8375	-0.237223	0.56965
XLOC_000314	-	1	87245629	87247723	2094	21.677	15.6443	-0.470527	0.368
XLOC_000315	ENSSSCG00000004475	1	88596214	88601044	4830	0.0150432	0.159131	3.40303	1
XLOC_000316	ENSSSCG00000038755	1	88884001	88885286	1285	0	0	0	1
XLOC_000317	IMPG1	1	89836324	89986396	150072	0	0	0	1
XLOC_000318	SENP6	1	90166646	90300286	133640	2.60891	2.92925	0.167084	0.91045
XLOC_000319	FILIP1	1	90388399	90638550	250151	1.53091	2.24794	0.554211	0.3129
XLOC_000320	TMEM30A	1	90643885	90688161	44276	58.6416	40.5887	-0.530848	0.21135
XLOC_000321	COX7A2	1	90696750	90703485	6735	134.408	97.7571	-0.459347	0.34625
XLOC_000322	COL12A1	1	90744288	90874791	130503	15.5592	20.3548	0.387606	0.33535
XLOC_000323	RF00026	1	90744288	90874791	130503	0	0	0	1
XLOC_000324	SLC17A5	1	92286826	92342785	55959	35.9053	32.3822	-0.148997	0.7528
XLOC_000325	EEF1A1	1	92421229	92483236	62007	0	0	0	1
XLOC_000326	CGAS	1	92483277	92527296	44019	12.2647	18.5934	0.600279	0.36605
XLOC_000327	ENSSSCG00000035076	1	93085949	93099420	13471	0	0	0	1
XLOC_000328	ENSSSCG00000031966	1	93111776	93112559	783	0	0	0	1
XLOC_000329	ENSSSCG00000005790	1	93149389	93150316	927	0	0	0	1
XLOC_000330	ENSSSCG00000008882	1	93868757	93869355	598	0	0	0	1
XLOC_000331	SETBP1	1	94314555	94663029	348474	3.32787	5.05217	0.602307	0.24015
XLOC_000332	RF00100	1	95008674	95008977	303	0	0	0	1
XLOC_000333	SLC14A2	1	95260780	95319541	58761	0	0	0	1
XLOC_000334	SLC14A1	1	95354237	95383869	29632	0.035453	0.0198096	-0.839713	1
XLOC_000335	SIGLEC15	1	95484224	95492660	8436	0.0305014	0.0681525	1.15989	1
XLOC_000336	HAUS1	1	95756219	95780761	24542	5.56615	4.13945	-0.42724	0.54875
XLOC_000337	C18orf25	1	95808694	95895027	86333	9.57984	12.0754	0.333992	0.47415
XLOC_000338	RNF165	1	95951400	96066928	115528	0.0039563	0.0312962	2.98376	1
XLOC_000339	KATNAL2	1	96566811	96675096	108285	0.182916	0.161541	-0.179281	1
XLOC_000340	CTIF	1	98133311	98455708	322397	0.565866	0.892477	0.657355	0.41525
XLOC_000341	RF00402	1	99059820	99059925	105	0	0	0	1
XLOC_000342	LIPG	1	99081903	99110876	28973	1.64228	1.24593	-0.398475	0.57725
XLOC_000343	RF00492	1	99311560	99311706	146	0	0	0	1
XLOC_000344	RF00283	1	99311787	99311870	83	0	0	0	1
XLOC_000345	ENSSSCG00000004511	1	99414915	99810153	395238	9.41113	9.74114	0.0497229	0.97035
XLOC_000346	RF00026	1	99414915	99810153	395238	0	0	0	1
XLOC_000347	ENSSSCG00000038388	1	99414915	99810153	395238	1.49732	2.13526	0.512028	0.78345
XLOC_000348	ENSSSCG00000004518	1	99976206	99995059	18853	6.90001	4.05179	-0.768039	0.19225
XLOC_000349	MAPK4	1	100107425	100291591	184166	0.174465	0.511833	1.55274	0.24615
XLOC_000350	ME2	1	100419398	100476021	56623	88.9115	85.9354	-0.0491187	0.90245
XLOC_000351	SMAD4	1	100492453	100632822	140369	5.64573	5.55364	-0.0237258	0.98715
XLOC_000352	ELAC1,SMAD4	1	100492453	100632822	140369	121.578	99.2218	-0.293153	0.53935
XLOC_000353	SMAD4	1	100492453	100632822	140369	3.31411	2.67717	-0.307912	0.82175
XLOC_000354	RF00004	1	100492453	100632822	140369	0	0	0	1
XLOC_000355	DCC	1	102080199	103082095	1001896	0.072999	0.107864	0.563263	1
XLOC_000356	POLI	1	103794070	103824644	30574	1.58013	1.8982	0.264587	0.7094
XLOC_000357	C18orf54	1	103861548	103887284	25736	1.63699	1.74235	0.0899946	0.89995
XLOC_000358	ENSSSCG00000038606	1	103906287	103921908	15621	8.69571	7.20072	-0.272162	0.6787
XLOC_000359	ENSSSCG00000039443	1	104157072	104170987	13915	0.0104319	0.00423401	-1.3009	1
XLOC_000360	-	1	104204800	104208987	4187	0.18681	0.431077	1.20637	1
XLOC_000361	RAB27B	1	104241570	104418719	177149	18.6015	18.7491	0.0113996	0.9774
XLOC_000362	ENSSSCG00000040748	1	104420667	104474696	54029	0	0	0	1
XLOC_000363	WDR7	1	105973627	106411705	438078	6.79543	7.83682	0.205704	0.7844
XLOC_000364	ST8SIA3	1	106683631	106697980	14349	0.399391	0.424761	0.0888478	0.9056
XLOC_000365	ONECUT2	1	106751324	106807811	56487	6.85501	8.34009	0.282906	0.6642
XLOC_000366	ENSSSCG00000033063	1	106834275	106898418	64143	0.886832	2.35714	1.4103	0.4345
XLOC_000367	MTFMT	1	106970634	107011354	40720	14.2837	16.1518	0.177326	0.7677
XLOC_000368	SPG21	1	107011804	107036350	24546	17.2987	21.4408	0.3097	0.56895
XLOC_000369	ENSSSCG00000037998	1	107102703	107138906	36203	0.00691079	0.0278064	2.00849	1
XLOC_000370	PIF1	1	107184511	107232841	48330	0.169029	0.104138	-0.69878	1
XLOC_000371	PLEKHO2	1	107184511	107232841	48330	1.72696	1.76269	0.0295441	0.98955
XLOC_000372	RBPMS2	1	107259351	107296524	37173	0.20555	0.418066	1.02424	0.26095
XLOC_000373	OAZ2	1	107325190	107339332	14142	10.3625	9.41616	-0.138157	0.7978
XLOC_000374	PCLAF	1	107659434	107669476	10042	77.7636	70.0623	-0.150457	0.7253
XLOC_000375	CSNK1G1	1	107690005	107884050	194045	10.892	15.4149	0.501053	0.3717
XLOC_000376	PPIB	1	107886611	107897529	10918	34.798	50.9271	0.54943	0.155
XLOC_000377	CIAO2A	1	107909670	107969298	59628	50.8825	26.8021	-0.924822	0.232
XLOC_000378	DAPK2	1	107997284	108133181	135897	1.57893	1.79785	0.187326	0.78385
XLOC_000379	HERC1	1	108205793	108404051	198258	14.5334	13.9557	-0.0585147	0.88695
XLOC_000380	CA12	1	108586235	108708185	121950	1.06447	1.34015	0.332265	0.7946
XLOC_000381	RAB8B	1	108764303	108840218	75915	0.264193	0.516632	0.967547	0.4774
XLOC_000382	ENSSSCG00000023158	1	108881463	108895785	14322	78.2284	55.4735	-0.495895	0.34225
XLOC_000383	ENSSSCG00000012839	1	109823181	109823386	205	0	0	0	1
XLOC_000384	ENSSSCG00000004572	1	109825437	109827175	1738	0.0967176	0.13908	0.524065	1
XLOC_000385	VPS13C	1	109931250	110104257	173007	25.5639	18.7868	-0.444392	0.3332
XLOC_000386	-	1	110719326	110729514	10188	0.646788	0.880121	0.444409	0.67155
XLOC_000387	RORA	1	111287885	111480264	192379	7.52802	4.16282	-0.85471	0.14295
XLOC_000388	RF02271	1	111287885	111480264	192379	0	0	0	1
XLOC_000389	ICE2	1	111489167	111561911	72744	5.26841	6.04409	0.198159	0.7027
XLOC_000390	ANXA2	1	111588305	111635100	46795	462.847	535.918	0.211476	0.57035
XLOC_000391	ENSSSCG00000039280	1	111864304	111864712	408	0.0569783	0	#NAME?	1
XLOC_000392	BNIP2	1	112344059	112369245	25186	12.8742	10.0386	-0.358928	0.5697
XLOC_000393	ENSSSCG00000004583	1	112371281	112415049	43768	23.1708	21.8864	-0.0822757	0.88745
XLOC_000394	MYO1E	1	112677817	112901999	224182	15.5397	15.3994	-0.0130827	0.973
XLOC_000395	ENSSSCG00000035260	1	113076909	113077911	1002	0	0	0	1
XLOC_000396	SLTM	1	113084863	113136206	51343	23.1036	19.6847	-0.231043	0.59645
XLOC_000397	ADAM10	1	113289083	113412543	123460	42.5668	37.956	-0.165403	0.67195
XLOC_000398	ENSSSCG00000004594	1	113289083	113412543	123460	0.455858	0	#NAME?	0.15355
XLOC_000399	ALDH1A2	1	113794039	114037046	243007	1.86493	1.92748	0.047594	0.95135
XLOC_000400	ENSSSCG00000004598	1	114266936	114386473	119537	3.93594	4.00187	0.0239666	0.93475
XLOC_000401	-	1	114411819	114598931	187112	1.07369	1.40737	0.390423	0.7671
XLOC_000402	TCF12	1	114682303	115056366	374063	2.20553	3.90655	0.824769	0.6155
XLOC_000403	ENSSSCG00000026960	1	115169369	115357933	188564	15.12	14.2887	-0.0815874	0.88665
XLOC_000404	MNS1	1	115471921	115607894	135973	0.835964	0.986195	0.238432	0.81295
XLOC_000405	RF00100	1	115471921	115607894	135973	0.361248	0	#NAME?	1
XLOC_000406	RFX7	1	115731147	115871977	140830	6.75561	7.9666	0.23788	0.5973
XLOC_000407	NEDD4	1	115941941	116070787	128846	14.8216	15.9083	0.102082	0.83625
XLOC_000408	PRTG	1	116132153	116268782	136629	0.0288259	0.0576781	1.00066	1
XLOC_000409	PYGO1	1	116293343	116320256	26913	2.30955	2.67953	0.214366	0.71615
XLOC_000410	DNAAF4	1	116332318	116429983	97665	0.0943015	0.232114	1.29948	0.3897
XLOC_000411	CCPG1	1	116449068	116606474	157406	22.6565	17.0341	-0.411503	0.4667
XLOC_000412	ssc-mir-628	1	116449068	116606474	157406	0	0	0	1
XLOC_000413	RAB27A	1	116449068	116606474	157406	42.474	34.4626	-0.301549	0.68585
XLOC_000414	ENSSSCG00000024983	1	116612356	116631800	19444	9.29226	7.04479	-0.399472	0.40435
XLOC_000415	WDR72	1	117945981	118159285	213304	0.463706	0.303689	-0.610616	0.66205
XLOC_000416	ONECUT1	1	118913443	118952453	39010	0	0	0	1
XLOC_000417	FAM214A	1	118993419	119124674	131255	7.11032	7.95415	0.161794	0.7887
XLOC_000418	FAM214A	1	118993419	119124674	131255	0.678292	0.947612	0.482392	0.8463
XLOC_000419	MYO5A	1	119134287	119394725	260438	20.9064	18.8963	-0.145847	0.79165
XLOC_000420	MYO5C	1	119407239	119536426	129187	3.54035	2.9296	-0.273189	0.58755
XLOC_000421	GNB5	1	119537550	119590822	53272	1.03582	1.6276	0.651973	0.30445
XLOC_000422	ENSSSCG00000004623	1	119597087	119599685	2598	0	0	0	1
XLOC_000423	ENSSSCG00000004624	1	119725028	119771400	46372	1.13222	0	#NAME?	0.1382
XLOC_000424	LEO1	1	119805070	120298549	493479	22.156	15.562	-0.509671	0.519
XLOC_000425	LYSMD2	1	119805070	120298549	493479	1.73342	2.55413	0.559208	0.59855
XLOC_000426	ENSSSCG00000031840	1	119805070	120298549	493479	0	0	0	1
XLOC_000427	DMXL2	1	119805070	120298549	493479	1.39838	1.48746	0.089098	0.96085
XLOC_000428	CYP19A1	1	120477196	120696877	219681	0	0.0147757	inf	1
XLOC_000429	TNFAIP8L3	1	120807327	120946698	139371	0.415504	0.765683	0.881885	0.6262
XLOC_000430	SPPL2A	1	121067874	121134887	67013	50.663	52.3041	0.0459931	0.9054
XLOC_000431	TRPM7	1	121145856	121256205	110349	40.9023	30.406	-0.427827	0.32875
XLOC_000432	TRPM7	1	121145856	121256205	110349	8.33703	7.9456	-0.0693783	0.96485
XLOC_000433	RF00026	1	121258144	121258243	99	0	0	0	1
XLOC_000434	USP50	1	121273241	121376122	102881	0	0	0	1
XLOC_000435	ENSSSCG00000034366	1	121400071	121400711	640	0	0	0	1
XLOC_000436	GABPB1	1	121412981	121488366	75385	16.4922	13.0914	-0.333167	0.5123
XLOC_000437	HDC	1	121505399	121579121	73722	0.575874	0.240869	-1.25751	0.3928
XLOC_000438	ATP8B4	1	121629032	121914489	285457	2.33579	1.93064	-0.274828	0.68705
XLOC_000439	FAM227B	1	122119694	122542270	422576	1.0341	1.09824	0.0868185	0.9191
XLOC_000440	GALK2	1	122119694	122542270	422576	13.9266	35.5717	1.35289	0.63645
XLOC_000441	COPS2	1	122542408	122575007	32599	36.8456	24.5828	-0.583844	0.19305
XLOC_000442	-	1	122578008	122581205	3197	0.906808	1.07817	0.249714	0.69135
XLOC_000443	SECISBP2L	1	122633742	122689098	55356	34.2759	29.9054	-0.196787	0.6179
XLOC_000444	CEP152	1	122725903	122979845	253942	5.33612	5.03254	-0.0845056	0.86135
XLOC_000445	FBN1	1	123101259	123359568	258309	16.7711	19.8811	0.245418	0.50375
XLOC_000446	SLC12A1	1	123448515	123571586	123071	1.95203	1.18465	-0.72051	0.7496
XLOC_000447	MYEF2	1	123574702	123656714	82012	2.26542	2.42347	0.097298	0.8825
XLOC_000448	RF00156	1	125195517	125195652	135	0	0	0	1
XLOC_000449	SLC30A4	1	126236791	126268096	31305	33.4503	33.6862	0.010141	0.9803
XLOC_000450	ENSSSCG00000036905	1	126236791	126268096	31305	0.24605	0.993605	2.01372	0.4236
XLOC_000451	GATM	1	126361879	126382617	20738	0.773785	0.994869	0.362574	0.6035
XLOC_000452	SLC28A2	1	126473514	126515020	41506	52.0809	34.7197	-0.584998	0.4279
XLOC_000453	ENSSSCG00000004674	1	126549080	126570655	21575	0.274346	0.427168	0.638807	0.66545
XLOC_000454	DUOXA1	1	126572532	126652463	79931	0.0587106	0.0602947	0.0384099	1
XLOC_000455	DUOX2	1	126572532	126652463	79931	0.490908	0.819887	0.73997	0.43355
XLOC_000456	DUOXA2	1	126572532	126652463	79931	12.4484	0	#NAME?	0.14155
XLOC_000457	ENSSSCG00000040862	1	126775863	126792655	16792	0	0	0	1
XLOC_000458	B2M	1	126834579	126872431	37852	0	113.426	0	1
XLOC_000459	B2M	1	126834579	126872431	37852	0	0	0	1
XLOC_000460	ENSSSCG00000037543	1	126890869	126894854	3985	0.0865038	0.0679719	-0.347827	1
XLOC_000461	SPG11	1	126898811	127019245	120434	9.71401	9.35128	-0.054903	0.91145
XLOC_000462	FRMD5	1	127593341	127650662	57321	0.398784	0.388539	-0.0375501	0.9782
XLOC_000463	SERINC4	1	127651327	127767520	116193	20.4526	15.236	-0.424798	0.7068
XLOC_000464	MIR1282	1	127651327	127767520	116193	0	0	0	1
XLOC_000465	ELL3	1	127781362	127784801	3439	3.25607	2.08469	-0.643298	0.4709
XLOC_000466	CATSPER2	1	127814545	127830785	16240	0.479224	0.534538	0.157594	0.83575
XLOC_000467	STRC	1	127835820	127859441	23621	0.0136915	0.017736	0.3734	1
XLOC_000468	PPIP5K1	1	127865571	127915455	49884	5.71251	6.69504	0.228967	0.6551
XLOC_000469	TP53BP1	1	127958494	128028914	70420	5.71354	6.68673	0.226915	0.66465
XLOC_000470	ENSSSCG00000004709	1	128084061	128127919	43858	6.33264	5.70002	-0.151841	0.9047
XLOC_000471	ENSSSCG00000036032	1	128084061	128127919	43858	3.19664	3.51846	0.138388	0.9432
XLOC_000472	ADAL	1	128084061	128127919	43858	3.77368	2.23902	-0.753102	0.67785
XLOC_000473	LCMT2	1	128084061	128127919	43858	8.62008	10.0322	0.218869	0.80365
XLOC_000474	TGM7	1	128168954	128184495	15541	0.151804	0.0068077	-4.4789	1
XLOC_000475	TGM5	1	128193606	128216866	23260	0.20398	0.0366675	-2.47585	1
XLOC_000476	EPB42	1	128231850	128269539	37689	0.42159	0.690889	0.712613	0.6157
XLOC_000477	ssc-mir-9838	1	128269598	128306056	36458	0	0	0	1
XLOC_000478	UBR1	1	128319310	128474302	154992	20.2893	18.1071	-0.164168	0.68375
XLOC_000479	TTBK2	1	128489681	128635504	145823	1.84365	2.0776	0.172347	0.76395
XLOC_000480	CDAN1	1	128641451	128654897	13446	1.29717	1.25821	-0.0439994	0.94865
XLOC_000481	ENSSSCG00000038659	1	128816904	128847168	30264	0	0	0	1
XLOC_000482	LRRC57	1	128816904	128847168	30264	9.10893	7.9409	-0.19798	0.7167
XLOC_000483	ZNF106	1	128893972	128958179	64207	12.0366	12.4244	0.0457542	0.91495
XLOC_000484	TMEM87A	1	129098418	129142150	43732	22.7377	17.0471	-0.415563	0.38525
XLOC_000485	PLA2G4F,VPS39	1	129144343	129215821	71478	3.45488	3.76003	0.122111	0.79495
XLOC_000486	PLA2G4D	1	129247254	129270027	22773	0	0	0	1
XLOC_000487	PLA2G4E	1	129289762	129362941	73179	0.0149124	0.0206487	0.469542	1
XLOC_000488	EHD4	1	129374546	129460222	85676	19.6278	17.3055	-0.181667	0.66605
XLOC_000489	SPTBN5	1	129463701	129511568	47867	0.0174953	0.00494248	-1.82366	1
XLOC_000490	ENSSSCG00000033197	1	129590859	129697417	106558	0	0	0	1
XLOC_000491	ENSSSCG00000039919	1	129738105	129741414	3309	0.00566528	0	#NAME?	1
XLOC_000492	ENSSSCG00000040414,RPAP1	1	129838331	129866834	28503	1.46302	1.54577	0.0793738	0.89705
XLOC_000493	RF00026	1	129884836	129942855	58019	0	0	0	1
XLOC_000494	NDUFAF1	1	129967436	130065648	98212	10.6938	11.6422	0.122581	0.90155
XLOC_000495	OIP5	1	129967436	130065648	98212	11.0549	8.41703	-0.393309	0.7999
XLOC_000496	ENSSSCG00000035779	1	130073927	130112751	38824	0	0	0	1
XLOC_000497	EXD1	1	130112846	130153483	40637	0.68357	1.14233	0.740813	0.3031
XLOC_000498	INO80	1	130201842	130374040	172198	9.24952	9.26489	0.00239492	0.99535
XLOC_000499	RF00026	1	130201842	130374040	172198	0	0	0	1
XLOC_000500	RHOV	1	130443683	130447301	3618	1.90239	1.83016	-0.0558455	0.9278
XLOC_000501	ENSSSCG00000004760	1	130458909	130516487	57578	32.4484	41.9815	0.371608	0.7122
XLOC_000502	ENSSSCG00000005612	1	130458909	130516487	57578	0	0	0	1
XLOC_000503	DNAJC17	1	130516724	130563562	46838	8.80463	8.28467	-0.0878172	0.93205
XLOC_000504	RMDN3	1	130574358	130591576	17218	10.2791	10.1455	-0.0188814	0.96715
XLOC_000505	RF00568	1	130733595	130733714	119	0	0	0	1
XLOC_000506	RF00568	1	130734381	130734517	136	0	0	0	1
XLOC_000507	CCDC32	1	130753202	130764746	11544	10.3143	10.6385	0.0446467	0.9361
XLOC_000508	RF00026	1	130829233	130829340	107	0	0	0	1
XLOC_000509	CCDC9B	1	130973963	130983971	10008	0.574623	0.81626	0.506413	0.44955
XLOC_000510	PLCB2	1	131004873	131028162	23289	3.15465	3.05633	-0.0456777	0.9342
XLOC_000511	ANKRD63	1	131034251	131035406	1155	0.0266721	0	#NAME?	1
XLOC_000512	BMF	1	131171723	131215389	43666	4.14541	5.62787	0.441074	0.36875
XLOC_000513	SRP14	1	131241542	131355291	113749	50.6216	48.3899	-0.0650484	0.8821
XLOC_000514	GPR176	1	131355326	131493810	138484	0.316148	0.200833	-0.654606	1
XLOC_000515	FSIP1	1	131509812	131717097	207285	0.0692907	0.0732675	0.0805114	1
XLOC_000516	-	1	132182226	132183583	1357	104.175	0	#NAME?	0.0194
XLOC_000517	RASGRP1	1	132578932	132787913	208981	9.09601	9.34422	0.0388404	0.9304
XLOC_000518	RF00026	1	133738538	133738645	107	0	0	0	1
XLOC_000519	MEIS2	1	134013819	134223013	209194	1.47229	2.01636	0.453686	0.5474
XLOC_000520	ENSSSCG00000040129	1	134013819	134223013	209194	0	0	0	1
XLOC_000521	ENSSSCG00000040326	1	134226678	134226921	243	0	0	0	1
XLOC_000522	DPH6	1	135577965	135812007	234042	6.15938	6.06043	-0.0233672	0.9657
XLOC_000523	ENSSSCG00000033875	1	135887798	136019341	131543	0.112181	0.0974808	-0.202644	1
XLOC_000524	ENSSSCG00000030003	1	136096759	136097230	471	0.0283271	0.0470239	0.731211	1
XLOC_000525	RF00026	1	136111557	136111664	107	0	0	0	1
XLOC_000526	AQR,ZNF770	1	136121110	136239741	118631	22.7522	23.5579	0.0502077	0.9091
XLOC_000527	ACTC1	1	136281118	136286631	5513	1.96104	10.3159	2.39517	5e-05
XLOC_000528	GJD2	1	136323802	136329188	5386	0.061845	0.0497366	-0.314349	1
XLOC_000529	ENSSSCG00000004806	1	136497447	136522347	24900	7.85874	6.31991	-0.314393	0.50475
XLOC_000530	SCG5	1	136525960	136590965	65005	4.16031	5.22134	0.327729	0.58975
XLOC_000531	GREM1	1	136617104	136629292	12188	21.4231	24.6852	0.204483	0.6703
XLOC_000532	PGPEP1L	1	137348248	137384320	36072	0	0	0	1
XLOC_000533	-	1	137385857	137386736	879	3.32536	6.46069	0.958181	0.17335
XLOC_000534	RF00026	1	137707465	137707570	105	0	0	0	1
XLOC_000535	SYNM	1	137855765	137997078	141313	6.27535	29.0547	2.211	5e-05
XLOC_000536	LRRC28	1	137998571	138202899	204328	7.92505	11.2203	0.501622	0.34245
XLOC_000537	MEF2A	1	138341157	138511314	170157	9.66178	12.0839	0.322731	0.42825
XLOC_000538	ASB7	1	139191406	139240198	48792	4.53288	2.88458	-0.652066	0.18465
XLOC_000539	ENSSSCG00000038358	1	139433048	139433285	237	0	0	0	1
XLOC_000540	ALDH1A3	1	139450944	139492015	41071	17.7768	14.9142	-0.253309	0.56815
XLOC_000541	LRRK1	1	139494120	139624607	130487	8.58917	8.71189	0.0204678	0.96395
XLOC_000542	RF00026	1	140152230	140152337	107	0	0	0	1
XLOC_000543	GABRB3	1	140484479	140907748	423269	0.256143	0.284002	0.148952	0.8518
XLOC_000544	ATP10A	1	141494638	141668744	174106	1.19196	1.64162	0.461783	0.44
XLOC_000545	UBE3A	1	141887131	142005360	118229	38.0099	25.7514	-0.561725	0.23705
XLOC_000546	-	1	141887131	142005360	118229	4.50435	5.19727	0.206436	0.91775
XLOC_000547	NDN	1	142412564	142414242	1678	2.19427	2.24547	0.0332787	0.9621
XLOC_000548	MAGEL2	1	142448688	142454697	6009	0.153442	0.11018	-0.477832	1
XLOC_000549	RF00026	1	143256403	143256506	103	0	0	0	1
XLOC_000550	OTUD7A	1	143296594	143418236	121642	0.319612	0.156762	-1.02775	1
XLOC_000551	ENSSSCG00000038208	1	143627201	143631234	4033	0.0283854	0.0345925	0.285312	1
XLOC_000552	ENSSSCG00000039035	1	143696606	143699105	2499	0	0	0	1
XLOC_000553	TRPM1	1	143709845	143855984	146139	0	0	0	1
XLOC_000554	MIR211	1	143709845	143855984	146139	0	0	0	1
XLOC_000555	MTMR10	1	143867040	143918339	51299	12.4536	12.5412	0.0101133	0.97955
XLOC_000556	ENSSSCG00000035491	1	143867040	143918339	51299	0	0	0	1
XLOC_000557	MCEE	1	143972592	144026946	54354	4.63838	2.84345	-0.705976	0.42325
XLOC_000558	APBA2	1	144071537	144315152	243615	0.0350307	0.0689197	0.976295	1
XLOC_000559	TARSL2	1	145302275	145357760	55485	0.121931	0.171531	0.492405	1
XLOC_000560	TM2D3	1	145359729	145371632	11903	2.09764	1.79453	-0.225161	0.84545
XLOC_000561	RF00026	1	145443753	145443860	107	0	0	0	1
XLOC_000562	PCSK6	1	145508658	145697008	188350	2.48854	4.10173	0.720932	0.1994
XLOC_000563	SNRPA1	1	145707387	145719385	11998	73.892	42.1319	-0.810503	0.0744
XLOC_000564	ENSSSCG00000040252	1	145811825	145827243	15418	7.55603	6.59492	-0.196273	0.7182
XLOC_000565	ENSSSCG00000040521	1	146022776	146221741	198965	0	0	0	1
XLOC_000566	ENSSSCG00000039717	1	146279642	146315740	36098	0	0	0	1
XLOC_000567	ENSSSCG00000036442	1	146511070	146515922	4852	0.00076287	0.00151511	0.989913	1
XLOC_000568	-	1	147367210	147443859	76649	0.309964	1.25103	2.01295	0.12655
XLOC_000569	MBP	1	147568190	147782170	213980	13.9048	11.8358	-0.23242	0.62545
XLOC_000570	ENSSSCG00000036663	1	147568190	147782170	213980	0	0	0	1
XLOC_000571	ZNF516	1	147984105	148100784	116679	5.11057	4.96509	-0.0416628	0.93315
XLOC_000572	ZADH2	1	148987477	148997954	10477	5.8356	4.25706	-0.455023	0.4202
XLOC_000573	FAM69C	1	149610497	149630109	19612	0	0.0406108	inf	1
XLOC_000574	CYB5A	1	149737536	149783623	46087	70.8209	59.9619	-0.24013	0.56045
XLOC_000575	FBXO15	1	149841097	149896411	55314	0.162286	0.181666	0.162745	1
XLOC_000576	NETO1	1	150711627	150817306	105679	0.0815501	0.0583885	-0.482002	1
XLOC_000577	-	1	150973270	150973565	295	1.76264	0.596375	-1.56344	0.485
XLOC_000578	CBLN2	1	150973621	150980757	7136	0.83912	1.31982	0.653396	0.31735
XLOC_000579	RTTN	1	152689413	152833961	144548	3.68326	5.12337	0.476108	0.36655
XLOC_000580	-	1	152882249	152882477	228	36.6396	18.7822	-0.964039	0.6653
XLOC_000581	CD226	1	152882735	152979845	97110	6.52842	4.42451	-0.561216	0.35985
XLOC_000582	TMX3	1	153988014	154032757	44743	8.57172	6.22973	-0.460413	0.3208
XLOC_000583	ENSSSCG00000033308	1	154048683	154052443	3760	0	0	0	1
XLOC_000584	ENSSSCG00000037349	1	154596526	154600574	4048	0	0.000637869	inf	1
XLOC_000585	DSEL	1	154919346	154933750	14404	0.914412	1.35826	0.570847	0.35145
XLOC_000586	CDH19	1	155669120	155760966	91846	0.370547	0.394618	0.0908026	0.90315
XLOC_000587	ENSSSCG00000033560	1	158053371	158089159	35788	0	0.0192875	inf	1
XLOC_000588	ENSSSCG00000033903	1	158053371	158089159	35788	0	0	0	1
XLOC_000589	VPS4B	1	158232957	158270973	38016	75.3391	50.3736	-0.58073	0.1606
XLOC_000590	KDSR	1	158277057	158518879	241822	8.32934	7.08085	-0.234279	0.8587
XLOC_000591	KDSR	1	158277057	158518879	241822	25.1973	25.0513	-0.00838346	0.98505
XLOC_000592	RF00026	1	158527033	158527127	94	0	0	0	1
XLOC_000593	ENSSSCG00000039179	1	159022354	159093304	70950	6.84835	0.158292	-5.43509	0.0858
XLOC_000594	PIGN	1	159317730	159417332	99602	15.7926	15.3762	-0.038546	0.93315
XLOC_000595	RNF152	1	159530622	159603484	72862	5.38023	4.83628	-0.15377	0.81285
XLOC_000596	ENSSSCG00000034988	1	159665705	159792027	126322	0	0	0	1
XLOC_000597	RF00100	1	160111333	160111639	306	0	0	0	1
XLOC_000598	MC4R	1	160772012	160774124	2112	0	0	0	1
XLOC_000599	-	1	161150453	161152712	2259	7.8147	0	#NAME?	0.07945
XLOC_000600	ENSSSCG00000034264	1	161169591	161207533	37942	0	0	0	1
XLOC_000601	CCBE1	1	161320535	161551830	231295	0.393363	0.770009	0.969013	0.18325
XLOC_000602	LMAN1	1	161606633	161631856	25223	60.1752	45.824	-0.393063	0.3123
XLOC_000603	CPLX4	1	161634933	161661733	26800	0	0	0	1
XLOC_000604	RAX	1	161679153	161683060	3907	0	0	0	1
XLOC_000605	ALPK2	1	162175446	162737492	562046	0.121781	0.161656	0.408636	1
XLOC_000606	RF00100	1	162175446	162737492	562046	0	0	0	1
XLOC_000607	ENSSSCG00000004921	1	162936560	163103463	166903	81.0605	73.3184	-0.144823	0.77325
XLOC_000608	SLC51B	1	162936560	163103463	166903	378.993	512.344	0.43494	0.58715
XLOC_000609	KBTBD13	1	163113338	163116832	3494	0.0123286	0.016983	0.462076	1
XLOC_000610	RF00020	1	163292782	163335552	42770	0	0	0	1
XLOC_000611	RF00020	1	163292782	163335552	42770	0	0	0	1
XLOC_000612	HACD3	1	163525860	163603842	77982	25.0502	24.8393	-0.012193	0.987
XLOC_000613	RF00619	1	163525860	163603842	77982	0	0	0	1
XLOC_000614	SLC24A1	1	163630365	163658318	27953	0.117899	0.193586	0.715423	1
XLOC_000615	-	1	163821011	163827046	6035	0.591471	0.599283	0.0189304	0.91155
XLOC_000616	RAB11A	1	163858135	163894032	35897	29.4803	32.2625	0.130107	0.75235
XLOC_000617	DIS3L	1	164309836	164369643	59807	7.23824	6.56361	-0.141148	0.81735
XLOC_000618	MAP2K1	1	164381815	164481846	100031	16.9469	21.6926	0.356184	0.815
XLOC_000619	ZWILCH	1	164481963	164540118	58155	15.2545	17.2513	0.17747	0.7185
XLOC_000620	SMAD6	1	164657085	164734703	77618	1.05611	2.04714	0.954855	0.2733
XLOC_000621	SMAD3	1	164992194	165192944	200750	4.39973	5.21655	0.245683	0.77785
XLOC_000622	IQCH	1	165193066	165405493	212427	0.0183038	0.00185078	-3.30594	1
XLOC_000623	C15orf61	1	165436813	165441736	4923	0.329383	0.603175	0.87281	0.6812
XLOC_000624	MAP2K5	1	165458206	165737958	279752	3.27641	4.1971	0.35728	0.52335
XLOC_000625	SKOR1	1	165753521	165761620	8099	0.0854872	0.124001	0.536572	1
XLOC_000626	PIAS1	1	165762803	166099794	336991	30.2713	28.2778	-0.0982831	0.91285
XLOC_000627	FEM1B	1	166156492	166310972	154480	14.5332	17.659	0.281052	0.51795
XLOC_000628	CORO2B	1	166466230	166611187	144957	0.092766	0.147178	0.665893	1
XLOC_000629	SPESP1	1	166818173	166839715	21542	0	0	0	1
XLOC_000630	NOX5	1	166867800	166902036	34236	0.273828	0.223162	-0.295178	1
XLOC_000631	GLCE	1	166924044	167122188	198144	14.0612	13.2528	-0.0854198	0.8449
XLOC_000632	PAQR5	1	167154626	167231273	76647	1.72745	2.7794	0.686126	0.5567
XLOC_000633	ENSSSCG00000004969	1	167239202	167295976	56774	8.93606	10.9242	0.289821	0.5108
XLOC_000634	ENSSSCG00000004970	1	167296074	167300229	4155	227.393	177.343	-0.358652	0.4206
XLOC_000635	ENSSSCG00000033617	1	168353120	168453172	100052	0	0.162499	inf	1
XLOC_000636	RF00156	1	168353120	168453172	100052	0	0	0	1
XLOC_000637	LRRC49	1	168553360	168700361	147001	0.459956	0.295592	-0.637891	0.46435
XLOC_000638	RF00026	1	168553360	168700361	147001	0	0	0	1
XLOC_000639	THSD4	1	168751484	169323953	572469	1.78212	3.13721	0.815885	0.1908
XLOC_000640	NR2E3	1	169360728	169366087	5359	0	0	0	1
XLOC_000641	SENP8	1	169369376	169616224	246848	5.3836	7.90467	0.554134	0.53855
XLOC_000642	GEMIN2	1	169676055	169702104	26049	8.77544	5.19094	-0.757475	0.3647
XLOC_000643	PNN	1	169722878	169734003	11125	26.8717	29.0816	0.114019	0.7764
XLOC_000644	ENSSSCG00000004983	1	169777106	169868351	91245	34.3003	29.4172	-0.221561	0.58505
XLOC_000645	RF00001	1	170974931	170975066	135	0	0	0	1
XLOC_000646	RF00026	1	171270799	171270906	107	0	0	0	1
XLOC_000647	LRFN5	1	171906197	172177720	271523	0.122632	0.336997	1.4584	0.31635
XLOC_000648	RF00564	1	173295000	173295096	96	0	0	0	1
XLOC_000649	ENSSSCG00000031927	1	175129617	175130830	1213	0	0	0	1
XLOC_000650	C14orf28	1	175145912	175156595	10683	1.91371	2.12158	0.148769	0.8264
XLOC_000651	TOGARAM1	1	175198144	175274636	76492	5.68374	5.5005	-0.0472803	0.9278
XLOC_000652	PRPF39	1	175285242	175317242	32000	7.75317	6.82759	-0.183409	0.7644
XLOC_000653	RF01186	1	175285242	175317242	32000	0	0	0	1
XLOC_000654	FANCM	1	175334140	175448354	114214	2.18689	2.3162	0.0828811	0.94765
XLOC_000655	RF00026	1	175334140	175448354	114214	0	0	0	1
XLOC_000656	ENSSSCG00000038273	1	176644254	176644814	560	0	0	0	1
XLOC_000657	RF00026	1	178944935	178945042	107	0	0	0	1
XLOC_000658	ENSSSCG00000036694	1	179432271	179480333	48062	13.5703	26.0352	0.94001	0.42515
XLOC_000659	ENSSSCG00000036694	1	179432271	179480333	48062	0	0	0	1
XLOC_000660	RF00017	1	179432271	179480333	48062	336.529	479.214	0.50994	0.8318
XLOC_000661	LRR1	1	179432271	179480333	48062	3.67209	2.44993	-0.583861	0.63385
XLOC_000662	ENSSSCG00000035611	1	179432271	179480333	48062	36.0318	49.7556	0.465588	0.84115
XLOC_000663	POLE2	1	179482504	179529886	47382	4.40921	8.24529	0.90305	0.7515
XLOC_000664	KLHDC1	1	179540510	179605628	65118	1.204	1.79294	0.574498	0.4292
XLOC_000665	KLHDC2	1	179611158	179734451	123293	36.5647	26.7667	-0.45001	0.77685
XLOC_000666	ARF6	1	179611158	179734451	123293	70.5608	64.2872	-0.134336	0.77745
XLOC_000667	-	1	179781966	179783701	1735	10.0611	0	#NAME?	0.22345
XLOC_000668	SOS2	1	179907328	180069092	161764	10.0668	13.9609	0.471782	0.6665
XLOC_000669	ENSSSCG00000038778	1	179907328	180069092	161764	0	0	0	1
XLOC_000670	ATP5S	1	180069137	180145413	76276	2.4789	2.20911	-0.166231	0.88295
XLOC_000671	ATL1	1	180164105	180434803	270698	0.620194	0.689084	0.15196	0.90465
XLOC_000672	ABHD12B	1	180635726	180719442	83716	3.15647	3.68557	0.223579	0.8713
XLOC_000673	TMX1	1	180933693	180952127	18434	31.2012	28.9118	-0.10994	0.8432
XLOC_000674	FRMD6	1	181338524	181416840	78316	4.20497	5.89676	0.487825	0.31855
XLOC_000675	GNG2	1	181429212	181661800	232588	13.4239	12.6354	-0.087335	0.8508
XLOC_000676	RTRAF	1	181681205	181772768	91563	69.3107	49.7552	-0.47823	0.47485
XLOC_000677	PTGER2	1	181955297	182009953	54656	5.10769	3.75626	-0.443376	0.42685
XLOC_000678	GPR137C	1	182101619	182262943	161324	0.0264485	0.122991	2.21729	1
XLOC_000679	ENSSSCG00000035799	1	182265011	182407784	142773	0.0415169	0.122265	1.55825	1
XLOC_000680	ERO1A	1	182265011	182407784	142773	1.66921	3.67903	1.14016	0.48925
XLOC_000681	PSMC6	1	182265011	182407784	142773	36.0718	16.8608	-1.0972	0.01495
XLOC_000682	-	1	183792063	183792347	284	6.90975	1.13582	-2.6049	0.2998
XLOC_000683	CDKN3	1	183792594	183810036	17442	14.5867	12.6842	-0.201614	0.6911
XLOC_000684	-	1	183863450	183868281	4831	5.48121	1.67044	-1.71426	0.088
XLOC_000685	CGRRF1	1	183876904	183903895	26991	8.93825	7.72608	-0.210256	0.7114
XLOC_000686	SAMD4A	1	183915338	184140120	224782	1.9143	3.03294	0.663903	0.2129
XLOC_000687	SOCS4	1	184379015	184398896	19881	17.813	15.3249	-0.217052	0.59265
XLOC_000688	MAPK1IP1L	1	184401343	184416958	15615	14.6539	16.3334	0.156539	0.7186
XLOC_000689	LGALS3	1	184478642	184496155	17513	394.652	327.869	-0.267463	0.47635
XLOC_000690	FBXO34	1	184599094	184743753	144659	34.0169	25.1169	-0.437594	0.35285
XLOC_000691	RF00015	1	184744869	184791550	46681	0	0	0	1
XLOC_000692	KTN1	1	184881549	184990938	109389	60.4584	41.7803	-0.53312	0.17735
XLOC_000693	PELI2	1	185397947	185600272	202325	1.10991	1.79432	0.692992	0.4994
XLOC_000694	TMEM260	1	185821241	185886556	65315	6.69507	7.10077	0.0848759	0.86325
XLOC_000695	AP5M1	1	186430247	186461258	31011	11.5151	14.2245	0.304847	0.57965
XLOC_000696	NAA30	1	186530135	186555891	25756	7.26953	5.59445	-0.377867	0.44075
XLOC_000697	ACTR10	1	187307658	187335044	27386	58.9834	59.0669	0.00204091	0.9957
XLOC_000698	-	1	187342719	187343076	357	3.98385	7.8089	0.970954	0.41595
XLOC_000699	PSMA3	1	187343130	187372339	29209	53.3297	41.9976	-0.344632	0.41775
XLOC_000700	ARID4A	1	187384238	187452537	68299	9.89523	9.35763	-0.0805901	0.85435
XLOC_000701	RF00026	1	187384238	187452537	68299	0	0	0	1
XLOC_000702	ENSSSCG00000038332	1	187468467	187728421	259954	0	0	0	1
XLOC_000703	KIAA0586,TOMM20L	1	187468467	187728421	259954	5.17337	6.16052	0.251948	0.69075
XLOC_000704	DACT1	1	187468467	187728421	259954	0.618085	2.17562	1.81555	0.48185
XLOC_000705	ENSSSCG00000033445	1	187762654	187952751	190097	0	0	0	1
XLOC_000706	ENSSSCG00000005077	1	188123584	188153280	29696	0	0	0	1
XLOC_000707	DAAM1	1	188335352	188511087	175735	7.36374	7.46102	0.0189337	0.96545
XLOC_000708	JKAMP	1	188585951	188624896	38945	3.44476	4.66778	0.438333	0.4861
XLOC_000709	LRRC9	1	188966138	189080407	114269	0.0890061	0.0649451	-0.454684	1
XLOC_000710	PCNX4	1	189110457	189170745	60288	9.68625	12.688	0.38946	0.51215
XLOC_000711	PPM1A	1	189243973	189296142	52169	19.9859	19.7354	-0.0181955	0.9674
XLOC_000712	SIX6	1	189497806	189503500	5694	0	0	0	1
XLOC_000713	MNAT1	1	189690343	189910589	220246	15.4208	16.4313	0.0915758	0.8668
XLOC_000714	ENSSSCG00000005092	1	189923322	189988576	65254	6.13679	7.61573	0.311497	0.6482
XLOC_000715	ENSSSCG00000005095	1	190206098	190441946	235848	4.7703	4.44375	-0.102303	0.8256
XLOC_000716	HIF1A,SNAPC1	1	190625216	190722937	97721	19.6319	17.1746	-0.192924	0.66005
XLOC_000717	RF00100	1	190625216	190722937	97721	0.187418	0	#NAME?	1
XLOC_000718	SYT16	1	190874963	191026649	151686	0.245314	0.110021	-1.15685	1
XLOC_000719	ENSSSCG00000037043	1	191053967	191054123	156	0	0	0	1
XLOC_000720	ENSSSCG00000005101	1	191102212	191102539	327	0	0	0	1
XLOC_000721	ENSSSCG00000034661	1	191114581	191115402	821	0	0	0	1
XLOC_000722	ENSSSCG00000005103	1	191263435	191284968	21533	13.1216	8.87637	-0.563899	0.26655
XLOC_000723	MRPL46	1	191321998	191331319	9321	41.4008	30.9026	-0.421929	0.3946
XLOC_000724	NTRK3	1	191535888	191926804	390916	0.158694	0.286987	0.85474	0.52135
XLOC_000725	ENSSSCG00000034903	1	193672896	193675873	2977	0	0	0	1
XLOC_000726	ESR2	1	193824790	193904638	79848	0	0.0452025	inf	1
XLOC_000727	SGPP1	1	194351998	194380906	28908	13.2686	15.6334	0.236612	0.62935
XLOC_000728	WDR89	1	194439819	194475924	36105	6.55126	3.69332	-0.826853	0.19855
XLOC_000729	-	1	194503545	194504838	1293	1.90994	1.95077	0.0305122	0.9622
XLOC_000730	PPP2R5E	1	194504961	194657743	152782	22.0089	30.8097	0.485296	0.36195
XLOC_000731	GPHB5	1	194737075	194742042	4967	0	0	0	1
XLOC_000732	KCNH5	1	194965683	195259058	293375	0.00721753	0.00319775	-1.17445	1
XLOC_000733	ENSSSCG00000005121	1	195879979	195885540	5561	0	0	0	1
XLOC_000734	ssc-mir-9832	1	196082269	196082366	97	0	0	0	1
XLOC_000735	LRRC19	1	196086062	196173930	87868	31.7794	34.9126	0.135653	0.7468
XLOC_000736	PLAA	1	196176074	196219612	43538	46.5141	33.2764	-0.483168	0.2742
XLOC_000737	CAAP1	1	196229390	196276252	46862	7.16416	6.96767	-0.0401197	0.9416
XLOC_000738	TUSC1	1	197309228	197309864	636	0.233643	0.0665202	-1.81244	1
XLOC_000739	IZUMO3	1	198357090	198360043	2953	0	0	0	1
XLOC_000740	RF00026	1	198628432	198628539	107	0	0	0	1
XLOC_000741	RF00026	1	198709622	198709729	107	0	0	0	1
XLOC_000742	ELAVL2	1	198963511	199135811	172300	0.357878	0.664678	0.893187	0.41505
XLOC_000743	ENSSSCG00000035287	1	198963511	199135811	172300	0	0	0	1
XLOC_000744	ENSSSCG00000033683	1	200261953	200265887	3934	0.00139981	0.00205805	0.556045	1
XLOC_000745	-	1	200637247	200640674	3427	3.02573	0	#NAME?	0.03725
XLOC_000746	CDKN2B	1	200761003	200770633	9630	15.3716	14.0565	-0.129035	0.76575
XLOC_000747	P14ARF	1	200774495	200798854	24359	0.0272744	0.0494281	0.857785	1
XLOC_000748	ENSSSCG00000033960	1	200964249	200965572	1323	0	0	0	1
XLOC_000749	ssc-mir-31	1	201164954	201198809	33855	1.84888	1.20453	-0.61818	0.79875
XLOC_000750	-	1	201164954	201198809	33855	3.22525	5.0181	0.637731	0.76405
XLOC_000751	-	1	201164954	201198809	33855	3.22083	3.87285	0.265966	0.70205
XLOC_000752	-	1	201212605	201223498	10893	2.01825	2.94711	0.546194	0.3044
XLOC_000753	IFNE	1	201223598	201224180	582	0.669784	1.44299	1.1073	0.46925
XLOC_000754	ENSSSCG00000033118	1	201231678	201244924	13246	0	0	0	1
XLOC_000755	ENSSSCG00000031529,ENSSSCG00000034142,ENSSSCG00000039987	1	201246071	201544355	298284	1.82212	1.74632	-0.0613009	0.9602
XLOC_000756	-	1	201246071	201544355	298284	0.317015	0.727888	1.19916	0.5007
XLOC_000757	-	1	201246071	201544355	298284	0.882817	1.29119	0.548515	0.8063
XLOC_000758	-	1	201246071	201544355	298284	3.60223	1.19008	-1.59783	0.3658
XLOC_000759	-	1	201246071	201544355	298284	2.34352	0	#NAME?	0.1569
XLOC_000760	ENSSSCG00000037813	1	201246071	201544355	298284	0	0	0	1
XLOC_000761	ENSSSCG00000031761	1	201246071	201544355	298284	0.76576	0.576059	-0.410675	0.8589
XLOC_000762	-	1	201246071	201544355	298284	0.77309	1.53251	0.987185	0.6657
XLOC_000763	-	1	201246071	201544355	298284	87.1509	0	#NAME?	0.13465
XLOC_000764	ENSSSCG00000031761	1	201246071	201544355	298284	1.2803	0.726516	-0.817413	0.6002
XLOC_000765	ENSSSCG00000031761	1	201246071	201544355	298284	0.896073	1.51117	0.753979	0.6362
XLOC_000766	ENSSSCG00000031761	1	201246071	201544355	298284	0.06793	0.124583	0.874985	1
XLOC_000767	IFN-ALPHA-4	1	201612717	201631775	19058	0	0	0	1
XLOC_000768	IFN-OMEGA-2	1	201612717	201631775	19058	0	0	0	1
XLOC_000769	IFN-DELTA-1	1	201654499	201655595	1096	0	0.224202	inf	1
XLOC_000770	ENSSSCG00000039284	1	201663906	201664417	511	0	0	0	1
XLOC_000771	IFN-DELTA-9	1	201666085	201771565	105480	0	0.0176956	inf	1
XLOC_000772	IFN-ALPHA-16	1	201666085	201771565	105480	0	0	0	1
XLOC_000773	IFN-ALPHA-15	1	201666085	201771565	105480	2.09615	2.25692	0.106616	0.937
XLOC_000774	IFN-DELTA-10	1	201666085	201771565	105480	0	0	0	1
XLOC_000775	IFN-OMEGA-6	1	201666085	201771565	105480	0.795279	0.990764	0.317081	0.7545
XLOC_000776	IFN-DELTA-11	1	201666085	201771565	105480	0	0	0	1
XLOC_000777	ENSSSCG00000038797	1	201666085	201771565	105480	0	0	0	1
XLOC_000778	IFN-ALPHA-14	1	201666085	201771565	105480	0	0	0	1
XLOC_000779	IFN-DELTA-4	1	201666085	201771565	105480	0	0	0	1
XLOC_000780	IFN-OMEGA-5	1	201781338	201781911	573	0	0	0	1
XLOC_000781	IFN-ALPHAOMEGA	1	201827862	201852294	24432	0	0	0	1
XLOC_000782	RF00026	1	201827862	201852294	24432	0	0	0	1
XLOC_000783	IFNB1	1	201827862	201852294	24432	0.18435	0.325687	0.821043	1
XLOC_000784	HACD4	1	201880711	202259322	378611	6.51927	6.56085	0.00917174	0.99405
XLOC_000785	MLLT3	1	202317156	202602969	285813	6.17347	7.42395	0.266104	0.5936
XLOC_000786	SLC24A2	1	203059557	203333767	274210	0.0798802	0.153246	0.939939	1
XLOC_000787	RPS6	1	203444371	203601371	157000	853.761	837.748	-0.0273157	0.9462
XLOC_000788	PLIN2	1	203683874	203713121	29247	34.5201	36.6356	0.0858094	0.8605
XLOC_000789	HAUS6	1	203720255	203771228	50973	9.83419	7.35667	-0.418754	0.36805
XLOC_000790	RF00286	1	203720255	203771228	50973	0	0	0	1
XLOC_000791	SAXO1	1	203888017	203923514	35497	0	0	0	1
XLOC_000792	BNC2	1	205925107	206374319	449212	1.11715	1.57642	0.496831	0.44155
XLOC_000793	BNC2	1	205925107	206374319	449212	3.11997	0.820596	-1.92679	0.4438
XLOC_000794	PSIP1	1	207173513	207252416	78903	20.1953	15.2601	-0.404254	0.39865
XLOC_000795	TTC39B	1	207347009	207495796	148787	5.26295	5.8161	0.144182	0.782
XLOC_000796	ENSSSCG00000039753	1	207504015	207552227	48212	0	0.0180458	inf	1
XLOC_000797	FREM1	1	207561894	207802452	240558	1.24254	1.16616	-0.091525	0.86705
XLOC_000798	CER1	1	207818172	207821798	3626	2.51937	2.4231	-0.0562086	0.9299
XLOC_000799	ZDHHC21	1	207836572	207912546	75974	13.3738	13.6074	0.0249848	0.9552
XLOC_000800	NFIB	1	208182486	208427549	245063	9.82092	12.9614	0.400294	0.4149
XLOC_000801	-	1	208915236	208987129	71893	10.4017	0	#NAME?	0.0811
XLOC_000802	MPDZ	1	209181442	209349299	167857	9.34935	10.2511	0.132837	0.74825
XLOC_000803	RF00004	1	209476071	209476247	176	0	0	0	1
XLOC_000804	RF00026	1	213291332	213291439	107	0	0	0	1
XLOC_000805	PTPRD	1	213483612	214012378	528766	3.70835	3.34959	-0.146793	0.78675
XLOC_000806	RF00100	1	214257032	214257351	319	0	0	0	1
XLOC_000807	RF00026	1	214374278	214374385	107	0	0	0	1
XLOC_000808	DMAC1	1	214448040	214454210	6170	12.697	4.12202	-1.62306	0.3634
XLOC_000809	RF00026	1	215071418	215507744	436326	0	0	0	1
XLOC_000810	GLDC	1	215608415	215716694	108279	0.397138	0.394621	-0.00917407	0.98825
XLOC_000811	RANBP6	1	216107586	216112386	4800	11.3718	8.24546	-0.463789	0.3778
XLOC_000812	KIAA2026	1	216115980	216226152	110172	10.346	11.5605	0.160133	0.7321
XLOC_000813	ERMP1	1	216312626	216494748	182122	10.6023	11.5966	0.129328	0.84635
XLOC_000814	PLGRKT	1	216647258	216782027	134769	44.9855	48.865	0.119339	0.86085
XLOC_000815	ENSSSCG00000005216	1	216647258	216782027	134769	0.0825933	0.0626458	-0.398806	1
XLOC_000816	INSL6	1	216792763	216819838	27075	0	0	0	1
XLOC_000817	RF00026	1	217077144	217077251	107	0	0	0	1
XLOC_000818	ENSSSCG00000038272	1	217142879	217288006	145127	0	0	0	1
XLOC_000819	ENSSSCG00000023595	1	217142879	217288006	145127	6.90512	4.88582	-0.499067	0.69605
XLOC_000820	ENSSSCG00000023595	1	217142879	217288006	145127	52.6444	46.7621	-0.170942	0.72845
XLOC_000821	SPATA6L	1	217300958	218114862	813904	0.228572	0.21112	-0.114586	1
XLOC_000822	GLIS3	1	217300958	218114862	813904	8.90748	11.0449	0.310291	0.77235
XLOC_000823	-	1	218339058	218339551	493	0.647033	2.80016	2.1136	0.2291
XLOC_000824	RFX3	1	218339771	218640605	300834	1.6445	1.2384	-0.409173	0.62585
XLOC_000825	ENSSSCG00000039823	1	218676231	218944664	268433	0.0470822	0	#NAME?	1
XLOC_000826	PUM3	1	218994150	219038510	44360	23.042	18.5025	-0.316548	0.5896
XLOC_000827	ENSSSCG00000040670	1	219175737	219210338	34601	0	0	0	1
XLOC_000828	-	1	219334300	219335095	795	9.10174	0.709753	-3.68075	0.20675
XLOC_000829	ENSSSCG00000005241	1	221520942	221585155	64213	6.25229	3.07888	-1.02198	0.07895
XLOC_000830	ENSSSCG00000040620	1	221626462	221633076	6614	0	0	0	1
XLOC_000831	PGM5	1	221634523	221836456	201933	8.60353	24.4169	1.50488	0.0055
XLOC_000832	PIP5K1B	1	222038285	222379213	340928	15.5929	16.964	0.12159	0.77835
XLOC_000833	RF00425	1	222038285	222379213	340928	0	0	0	1
XLOC_000834	FXN	1	222412277	222455733	43456	17.2974	21.5441	0.316741	0.49365
XLOC_000835	ENSSSCG00000005247	1	222466042	222616964	150922	18.8195	22.0485	0.228452	0.5878
XLOC_000836	FAM189A2	1	222658738	222725645	66907	0.690516	1.04705	0.600588	0.38025
XLOC_000837	PTAR1	1	223028460	223089666	61206	0.0944071	0.0325579	-1.53589	1
XLOC_000838	C9orf135	1	223153115	223247892	94777	0.0354998	0.0136708	-1.37672	1
XLOC_000839	MAMDC2	1	223384826	223653368	268542	1.91394	5.28042	1.46411	0.274
XLOC_000840	ENSSSCG00000005255	1	223384826	223653368	268542	9.22177	8.89463	-0.0521091	0.92165
XLOC_000841	C9orf85	1	225193702	225258921	65219	12.5274	6.99972	-0.839715	0.3282
XLOC_000842	GDA	1	225425388	225589823	164435	14.424	17.1818	0.252411	0.6643
XLOC_000843	TMC1	1	225725209	226111095	385886	0.410749	0.194822	-1.0761	0.3551
XLOC_000844	ENSSSCG00000036175	1	226312481	226324425	11944	0	0	0	1
XLOC_000845	ANXA1	1	226413515	226431961	18446	24.5042	15.5795	-0.653381	0.1691
XLOC_000846	RORB	1	227574690	227772698	198008	0.200873	0.321118	0.676824	0.6853
XLOC_000847	OSTF1	1	228110583	228197035	86452	44.0539	44.0087	-0.00148265	0.99695
XLOC_000848	ENSSSCG00000033380	1	228639717	228640323	606	0	0	0	1
XLOC_000849	ENSSSCG00000036088	1	228681975	228682581	606	0	0	0	1
XLOC_000850	PCSK5	1	228838557	229308906	470349	26.9805	74.5327	1.46596	0.25505
XLOC_000851	PCSK5	1	228838557	229308906	470349	63.9601	68.0779	0.0900147	0.8425
XLOC_000852	ENSSSCG00000036498	1	228838557	229308906	470349	0	0	0	1
XLOC_000853	PCSK5	1	228838557	229308906	470349	1.06423	1.8632	0.807973	0.5078
XLOC_000854	-	1	229327719	229330029	2310	2.28704	1.96998	-0.215295	0.75625
XLOC_000855	GCNT1	1	229429054	229467776	38722	4.90385	3.91239	-0.325868	0.60415
XLOC_000856	ENSSSCG00000039009	1	229578445	229849140	270695	1.53065	0.569634	-1.42603	0.63315
XLOC_000857	ENSSSCG00000040792	1	229578445	229849140	270695	0	0	0	1
XLOC_000858	RF01894	1	229578445	229849140	270695	0	0	0	1
XLOC_000859	FOXB2	1	229956228	229957520	1292	0	0	0	1
XLOC_000860	ENSSSCG00000038483	1	230069394	230546162	476768	18.0315	16.5069	-0.127449	0.7692
XLOC_000861	RF00026	1	230069394	230546162	476768	0	0	0	1
XLOC_000862	RF00026	1	231045147	231045251	104	0	0	0	1
XLOC_000863	CEP78	1	231081099	231113362	32263	3.49899	3.02946	-0.207877	0.7251
XLOC_000864	PSAT1	1	231142683	231172078	29395	2.61313	1.86184	-0.489046	0.43805
XLOC_000865	TLE4	1	232344330	232507057	162727	19.8058	28.6064	0.530415	0.26865
XLOC_000866	RF00272	1	232344330	232507057	162727	0	0	0	1
XLOC_000867	ENSSSCG00000033972	1	233025364	233336379	311015	0	0	0	1
XLOC_000868	ENSSSCG00000033805,ENSSSCG00000037497	1	234370946	234581120	210174	0.0355752	0.0434492	0.288458	1
XLOC_000869	PHF24	1	235757447	235783052	25605	0.166439	0.27269	0.712268	0.3412
XLOC_000870	DNAJB5	1	235790519	235894645	104126	1.08797	2.56044	1.23475	0.31695
XLOC_000871	C9orf131	1	235790519	235894645	104126	0.0696057	0.060511	-0.202006	1
XLOC_000872	UNC13B	1	235918467	236158244	239777	5.81336	6.18606	0.0896505	0.8364
XLOC_000873	ENSSSCG00000005307	1	236192879	236255307	62428	0.011608	0	#NAME?	1
XLOC_000874	RUSC2	1	236265930	236324981	59051	0.606262	0.942923	0.637198	0.3462
XLOC_000875	TESK1	1	236341178	236355713	14535	2.09497	2.60065	0.311941	0.76005
XLOC_000876	CCDC107	1	236380018	236383838	3820	12.5968	16.3549	0.37666	0.74555
XLOC_000877	CA9	1	236394325	236401033	6708	0.803329	1.70065	1.08202	0.4909
XLOC_000878	CREB3	1	236413298	236478304	65006	40.9517	43.8891	0.0999379	0.9366
XLOC_000879	RGP1	1	236413298	236478304	65006	5.64201	7.24392	0.360561	0.69855
XLOC_000880	NPR2	1	236509809	236534451	24642	0.257879	0.485665	0.913266	0.75795
XLOC_000881	TMEM8B	1	236539347	236583633	44286	0.0821272	0.0557738	-0.558272	1
XLOC_000882	HRCT1	1	236670603	236670960	357	1.05246	3.71515	1.81966	0.4231
XLOC_000883	SPAAR	1	236674978	236676277	1299	0.509701	1.51461	1.57123	0.3052
XLOC_000884	-	1	236676355	236693946	17591	1.54645	1.1227	-0.461993	0.4483
XLOC_000885	RF00026	1	236749792	236749893	101	0	0	0	1
XLOC_000886	ENSSSCG00000038365	1	236783410	236784363	953	0	0	0	1
XLOC_000887	RF00265	1	236793098	236793229	131	0	0	0	1
XLOC_000888	ENSSSCG00000034362	1	236799770	236800728	958	0	0	0	1
XLOC_000889	RECK	1	236821389	236898276	76887	2.19959	1.87365	-0.231385	0.73195
XLOC_000890	RF02275	1	236821389	236898276	76887	0	0	0	1
XLOC_000891	GLIPR2	1	236919966	236947125	27159	10.4509	7.7815	-0.425512	0.31795
XLOC_000892	CCIN	1	236948635	236950402	1767	0	0.00684665	inf	1
XLOC_000893	CLTA	1	236971229	237065767	94538	222.319	236.278	0.0878509	0.87395
XLOC_000894	MELK	1	237316397	237440387	123990	10.8632	9.24447	-0.232784	0.64385
XLOC_000895	ZCCHC7	1	237820362	238069534	249172	12.1802	13.5946	0.158495	0.7632
XLOC_000896	GRHPR	1	238139728	238151681	11953	52.6043	61.4118	0.223337	0.61425
XLOC_000897	RF00026	1	238153167	238177461	24294	0	0	0	1
XLOC_000898	POLR1E	1	238197665	238220520	22855	10.6803	9.84368	-0.117678	0.8078
XLOC_000899	FRMPD1	1	238348234	238515256	167022	0.0281033	0.0506683	0.850345	1
XLOC_000900	TRMT10B	1	238516041	238541542	25501	4.5618	4.76922	0.0641515	0.9203
XLOC_000901	DCAF10	1	238567588	238667482	99894	8.55611	8.58526	0.00490571	0.99485
XLOC_000902	ALDH1B1	1	239109808	239114730	4922	58.5566	44.9959	-0.380038	0.31605
XLOC_000903	ENSSSCG00000040711	1	239152050	239202703	50653	0.14265	0.112657	-0.340542	1
XLOC_000904	ENSSSCG00000039451	1	239152050	239202703	50653	0.0316646	0	#NAME?	1
XLOC_000905	ENSSSCG00000025655	1	239209386	239251317	41931	0.0177585	0.0225644	0.345541	1
XLOC_000906	TDRD7	1	239281647	239368567	86920	43.7388	46.7278	0.0953679	0.8041
XLOC_000907	TMOD1	1	239375159	239568649	193490	0.313551	1.10331	1.81507	0.20015
XLOC_000908	NCBP1	1	239375159	239568649	193490	24.882	19.1196	-0.38005	0.54425
XLOC_000909	FOXE1	1	239727854	239728976	1122	0.0197051	0	#NAME?	1
XLOC_000910	NANS	1	239789132	239945002	155870	145.586	158.941	0.126618	0.84465
XLOC_000911	TBC1D2	1	239945892	240069275	123383	11.0035	12.0904	0.135906	0.94805
XLOC_000912	TBC1D2	1	239945892	240069275	123383	4.10719	1.31904	-1.63866	0.26975
XLOC_000913	GALNT12	1	240595432	240641043	45611	0.948912	1.62719	0.778034	0.3311
XLOC_000914	COL15A1	1	240710269	240829204	118935	4.71794	7.20101	0.610043	0.4011
XLOC_000915	TGFBR1	1	240842697	240918536	75839	10.0463	12.2455	0.285582	0.5866
XLOC_000916	SEC61B	1	240985157	240993455	8298	31.6429	28.1359	-0.16947	0.7222
XLOC_000917	ENSSSCG00000031523	1	241119787	241119919	132	0	0	0	1
XLOC_000918	ENSSSCG00000038054	1	241130161	241130280	119	0	0	0	1
XLOC_000919	NR4A3	1	241569829	241613629	43800	0.907142	0.711825	-0.349807	0.6292
XLOC_000920	STX17	1	241657505	241764960	107455	19.4707	20.5957	0.0810382	0.87505
XLOC_000921	ENSSSCG00000020659	1	241786193	241897664	111471	3.97529	5.40139	0.442269	0.73165
XLOC_000922	INVS	1	241897684	242120675	222991	4.12379	4.17838	0.0189732	0.9776
XLOC_000923	CAVIN4,MSANTD3-TMEFF1	1	242167115	242320056	152941	1.93958	1.91486	-0.0185005	0.97865
XLOC_000924	PLPPR1	1	242682262	243050442	368180	0.0982555	0.0725968	-0.436632	1
XLOC_000925	RF00001	1	242682262	243050442	368180	0	0	0	1
XLOC_000926	ZNF189	1	243106985	243118344	11359	6.64334	4.83608	-0.458072	0.3967
XLOC_000927	ALDOB	1	243125932	243141422	15490	0	0	0	1
XLOC_000928	RF00026	1	243167157	243191080	23923	0	0	0	1
XLOC_000929	-	1	243167157	243191080	23923	0.916578	0.743229	-0.302451	0.87755
XLOC_000930	RNF20	1	243225718	243254557	28839	17.5752	17.192	-0.0318057	0.93875
XLOC_000931	ENSSSCG00000005401	1	244396802	244400960	4158	0	0	0	1
XLOC_000932	SMC2	1	245409590	245475909	66319	29.7139	22.4331	-0.405508	0.31985
XLOC_000933	ENSSSCG00000039237	1	245605045	245607285	2240	0.0107343	0.00359657	-1.57754	1
XLOC_000934	ENSSSCG00000028838	1	245828858	245829797	939	0	0	0	1
XLOC_000935	OR13C8	1	245919765	245920725	960	0	0.14324	inf	1
XLOC_000936	ENSSSCG00000005413	1	245942176	245943127	951	0.0859694	0	#NAME?	1
XLOC_000937	ENSSSCG00000036043	1	246034381	246035326	945	0	0	0	1
XLOC_000938	ENSSSCG00000005419	1	246062055	246062988	933	0	0.0488813	inf	1
XLOC_000939	ENSSSCG00000005420	1	246078544	246079489	945	0.0983781	0.0834073	-0.238163	1
XLOC_000940	ENSSSCG00000035397	1	246086228	246086837	609	0	0	0	1
XLOC_000941	NIPSNAP3B	1	246092204	246278520	186316	25.6493	26.5235	0.0483546	0.95715
XLOC_000942	SLC44A1	1	246548366	246760899	212533	78.8459	68.7693	-0.197272	0.61925
XLOC_000943	FKTN,FSD1L	1	246768146	246916647	148501	41.5957	35.5992	-0.224589	0.62825
XLOC_000944	TAL2	1	246941684	246941963	279	0	0	0	1
XLOC_000945	TMEM38B	1	246973414	247029044	55630	2.00415	1.87602	-0.0953158	0.89505
XLOC_000946	RF00026	1	247840450	247840555	105	0	0	0	1
XLOC_000947	ENSSSCG00000005432	1	247880859	247881300	441	0	0	0	1
XLOC_000948	ZNF462	1	248031959	248179783	147824	0.760902	1.65637	1.12225	0.09825
XLOC_000949	ENSSSCG00000005436	1	248406302	248495317	89015	95.1771	79.0245	-0.268314	0.51975
XLOC_000950	-	1	248611359	248611923	564	0.265686	2.15558	3.02028	0.1031
XLOC_000951	ACTL7A	1	249883093	249884826	1733	0	0	0	1
XLOC_000952	ELP1	1	249905471	249980543	75072	5.50111	4.92989	-0.158166	0.7533
XLOC_000953	-	1	249988793	250181859	193066	4.28865	5.16425	0.268034	0.8503
XLOC_000954	PALM2	1	250680932	251190886	509954	6.30428	7.60801	0.271187	0.538
XLOC_000955	ENSSSCG00000036297	1	251248604	251284933	36329	1.58539	1.6471	0.0550895	0.96965
XLOC_000956	MUSK	1	251650473	251753230	102757	0.770581	0.414146	-0.895809	0.2611
XLOC_000957	-	1	251806979	251808691	1712	1.51028	1.83163	0.278309	0.658
XLOC_000958	ENSSSCG00000031668	1	252147419	252148027	608	0	0	0	1
XLOC_000959	RF00100	1	252338464	252338775	311	0	0	0	1
XLOC_000960	ZNF483	1	252342218	252355968	13750	0.533097	0.604556	0.181479	0.78265
XLOC_000961	ENSSSCG00000005460	1	252372014	252452971	80957	49.9448	40.1604	-0.314564	0.65665
XLOC_000962	GNG10	1	252453002	252459374	6372	189.438	181.861	-0.0588879	0.9064
XLOC_000963	UGCG	1	252652193	252691024	38831	226.112	115.207	-0.97281	0.02355
XLOC_000964	ENSSSCG00000036426	1	252980053	253093062	113009	0.375798	0.527581	0.489435	0.7257
XLOC_000965	PTBP3	1	252980053	253093062	113009	0.351459	0.55308	0.65413	0.62875
XLOC_000966	PTBP3	1	252980053	253093062	113009	1.53986	4.60364	1.57997	0.27045
XLOC_000967	ENSSSCG00000034700	1	252980053	253093062	113009	0	0	0	1
XLOC_000968	HSDL2	1	253112708	253191760	79052	26.3119	25.6753	-0.0353325	0.93545
XLOC_000969	KIAA1958	1	253202383	253351695	149312	0.890081	1.98714	1.15868	0.08995
XLOC_000970	SNX30	1	253412350	253552806	140456	10.1404	11.2515	0.149993	0.77785
XLOC_000971	ENSSSCG00000038875	1	253585889	253586202	313	0	0	0	1
XLOC_000972	ENSSSCG00000005473	1	253618539	253623206	4667	0	0	0	1
XLOC_000973	SLC31A2	1	253794924	253868120	73196	3.80478	3.38549	-0.168449	0.9213
XLOC_000974	SLC31A1	1	253868331	253928388	60057	100.735	129.87	0.366504	0.3635
XLOC_000975	PRPF4	1	253868331	253928388	60057	8.09298	9.3838	0.213501	0.9048
XLOC_000976	BSPRY	1	253933759	254003162	69403	9.7672	9.15834	-0.0928592	0.9546
XLOC_000977	BSPRY	1	253933759	254003162	69403	4.23828	13.0542	1.62296	0.49475
XLOC_000978	BSPRY	1	253933759	254003162	69403	11.1657	16.4541	0.559363	0.2941
XLOC_000979	HDHD3	1	254004650	254010480	5830	1.55466	2.38535	0.617602	0.80865
XLOC_000980	ENSSSCG00000005479	1	254039363	254057024	17661	0.0334577	0.0074566	-2.16575	1
XLOC_000981	ENSSSCG00000005480,ENSSSCG00000005481	1	254078729	254211804	133075	8.75662	8.08208	-0.115647	0.8488
XLOC_000982	ZNF618	1	254601865	254672964	71099	0.529696	0.897576	0.760868	0.47995
XLOC_000983	COL27A1	1	254769518	254922939	153421	0.337339	0.195331	-0.78828	0.32045
XLOC_000984	MIR455	1	254769518	254922939	153421	0	0	0	1
XLOC_000985	ENSSSCG00000005488	1	254939148	255004430	65282	0	0	0	1
XLOC_000986	ATP6V1G1	1	255151862	255162501	10639	104.009	79.895	-0.380535	0.3466
XLOC_000987	TMEM268	1	255168694	255196643	27949	2.8884	4.05287	0.48867	0.4088
XLOC_000988	-	1	255278468	255291940	13472	0.313805	0.145256	-1.11127	0.58415
XLOC_000989	ENSSSCG00000040472	1	255863993	255864228	235	0	0	0	1
XLOC_000990	RF00026	1	256315806	256315913	107	0	0	0	1
XLOC_000991	PAPPA	1	256545162	256780763	235601	0.281441	0.766982	1.44636	0.01325
XLOC_000992	ENSSSCG00000031287	1	256783657	256784733	1076	0.134681	2.10594	3.96685	0.06365
XLOC_000993	TRIM32	1	256823394	257741226	917832	2.18056	1.51003	-0.53012	0.49845
XLOC_000994	TLR4	1	258044434	258055522	11088	2.30471	2.27729	-0.0172707	0.9745
XLOC_000995	ENSSSCG00000039972	1	260868869	260898958	30089	2.8143	3.04845	0.115302	0.83385
XLOC_000996	ENSSSCG00000039536	1	260995665	261280867	285202	0	0	0	1
XLOC_000997	ENSSSCG00000032297	1	260995665	261280867	285202	2.61552	2.99991	0.197819	0.8424
XLOC_000998	GSN	1	261295716	261376583	80867	11.6564	17.5566	0.590888	0.24695
XLOC_000999	ENSSSCG00000036338	1	261377865	261408229	30364	0	0	0	1
XLOC_001000	ENSSSCG00000022449	1	261491934	261492938	1004	0	0	0	1
XLOC_001001	ENSSSCG00000005519	1	261511303	261587968	76665	0.049529	0.0581319	0.231058	1
XLOC_001002	DAB2IP	1	261754202	261858301	104099	4.35517	5.25591	0.271213	0.6045
XLOC_001003	ENSSSCG00000030198	1	261945873	262204423	258550	0.0525439	0.183246	1.80219	1
XLOC_001004	MORN5	1	262242578	262295588	53010	0.00635452	0.0355383	2.48352	1
XLOC_001005	MRRF	1	262332986	262419542	86556	1.50354	2.21898	0.561532	0.71595
XLOC_001006	MRRF	1	262332986	262419542	86556	13.5041	12.5439	-0.10641	0.83915
XLOC_001007	PTGS1	1	262456219	262484227	28008	0.518221	0.867796	0.743789	0.3672
XLOC_001008	ENSSSCG00000005868	1	262606242	262606836	594	0	0	0	1
XLOC_001009	ENSSSCG00000005568	1	262615183	262616131	948	0	0	0	1
XLOC_001010	ENSSSCG00000037303	1	262670119	262671055	936	0	0	0	1
XLOC_001011	ENSSSCG00000038000	1	262689689	262690628	939	0	0	0	1
XLOC_001012	ENSSSCG00000035100	1	262703038	262703974	936	0	0	0	1
XLOC_001013	ENSSSCG00000037199	1	262766982	262769308	2326	0	0	0	1
XLOC_001014	ENSSSCG00000026287	1	262950328	262958275	7947	0	0	0	1
XLOC_001015	ENSSSCG00000027589	1	262976100	262977227	1127	0	0	0	1
XLOC_001016	ENSSSCG00000032805	1	263138375	263139037	662	0	0	0	1
XLOC_001017	ENSSSCG00000037454	1	263235358	263236210	852	0	0	0	1
XLOC_001018	ENSSSCG00000035145	1	263698683	263699745	1062	0	0	0	1
XLOC_001019	ENSSSCG00000005578	1	263726193	263727153	960	0	0.0194272	inf	1
XLOC_001020	OR1K1	1	263733926	263734877	951	0.0252406	0	#NAME?	1
XLOC_001021	RC3H2	1	263772024	264030582	258558	4.39869	1.42062	-1.63055	0.2541
XLOC_001022	RABGAP1	1	263772024	264030582	258558	22.589	21.5303	-0.0692501	0.91215
XLOC_001023	CRB2	1	264276571	264824193	547622	0.0100844	0.0339793	1.75254	1
XLOC_001024	LHX2	1	264900590	264921219	20629	0.0554505	0.123033	1.14978	1
XLOC_001025	NEK6	1	265078395	265170991	92596	23.8146	20.3673	-0.225586	0.6181
XLOC_001026	ADGRD2	1	265261796	265278478	16682	0	0	0	1
XLOC_001027	ssc-mir-181a-2	1	265320738	265570921	250183	0	0	0	1
XLOC_001028	ssc-mir-181b-2	1	265320738	265570921	250183	0	0	0	1
XLOC_001029	OLFML2A	1	265577113	265604503	27390	0.762847	1.022	0.421929	0.5428
XLOC_001030	WDR38	1	265606833	265642288	35455	3.00168	4.02815	0.424346	0.8373
XLOC_001031	RF00026	1	265606833	265642288	35455	0	0	0	1
XLOC_001032	WDR38	1	265606833	265642288	35455	0	0	0	1
XLOC_001033	ARPC5L	1	265642307	265654018	11711	39.3638	24.6939	-0.672716	0.14655
XLOC_001034	ENSSSCG00000031609	1	265870330	265929061	58731	0.490857	0.356673	-0.460702	0.7964
XLOC_001035	RABEPK	1	265870330	265929061	58731	32.4588	14.0638	-1.20662	0.17145
XLOC_001036	GAPVD1	1	265948071	266028535	80464	10.0951	11.4018	0.175609	0.7441
XLOC_001037	RF00020	1	266083683	266083797	114	0	0	0	1
XLOC_001038	PBX3	1	266382570	266612865	230295	8.97734	6.71746	-0.418374	0.4457
XLOC_001039	MVB12B	1	266933531	267105789	172258	6.71384	4.88876	-0.457669	0.53
XLOC_001040	RF00026	1	266933531	267105789	172258	0	0	0	1
XLOC_001041	ssc-mir-9793	1	266933531	267105789	172258	0	0	0	1
XLOC_001042	RF00322	1	267151717	267151851	134	0	0	0	1
XLOC_001043	LMX1B	1	267207560	267291145	83585	0.00726265	0.00669097	-0.118282	1
XLOC_001044	ZBTB43	1	267391585	267413599	22014	6.07975	6.93132	0.189118	0.7035
XLOC_001045	ZBTB34	1	267415201	267465495	50294	3.81319	4.91913	0.367404	0.4712
XLOC_001046	RALGPS1	1	267480767	267770444	289677	12.5378	18.7374	0.579634	0.4517
XLOC_001047	GARNL3	1	267771635	268008830	237195	5.02973	5.31249	0.0789071	0.95085
XLOC_001048	SLC2A8	1	267771635	268008830	237195	0.219896	0.178332	-0.302255	1
XLOC_001049	ZNF79	1	267771635	268008830	237195	5.97056	6.42514	0.10586	0.9149
XLOC_001050	LRSAM1	1	267771635	268008830	237195	1.97771	3.25137	0.717213	0.5651
XLOC_001051	STXBP1	1	268116123	268205801	89678	2.23677	3.10098	0.471307	0.3739
XLOC_001052	CFAP157	1	268209442	268215523	6081	0	0	0	1
XLOC_001053	TTC16	1	268216048	268270472	54424	0.0250465	0.0149201	-0.747347	1
XLOC_001054	CDK9	1	268276840	268283860	7020	4.38286	6.37433	0.540402	0.2936
XLOC_001055	FPGS	1	268287728	268343936	56208	1.35184	1.95825	0.534633	0.7081
XLOC_001056	ENSSSCG00000031500	1	268408128	268465802	57674	0	0	0	1
XLOC_001057	NAIF1	1	268516469	268576994	60525	2.63835	8.25239	1.64517	0.38705
XLOC_001058	SLC25A25	1	268516469	268576994	60525	1.31301	1.41321	0.106089	0.942
XLOC_001059	SLC25A25	1	268516469	268576994	60525	5.15747	3.78585	-0.446044	0.5337
XLOC_001060	LCN2	1	268609632	268642040	32408	0.263716	0.289264	0.133401	0.94285
XLOC_001061	DNM1	1	268653173	268727670	74497	0.223318	0.499618	1.16172	0.39805
XLOC_001062	ENSSSCG00000032748	1	268653173	268727670	74497	0.886172	0.714298	-0.31106	0.8083
XLOC_001063	COQ4	1	268745824	268768923	23099	8.06415	12.873	0.674754	0.4386
XLOC_001064	SLC27A4	1	268773860	268788207	14347	40.4644	34.0121	-0.250604	0.64455
XLOC_001065	URM1	1	268798424	268816350	17926	5.07086	3.42719	-0.565205	0.36265
XLOC_001066	RF00012	1	268827444	268827664	220	0	0	0	1
XLOC_001067	CERCAM	1	268838054	268847233	9179	0.301539	0.734839	1.28508	0.1385
XLOC_001068	ODF2	1	268856765	268894210	37445	14.6203	17.619	0.269156	0.5319
XLOC_001069	GLE1	1	268894275	268922750	28475	10.0741	7.63884	-0.399219	0.38715
XLOC_001070	ENSSSCG00000035449	1	268924947	268927232	2285	0	0	0	1
XLOC_001071	SPTAN1	1	268936025	269030719	94694	18.6531	31.9279	0.775403	0.07435
XLOC_001072	ENSSSCG00000033804	1	268936025	269030719	94694	0	0	0	1
XLOC_001073	ENSSSCG00000005656	1	269050392	269064634	14242	213.924	163.304	-0.389541	0.32795
XLOC_001074	PKN3	1	269069387	269081016	11629	0.164077	0.197618	0.26834	0.84415
XLOC_001075	TBC1D13	1	269134526	269153066	18540	4.29439	4.8522	0.176186	0.7753
XLOC_001076	ENDOG	1	269154089	269167196	13107	0.673911	1.81539	1.42965	0.6423
XLOC_001077	LRRC8A,NUP188	1	269209654	269313650	103996	8.07321	11.7329	0.539352	0.28845
XLOC_001078	MIGA2	1	269335004	269364357	29353	0.988599	0.965369	-0.0343051	0.9643
XLOC_001079	DOLPP1	1	269374796	269431814	57018	1.0085	1.82344	0.854455	0.5389
XLOC_001080	PTPA	1	269374796	269431814	57018	10.3006	8.82222	-0.223519	0.83105
XLOC_001081	-	1	269575589	269586392	10803	1.26123	0.851773	-0.566289	0.81295
XLOC_001082	NTMT1	1	269819756	269828163	8407	5.08426	3.22787	-0.655457	0.45995
XLOC_001083	PRRX2	1	269853398	269902468	49070	0.0371481	0.267232	2.84673	1
XLOC_001084	TOR1B	1	269956594	269972618	16024	1.51409	2.39604	0.662195	0.66575
XLOC_001085	TOR1B	1	269956594	269972618	16024	4.76225	6.2666	0.396039	0.5648
XLOC_001086	USP20	1	270012406	270036582	24176	0.382231	0.405331	0.0846572	0.9558
XLOC_001087	GPR107	1	270190304	270255608	65304	26.7267	31.5792	0.240693	0.73525
XLOC_001088	NCS1	1	270274715	270334883	60168	0.0978848	0.3939	2.00867	0.01745
XLOC_001089	HMCN2	1	270364060	270522829	158769	0.557661	0.657209	0.236963	0.7892
XLOC_001090	ASS1	1	270531541	270586378	54837	52.5074	86.2755	0.716432	0.1559
XLOC_001091	FUBP3	1	270652397	270705033	52636	7.01338	6.03476	-0.216812	0.68455
XLOC_001092	PRDM12	1	270723879	270739468	15589	0	0.0182888	inf	1
XLOC_001093	EXOSC2	1	270748536	270757703	9167	12.2235	10.3756	-0.236464	0.6568
XLOC_001094	-	1	270759867	270760150	283	32.3423	1.73259	-4.22242	0.2552
XLOC_001095	ABL1	1	270761673	270906709	145036	4.20053	5.76572	0.45693	0.40375
XLOC_001096	LAMC3	1	271004500	271069970	65470	0.00263634	0.020625	2.96778	1
XLOC_001097	AIF1L	1	271072733	271102799	30066	0.148498	0.210587	0.503967	1
XLOC_001098	NUP214	1	271104032	271210323	106291	3.10984	4.24118	0.447626	0.4455
XLOC_001099	PLPP7	1	271268869	271284585	15716	0.0492106	0.00588752	-3.06323	1
XLOC_001100	PRRC2B	1	271336385	271430916	94531	6.96319	9.40182	0.433193	0.38265
XLOC_001101	RF00153	1	271336385	271430916	94531	0	0	0	1
XLOC_001102	RF00153	1	271336385	271430916	94531	0	0	0	1
XLOC_001103	POMT1	1	271431628	271453855	22227	0.692199	0.764937	0.144154	0.94405
XLOC_001104	PRRT1B	1	271462996	271479772	16776	3.85776	3.1018	-0.314659	0.5418
XLOC_001105	NTNG2	1	272012310	272081404	69094	0.00217553	0.0487841	4.48697	1
XLOC_001106	CFAP77	1	272216545	272363722	147177	0	0.00369259	inf	1
XLOC_001107	BARHL1	1	272373600	272380223	6623	0	0	0	1
XLOC_001108	GTF3C4	1	272454486	272479965	25479	3.64939	3.30248	-0.144104	0.76395
XLOC_001109	SPACA9	1	272625711	272635405	9694	0.023837	0.0079724	-1.58012	1
XLOC_001110	GFI1B	1	272701926	272716963	15037	0.151705	0.29078	0.938657	0.2678
XLOC_001111	CEL,ENSSSCG00000032110	1	272743844	272770353	26509	0.371851	0.639983	0.78331	0.5675
XLOC_001112	LCN1	1	272825160	272935438	110278	0	0	0	1
XLOC_001113	RPL7A	1	272961705	272988658	26953	159.484	124.824	-0.353519	0.4412
XLOC_001114	RF00069	1	272961705	272988658	26953	0	0	0	1
XLOC_001115	RF00049	1	272961705	272988658	26953	0	0	0	1
XLOC_001116	RF00049	1	272961705	272988658	26953	0	0	0	1
XLOC_001117	STKLD1	1	272988956	273021928	32972	0.00180185	0.0120363	2.73983	1
XLOC_001118	ADAMTS13,CACFD1	1	273024153	273066914	42761	1.33393	0.889934	-0.583909	0.44115
XLOC_001119	ADAMTSL2	1	273119776	273156183	36407	0.0338535	0.092246	1.44618	1
XLOC_001120	DBH	1	273202274	273224692	22418	0.00336683	0.0280185	3.05692	1
XLOC_001121	WDR5	1	273560281	273579338	19057	4.45661	2.25339	-0.98385	0.13525
XLOC_001122	RXRA	1	273703959	273797613	93654	13.738	9.97305	-0.462061	0.5365
XLOC_001123	COL5A1	1	273933874	274085588	151714	3.93644	5.41615	0.460375	0.4071
XLOC_001124	FCN2	1	274103113	274111977	8864	184.376	164.302	-0.166305	0.7259
XLOC_001125	OLFM1	1	274224349	274261832	37483	4.23518	4.06599	-0.0588184	0.94065
XLOC_001126	ENSSSCG00000037372	1	791	23356	22565	4.55025	7.28029	0.67805	0.28615
XLOC_001127	FAM120B	1	96217	186785	90568	25.5834	26.6028	0.0563728	0.9215
XLOC_001128	ENSSSCG00000027274	1	96217	186785	90568	0	0	0	1
XLOC_001129	ERMARD	1	511565	540958	29393	1.98726	2.25142	0.180056	0.7708
XLOC_001130	C6orf120	1	555354	578431	23077	17.9337	17.5926	-0.0277039	0.96455
XLOC_001131	ENSSSCG00000035661	1	919553	924549	4996	0.00779914	0.00882508	0.178294	1
XLOC_001132	ssc-mir-9815	1	1013706	1013802	96	0	0	0	1
XLOC_001133	SMOC2	1	1193164	1332694	139530	9.4056	14.2863	0.603045	0.25345
XLOC_001134	ssc-mir-9821	1	1340182	1340263	81	0	0	0	1
XLOC_001135	KIF25	1	1527529	1537814	10285	0	0	0	1
XLOC_001136	AFDN	1	1569675	1698532	128857	47.1257	46.0211	-0.0342185	0.96525
XLOC_001137	ssc-mir-9824	1	1569675	1698532	128857	0	0	0	1
XLOC_001138	ENSSSCG00000032403	1	1981950	1996113	14163	0.015886	0.0240944	0.600941	1
XLOC_001139	CCR6	1	2018607	2019821	1214	0.405442	0.303474	-0.417925	0.8491
XLOC_001140	FGFR1OP	1	2093329	2120828	27499	3.50768	4.60717	0.393364	0.47705
XLOC_001141	ENSSSCG00000040654	1	2568526	2593569	25043	0	0	0	1
XLOC_001142	ENSSSCG00000036448	1	2774646	2782990	8344	0	0.0194649	inf	1
XLOC_001143	QKI	1	4732577	4883870	151293	15.2801	15.9236	0.0595183	0.92395
XLOC_001144	PACRG	1	4964686	5465199	500513	0.00508462	0.0699668	3.78246	1
XLOC_001145	RF00156	1	5529243	5529376	133	0	0	0	1
XLOC_001146	MAP3K4	1	6890042	7050374	160332	6.6338	7.36114	0.150094	0.7551
XLOC_001147	SLC22A3	1	7061968	7207402	145434	0.369847	0.506964	0.454953	0.47475
XLOC_001148	SLC22A1	1	7339284	7365520	26236	0.00787497	0	#NAME?	1
XLOC_001149	IGF2R	1	7368102	7472548	104446	4.92749	5.97689	0.278542	0.53105
XLOC_001150	-	1	7489030	7490567	1537	15.0395	0	#NAME?	0.04445
XLOC_001151	MAS1	1	7527860	7528838	978	0	0	0	1
XLOC_001152	PNLDC1	1	7560415	7578687	18272	0.00553636	0	#NAME?	1
XLOC_001153	MRPL18	1	7579237	7590015	10778	2.46728	3.00546	0.284663	0.66505
XLOC_001154	ACAT2	1	7590139	7612910	22771	9.40281	6.91979	-0.442363	0.64255
XLOC_001155	WTAP	1	7622546	7663767	41221	46.3989	37.2221	-0.317934	0.49125
XLOC_001156	FNDC1	1	8007993	8106718	98725	0.406628	0.725089	0.834448	0.19175
XLOC_001157	ENSSSCG00000035342	1	8168886	8178575	9689	0	0	0	1
XLOC_001158	-	1	8357779	8359885	2106	0.208288	0.656601	1.65643	0.3046
XLOC_001159	EZR	1	8396850	8452747	55897	1.51508	2.82942	0.901113	0.48565
XLOC_001160	SYTL3	1	8453507	8546651	93144	3.08845	1.94957	-0.663725	0.38695
XLOC_001161	TMEM181	1	8555744	8635729	79985	6.61808	8.47441	0.356699	0.79305
XLOC_001162	TULP4	1	8653695	8891515	237820	1.9018	1.65676	-0.199004	0.6737
XLOC_001163	GTF2H5	1	8928299	8934989	6690	26.1995	19.3899	-0.434234	0.465
XLOC_001164	SYNJ2	1	9014208	9109066	94858	4.1886	4.31721	0.0436305	0.93
XLOC_001165	SNX9	1	9130335	9238992	108657	39.2537	51.0233	0.378327	0.4268
XLOC_001166	ZDHHC14	1	9350254	9619672	269418	0.759458	0.916117	0.270563	0.723
XLOC_001167	ARID1B	1	9790918	10227947	437029	6.80348	9.75751	0.52024	0.25675
XLOC_001168	RF00001	1	9790918	10227947	437029	0	0	0	1
XLOC_001169	CLDN20	1	11566187	11886528	320341	0.190066	0.676008	1.83054	0.3437
XLOC_001170	TIAM2	1	11566187	11886528	320341	2.31699	4.40341	0.926371	0.1916
XLOC_001171	SCAF8	1	11929990	12146676	216686	21.5538	18.9723	-0.184054	0.6761
XLOC_001172	OPRM1	1	12634563	12702992	68429	0	0.00556471	inf	1
XLOC_001173	VIP	1	13611056	13620377	9321	15.8183	16.4215	0.0539954	0.90655
XLOC_001174	MYCT1	1	13633323	13667301	33978	3.28779	3.39975	0.0483108	0.92735
XLOC_001175	CCDC170,ESR1	1	14217035	14751051	534016	0.838469	0.847408	0.0152991	0.98765
XLOC_001176	ARMT1	1	14776606	14851848	75242	4.72953	3.68747	-0.359064	0.77155
XLOC_001177	AKAP12	1	14904102	15017122	113020	8.05708	10.6441	0.401729	0.339
XLOC_001178	MTHFD1L	1	15117391	15329787	212396	2.56227	3.88141	0.599155	0.40315
XLOC_001179	PLEKHG1	1	15341607	15587669	246062	3.04781	3.44966	0.178679	0.71925
XLOC_001180	IYD	1	15756900	15779492	22592	3.65048	4.95204	0.439936	0.47385
XLOC_001181	PPP1R14C	1	15867839	15949956	82117	0.00985554	0.0895027	3.18293	1
XLOC_001182	ENSSSCG00000004096	1	16058250	16059722	1472	0.0236251	0	#NAME?	1
XLOC_001183	ENSSSCG00000004098	1	16097362	16098797	1435	0	0	0	1
XLOC_001184	ULBP1	1	16112177	16119704	7527	0.0353651	0.0713093	1.01176	1
XLOC_001185	PCMT1	1	16138872	16267754	128882	14.6907	10.4981	-0.484768	0.541
XLOC_001186	ENSSSCG00000031644	1	16272695	16321581	48886	0	0	0	1
XLOC_001187	GINM1	1	16362152	16381902	19750	24.1356	23.2459	-0.0541833	0.8956
XLOC_001188	TAB2	1	16532937	16611369	78432	36.9007	34.4129	-0.1007	0.81275
XLOC_001189	UST	1	16840482	17138374	297892	3.90683	2.65634	-0.556556	0.37685
XLOC_001190	SASH1	1	17306372	17662825	356453	3.51961	3.38259	-0.0572898	0.8994
XLOC_001191	RF00026	1	17306372	17662825	356453	0	0	0	1
XLOC_001192	SAMD5	1	18235504	18289993	54489	2.19902	1.86542	-0.237359	0.7041
XLOC_001193	STXBP5	1	18344456	19097892	753436	5.86264	6.65859	0.183666	0.7462
XLOC_001194	RAB32	1	18344456	19097892	753436	6.59838	7.46956	0.178912	0.84215
XLOC_001195	GRM1	1	19183217	19577029	393812	0.00901874	0.00381582	-1.24093	1
XLOC_001196	RF00093	1	20088104	20088177	73	0	0	0	1
XLOC_001197	UTRN	1	20511239	21048877	537638	24.6031	23.0335	-0.0951107	0.8171
XLOC_001198	STX11	1	21127559	21159691	32132	0.947983	1.75322	0.887073	0.25445
XLOC_001199	RF02143	1	21303993	21371067	67074	0.8707	0	#NAME?	0.2041
XLOC_001200	ZC2HC1B	1	21373610	21401676	28066	0	0	0	1
XLOC_001201	ENSSSCG00000004130	1	21414545	21430218	15673	18.9372	14.0344	-0.432254	0.3504
XLOC_001202	PHACTR2	1	21441740	21722922	281182	4.11079	4.98278	0.277535	0.5846
XLOC_001203	RF00026	1	21441740	21722922	281182	0	0	0	1
XLOC_001204	PEX3	1	21742271	21824435	82164	12.8839	10.5853	-0.283497	0.758
XLOC_001205	AIG1	1	21913238	22239422	326184	68.8899	79.5571	0.207697	0.63815
XLOC_001206	ADGRG6	1	22662014	22801909	139895	19.6333	17.7271	-0.147347	0.71715
XLOC_001207	VTA1	1	22861449	22923980	62531	43.9079	32.7644	-0.42235	0.43335
XLOC_001208	GJE1	1	22933884	22936167	2283	0	0	0	1
XLOC_001209	-	1	24617707	24635748	18041	4.05048	0	#NAME?	0.1756
XLOC_001210	ENSSSCG00000004145,HECA	1	25315785	25447727	131942	50.4734	41.7815	-0.272659	0.62345
XLOC_001211	REPS1	1	25469495	25565278	95783	0.448108	2.41874	2.43234	0.1609
XLOC_001212	ECT2L	1	25566902	25663547	96645	0.0123529	0	#NAME?	1
XLOC_001213	CCDC28A	1	25566902	25663547	96645	8.31411	14.9717	0.848606	0.1777
XLOC_001214	ENSSSCG00000004150	1	26002627	26011454	8827	12.1023	9.40417	-0.363905	0.4906
XLOC_001215	-	1	26069426	26076042	6616	4.02551	4.95122	0.298612	0.5238
XLOC_001216	ARFGEF3	1	26077095	26255298	178203	1.56579	2.01826	0.366226	0.5029
XLOC_001217	TNFAIP3	1	26473934	26489776	15842	9.30827	9.80367	0.0748079	0.86625
XLOC_001218	SLC35D3	1	27246751	27250254	3503	0.363414	0.408347	0.16818	0.8452
XLOC_001219	PEX7	1	27257377	27600496	343119	10.4787	9.11577	-0.201027	0.8789
XLOC_001220	MAP7	1	27606053	27871498	265445	1.10694	1.169	0.0786971	0.9586
XLOC_001221	PDE7B	1	27872182	28302666	430484	1.09549	2.0449	0.900447	0.5281
XLOC_001222	PDE7B	1	27872182	28302666	430484	1.96259	9.11101	2.21485	0.2349
XLOC_001223	PDE7B	1	27872182	28302666	430484	4.76189	3.95764	-0.266892	0.73035
XLOC_001224	MYB	1	28818192	28857311	39119	21.7123	18.9882	-0.193408	0.64295
XLOC_001225	ENSSSCG00000039857	1	28902286	28907433	5147	0	0	0	1
XLOC_001226	ENSSSCG00000031314	1	28924714	28926446	1732	0	0	0	1
XLOC_001227	ENSSSCG00000004170	1	29105041	29108961	3920	2.56496	2.32238	-0.143328	0.8035
XLOC_001228	RF00322	1	29261587	29261686	99	0	0	0	1
XLOC_001229	RF00026	1	29364498	29364604	106	0	0	0	1
XLOC_001230	TBPL1	1	29835666	29936744	101078	6.89244	6.89891	0.00135423	0.99835
XLOC_001231	TCF21	1	29971851	30185736	213885	1.22704	1.71842	0.485906	0.6507
XLOC_001232	-	1	29971851	30185736	213885	7.31213	0	#NAME?	0.16935
XLOC_001233	EYA4	1	30261897	30575601	313704	0.00313312	0.00123603	-1.34189	1
XLOC_001234	RPS12	1	30920160	30923430	3270	833.345	1135.8	0.446725	0.2446
XLOC_001235	RF00438	1	30920160	30923430	3270	0	0	0	1
XLOC_001236	RF00609	1	30920160	30923430	3270	0	0	0	1
XLOC_001237	RF00186	1	30920160	30923430	3270	0	0	0	1
XLOC_001238	-	1	31026604	31026938	334	8.05337	0	#NAME?	0.0382
XLOC_001239	ENSSSCG00000004187	1	31134662	31135748	1086	0	0	0	1
XLOC_001240	ENSSSCG00000040568	1	31140621	31141654	1033	0	0	0	1
XLOC_001241	ENSSSCG00000004186	1	31149788	31150817	1029	0	0	0	1
XLOC_001242	TAAR9	1	31161406	31162453	1047	0	0	0	1
XLOC_001243	ENPP1	1	31722507	31797460	74953	4.50063	4.13171	-0.123389	0.8281
XLOC_001244	ENSSSCG00000025992	1	31859951	31959879	99928	140.132	168.457	0.265594	0.47625
XLOC_001245	ARG1	1	32006041	32051376	45335	0.345163	0.493402	0.515485	0.7191
XLOC_001246	AKAP7	1	32221060	32362001	140941	25.2871	25.3026	0.000884205	0.9984
XLOC_001247	SMLR1	1	32635743	32644568	8825	20.2136	15.3235	-0.399578	0.3886
XLOC_001248	TMEM200A	1	32963627	32965103	1476	0.525197	0.464543	-0.177045	0.59085
XLOC_001249	L3MBTL3	1	33146523	33319720	173197	2.3061	2.28664	-0.0122256	0.98395
XLOC_001250	ENSSSCG00000034514	1	33527734	33717965	190231	0	0	0	1
XLOC_001251	ENSSSCG00000004207	1	33744018	35258904	1514886	5.53438	6.56568	0.246522	0.82915
XLOC_001252	ENSSSCG00000033894	1	33744018	35258904	1514886	5.88063	7.69261	0.387504	0.69035
XLOC_001253	ENSSSCG00000033619	1	33744018	35258904	1514886	0	0	0	1
XLOC_001254	PTPRK	1	33744018	35258904	1514886	2.15671	2.49684	0.211274	0.88965
XLOC_001255	ENSSSCG00000039900	1	35294950	35298554	3604	0	0	0	1
XLOC_001256	ENSSSCG00000004213	1	35629003	35647248	18245	0.028753	0	#NAME?	1
XLOC_001257	ENSSSCG00000038294	1	35693685	35694012	327	0	0	0	1
XLOC_001258	RNF146	1	35852493	35927003	74510	32.3725	25.3937	-0.3503	0.48795
XLOC_001259	RSPO3	1	35984949	36066958	82009	1.50014	1.72433	0.20094	0.7806
XLOC_001260	CENPW	1	36685264	36695955	10691	7.46325	4.91241	-0.603372	0.31705
XLOC_001261	TRMT11	1	36932457	37043588	111131	4.77052	3.02233	-0.658486	0.54415
XLOC_001262	HINT3	1	36932457	37043588	111131	5.89913	6.33409	0.102636	0.8885
XLOC_001263	NCOA7	1	37043804	37194446	150642	27.2605	25.4686	-0.0980927	0.8562
XLOC_001264	HEY2	1	37217755	37231384	13629	0.164958	0.322174	0.965744	0.2903
XLOC_001265	TPD52L1	1	37667482	37761836	94354	0.154535	0.0945996	-0.708028	1
XLOC_001266	-	1	37787149	37791129	3980	2.55797	3.64598	0.511306	0.3238
XLOC_001267	RNF217	1	37791397	37912122	120725	18.1207	9.65635	-0.908088	0.09905
XLOC_001268	NKAIN2	1	38014275	38158996	144721	0	0.0519773	inf	1
XLOC_001269	ENSSSCG00000039680	1	38014275	38158996	144721	0	0	0	1
XLOC_001270	ENSSSCG00000035858	1	38492379	38563621	71242	0	0	0	1
XLOC_001271	ENSSSCG00000039634	1	39027472	39578423	550951	0	0	0	1
XLOC_001272	CLVS2	1	39680037	39752486	72449	0.0261579	0.0710613	1.44182	1
XLOC_001273	SMPDL3A	1	39846154	40022976	176822	3.91328	3.49273	-0.164025	0.77655
XLOC_001274	FABP7,PKIB	1	39846154	40022976	176822	7.13577	7.02721	-0.0221163	0.9817
XLOC_001275	HSF2	1	40147163	40180297	33134	2.64477	3.17475	0.263501	0.68165
XLOC_001276	ENSSSCG00000028308	1	40853632	40855954	2322	0	0	0	1
XLOC_001277	GJA1	1	40988527	41002189	13662	11.6344	17.8384	0.616592	0.18985
XLOC_001278	ENSSSCG00000037972	1	41057290	41263561	206271	0	0	0	1
XLOC_001279	ASF1A	1	43171886	43266911	95025	12.1663	10.2986	-0.240446	0.78355
XLOC_001280	PLN	1	43392974	43559423	166449	3.22298	9.72699	1.5936	0.0495
XLOC_001281	RF00619	1	43628676	43628800	124	0	0	0	1
XLOC_001282	SLC35F1	1	43653374	43809924	156550	0.14829	0.541977	1.86981	0.0222
XLOC_001283	NUS1	1	44115620	44186229	70609	0.992935	0.9321	-0.0912137	0.94625
XLOC_001284	-	1	44115620	44186229	70609	1.34456	1.42669	0.0855441	0.9551
XLOC_001285	NUS1	1	44115620	44186229	70609	17.4863	15.9279	-0.134668	0.7673
XLOC_001286	ENSSSCG00000004252	1	44204801	44374143	169342	1.12441	0.990541	-0.182883	0.90935
XLOC_001287	DCBLD1	1	44204801	44374143	169342	16.8578	16.2292	-0.0548252	0.9279
XLOC_001288	ROS1	1	44409508	44535804	126296	0.19319	0.148259	-0.381903	1
XLOC_001289	RF00401	1	44409508	44535804	126296	6.28696	8.18237	0.380156	0.8473
XLOC_001290	VGLL2	1	44550478	44557797	7319	0	0.0228054	inf	1
XLOC_001291	RFX6	1	44765128	44825811	60683	0.636668	0.88695	0.478313	0.4962
XLOC_001292	KPNA5	1	44899218	44962730	63512	4.37936	2.86606	-0.611652	0.49605
XLOC_001293	ENSSSCG00000023834	1	44963885	45002493	38608	0.0294296	0.0752544	1.35451	1
XLOC_001294	ENSSSCG00000040851	1	44963885	45002493	38608	0	0	0	1
XLOC_001295	ENSSSCG00000032533	1	45011227	45026102	14875	0	0	0	1
XLOC_001296	ENSSSCG00000032037	1	45856973	46011800	154827	0	0	0	1
XLOC_001297	ENSSSCG00000004269	1	46647115	46649986	2871	0	0	0	1
XLOC_001298	RF00026	1	47233225	47233330	105	0	0	0	1
XLOC_001299	RF00026	1	49086340	49086447	107	0	0	0	1
XLOC_001300	LMBRD1	1	49868608	49977989	109381	36.594	33.7742	-0.115685	0.79075
XLOC_001301	ENSSSCG00000004274	1	50403360	50473701	70341	0.0326004	0.0331866	0.0257147	1
XLOC_001302	B3GAT2	1	50721700	51041583	319883	0.298091	0.34387	0.206111	0.8966
XLOC_001303	ENSSSCG00000004278	1	51192593	51197249	4656	0	0	0	1
XLOC_001304	ENSSSCG00000035593	1	51362202	51429587	67385	2.05142	2.79682	0.447166	0.53135
XLOC_001305	-	1	51362202	51429587	67385	3.01739	5.99982	0.991618	0.5429
XLOC_001306	ssc-mir-30c-2	1	51362202	51429587	67385	0	0	0	1
XLOC_001307	RF00156	1	51448673	51448808	135	0	0	0	1
XLOC_001308	RF00026	1	51785519	52246665	461146	0	0	0	1
XLOC_001309	ENSSSCG00000038552	1	52942870	52945160	2290	0.00225833	0.0255535	3.50019	1
XLOC_001310	DPPA5	1	52986461	52987618	1157	0	0.0165125	inf	1
XLOC_001311	OOEP	1	52996946	53007877	10931	0	0	0	1
XLOC_001312	CEP162	1	53324547	53442711	118164	2.78163	2.88148	0.0508794	0.9148
XLOC_001313	TBX18	1	53835908	53867055	31147	0.0526156	0.153597	1.54559	1
XLOC_001314	ENSSSCG00000035731	1	54017276	54226278	209002	3.27198	2.50667	-0.384394	0.69575
XLOC_001315	-	1	54329544	54330457	913	2.04391	0.610643	-1.74293	0.44915
XLOC_001316	SNX14	1	54400788	54549309	148521	32.6464	25.3884	-0.362755	0.4771
XLOC_001317	ENSSSCG00000004294	1	54563091	54598412	35321	141.852	120.948	-0.230008	0.605
XLOC_001318	RF00278	1	54627433	54633672	6239	12.0965	10.9449	-0.14433	0.78855
XLOC_001319	RF00278	1	54627433	54633672	6239	0	0	0	1
XLOC_001320	RF00026	1	55517954	55518058	104	0	0	0	1
XLOC_001321	CGA	1	55551319	55569012	17693	0.0138504	0	#NAME?	1
XLOC_001322	GJB7	1	55727278	55788281	61003	0.0034957	0.0270008	2.94935	1
XLOC_001323	RARS2	1	55859613	56070187	210574	8.40244	5.94942	-0.498059	0.56655
XLOC_001324	ENSSSCG00000004307	1	55859613	56070187	210574	13.6147	11.9953	-0.182691	0.8886
XLOC_001325	ENSSSCG00000032114	1	55859613	56070187	210574	0	0	0	1
XLOC_001326	CNR1	1	56470546	56471965	1419	0.0460649	0.0900716	0.967403	1
XLOC_001327	RF00003	1	56558442	56558598	156	0	0	0	1
XLOC_001328	RNGTT	1	56852865	57062070	209205	14.7121	12.7208	-0.209813	0.6313
XLOC_001329	SRSF12	1	57146532	57165800	19268	1.4874	1.647	0.147046	0.8358
XLOC_001330	GABRR2	1	57221919	57333273	111354	0.123178	0.1812	0.556839	1
XLOC_001331	UBE2J1	1	57335126	57364621	29495	37.0562	44.0549	0.249587	0.5283
XLOC_001332	RRAGD	1	57374054	57645955	271901	0.389739	0.624346	0.679838	0.5713
XLOC_001333	ENSSSCG00000037884	1	57374054	57645955	271901	0	0	0	1
XLOC_001334	LYRM2	1	57651683	57654886	3203	11.9775	10.3718	-0.20767	0.71825
XLOC_001335	MDN1	1	57660161	57826339	166178	13.9504	19.5576	0.487428	0.46925
XLOC_001336	ENSSSCG00000034904	1	57660161	57826339	166178	0	0	0	1
XLOC_001337	ENSSSCG00000035516	1	57660161	57826339	166178	0.0265372	0.129928	2.29163	1
XLOC_001338	BACH2	1	57899808	58281367	381559	0.508151	0.509515	0.00386777	0.9966
XLOC_001339	MAP3K7	1	58481895	58548057	66162	19.04	15.7083	-0.277504	0.52705
XLOC_001340	RF00100	1	59230122	59230456	334	0	0	0	1
XLOC_001341	EPHA7	1	60770685	60944126	173441	1.0315	2.0273	0.974811	0.187
XLOC_001342	RF00026	1	62722214	62722312	98	0	0	0	1
XLOC_001343	GPR63	1	63911309	63973869	62560	0.276623	0.46666	0.754453	0.35855
XLOC_001344	NDUFAF4	1	64021524	64062137	40613	9.8632	6.52165	-0.596819	0.34405
XLOC_001345	MMS22L	1	64078667	64460428	381761	8.03923	9.11481	0.181156	0.6968
XLOC_001346	ENSSSCG00000037301	1	64506849	64507171	322	0	0	0	1
XLOC_001347	RF00026	1	65460752	65460860	108	0	0	0	1
XLOC_001348	FBXL4	1	65872121	65936511	64390	4.32992	10.0976	1.22161	0.07225
XLOC_001349	ENSSSCG00000004349,PNISR	1	66228498	66381449	152951	61.9228	53.166	-0.219966	0.73325
XLOC_001350	USP45	1	66390522	66454771	64249	4.43859	3.32244	-0.417858	0.4466
XLOC_001351	CCNC	1	66471792	66499216	27424	51.1329	37.4186	-0.450497	0.3347
XLOC_001352	-	1	66499309	66499877	568	5.28001	1.30689	-2.01441	0.31335
XLOC_001353	ENSSSCG00000004355	1	66579142	66580441	1299	0.0205747	0.0108445	-0.923912	1
XLOC_001354	ENSSSCG00000021699	1	66580562	66580775	213	0	0	0	1
XLOC_001355	ENSSSCG00000031854	1	66642753	66643547	794	0	0	0	1
XLOC_001356	MCHR2	1	66837663	66856947	19284	0	0	0	1
XLOC_001357	ENSSSCG00000031404	1	67040172	67110910	70738	0	0	0	1
XLOC_001358	SIM1	1	67217959	67294756	76797	0	0	0	1
XLOC_001359	ASCC3	1	67331947	67657114	325167	37.3816	27.5407	-0.440765	0.3013
XLOC_001360	ENSSSCG00000038448	1	69009240	69014828	5588	0	0	0	1
XLOC_001361	HACE1	1	70994035	71105046	111011	8.38471	7.33941	-0.192098	0.71965
XLOC_001362	BVES	1	71314237	71360301	46064	0.366123	0.936449	1.35487	0.08555
XLOC_001363	POPDC3	1	71377689	71400451	22762	0.462472	0.115631	-1.99984	0.01465
XLOC_001364	PREP	1	71493232	71701083	207851	3.39719	4.89888	0.528111	0.3984
XLOC_001365	-	1	72009811	72014223	4412	0.971289	0.203576	-2.25433	0.37875
XLOC_001366	ENSSSCG00000034393	1	72084825	72094592	9767	0	0	0	1
XLOC_001367	ATG5	1	72345003	72532575	187572	24.2379	22.1577	-0.129456	0.8249
XLOC_001368	RF00026	1	72552767	73131269	578502	0	0	0	1
XLOC_001369	RTN4IP1	1	72552767	73131269	578502	6.03073	8.38635	0.47571	0.5857
XLOC_001370	RF00026	1	72552767	73131269	578502	0	0	0	1
XLOC_001371	ENSSSCG00000031023	1	72552767	73131269	578502	472.698	362.522	-0.382848	0.4527
XLOC_001372	BEND3	1	73184754	73224834	40080	3.65769	2.97617	-0.297475	0.53535
XLOC_001373	PDSS2	1	73249002	73510535	261533	6.7569	5.5302	-0.289029	0.5723
XLOC_001374	SCML4	1	73840183	73968754	128571	18.9816	29.194	0.621071	0.1662
XLOC_001375	SEC63	1	74000949	74078610	77661	22.0831	22.9605	0.0562127	0.89355
XLOC_001376	OSTM1	1	74139329	74181165	41836	11.5441	6.51202	-0.825976	0.1179
XLOC_001377	SNX3	1	74306449	74349466	43017	50.2995	60.0596	0.25585	0.5671
XLOC_001378	SESN1	1	74923830	75227032	303202	13.4541	16.3532	0.281534	0.6511
XLOC_001379	ENSSSCG00000004415	1	75272049	75462332	190283	3.77192	0	#NAME?	0.0861
XLOC_001380	ENSSSCG00000004414	1	75272049	75462332	190283	48.0213	56.5782	0.236572	0.5749
XLOC_001381	MICAL1,PPIL6	1	75465298	75522661	57363	13.6334	10.7853	-0.338081	0.6066
XLOC_001382	ZBTB24	1	75531035	75548772	17737	24.107	16.2374	-0.570133	0.31335
XLOC_001383	ENSSSCG00000004410	1	75558531	75572860	14329	0	0	0	1
XLOC_001384	ENSSSCG00000033739	1	75597070	75683949	86879	0	0.00201627	inf	1
XLOC_001385	ENSSSCG00000004404	1	76107529	76367756	260227	0.0528236	0.046138	-0.195225	1
XLOC_001386	METTL24	1	76107529	76367756	260227	0.338075	0.699959	1.04993	0.5249
XLOC_001387	DDO	1	76391111	76417944	26833	0.101286	0.289904	1.51713	0.2464
XLOC_001388	SLC22A16	1	76421580	76468406	46826	0	0.0225513	inf	1
XLOC_001389	CDK19	1	76589051	76793931	204880	7.58952	10.86	0.516944	0.2926
XLOC_001390	RPF2	1	76891419	77195022	303603	3.95404	13.1102	1.72929	0.26245
XLOC_001391	REV3L	1	77195252	77406264	211012	12.3757	12.485	0.01268	0.97715
XLOC_001392	TRAF3IP2	1	77484039	77543401	59362	11.1372	12.8514	0.206548	0.6637
XLOC_001393	FYN	1	77584482	77810575	226093	4.24295	5.40658	0.34965	0.5225
XLOC_001394	TUBE1	1	78005359	78048438	43079	3.10221	1.84614	-0.748787	0.4812
XLOC_001395	LAMA4	1	78072002	78224664	152662	15.284	20.3265	0.411341	0.29955
XLOC_001396	ENSSSCG00000004427	1	78251408	78252565	1157	0	0	0	1
XLOC_001397	HDAC2	1	79866669	79901587	34918	34.2177	25.154	-0.443955	0.2856
XLOC_001398	HS3ST5	1	79956487	80245224	288737	1.3164	1.16423	-0.177223	0.85045
XLOC_001399	FRK	1	81603272	81714312	111040	39.5105	26.8019	-0.559902	0.1792
XLOC_001400	COL10A1	1	81745956	81880688	134732	0.293802	0.332112	0.176824	0.89105
XLOC_001401	TSPYL4	1	81891716	81893018	1302	2.16992	1.9431	-0.159282	0.83835
XLOC_001402	TSPYL1	1	81905454	81909436	3982	11.5511	10.3478	-0.158706	0.7125
XLOC_001403	TRAPPC3L	1	82102136	82144255	42119	0.0273851	0.0780772	1.51151	1
XLOC_001404	RIPPLY2	1	82428080	82432707	4627	0	0	0	1
XLOC_001405	PRSS35	1	82714897	82734872	19975	0.072293	0.0681786	-0.0845374	1
XLOC_001406	RWDD2A	1	82996826	83003595	6769	0.999927	0.795698	-0.329602	0.6252
XLOC_001407	DOP1A	1	83003690	83366841	363151	12.8473	12.6701	-0.02004	0.96245
XLOC_001408	TPBG	1	83847818	83850881	3063	0.253453	0.700591	1.46685	0.33835
XLOC_001409	BCKDHB	1	85755742	86017666	261924	16.4663	15.7348	-0.0655586	0.90455
XLOC_001410	TTK	1	86064118	86125748	61630	9.35583	8.02636	-0.22112	0.62815
XLOC_001411	ENSSSCG00000039743	1	86129509	86130954	1445	0	0	0	1
XLOC_001412	SH3BGRL2	1	86416529	86481523	64994	53.8256	56.4531	0.0687598	0.86375
XLOC_001413	ENSSSCG00000033508	1	87116126	87116440	314	0	0	0	1
XLOC_001414	IRAK1BP1	1	87290825	87329926	39101	2.56499	1.86532	-0.459529	0.4935
XLOC_001415	MEI4	1	88187504	88399111	211607	0	0.00506179	inf	1
XLOC_001416	ENSSSCG00000037640	1	89836324	89986396	150072	0	0	0	1
XLOC_001417	MYO6	1	89992870	90137711	144841	30.0024	32.4326	0.112367	0.78395
XLOC_001418	-	1	89992870	90137711	144841	0.58255	0	#NAME?	0.04045
XLOC_001419	SENP6	1	90166646	90300286	133640	32.0903	29.0804	-0.142089	0.7326
XLOC_001420	RF00003	1	90166646	90300286	133640	0	0	0	1
XLOC_001421	RF00026	1	90166646	90300286	133640	0	0	0	1
XLOC_001422	CD109	1	92054663	92240829	186166	3.53385	4.23763	0.262019	0.6137
XLOC_001423	RF00100	1	92054663	92240829	186166	0	0	0	1
XLOC_001424	ENSSSCG00000037674	1	92421229	92483236	62007	0	0	0	1
XLOC_001425	MTO1	1	92421229	92483236	62007	0	0	0	1
XLOC_001426	ENSSSCG00000033160	1	92951120	92952053	933	0	0	0	1
XLOC_001427	ENSSSCG00000031165	1	93019987	93020917	930	0	0	0	1
XLOC_001428	ENSSSCG00000039396	1	93045973	93046903	930	0	0	0	1
XLOC_001429	RF00026	1	93897883	93897987	104	0	0	0	1
XLOC_001430	ENSSSCG00000040289	1	94735297	94738798	3501	0	0	0	1
XLOC_001431	EPG5	1	95493768	95616780	123012	4.95567	6.26828	0.338988	0.48205
XLOC_001432	PSTPIP2	1	95625800	95727801	102001	3.7244	3.57249	-0.0600754	0.9129
XLOC_001433	ATP5F1A	1	95738263	95751358	13095	411.602	385.108	-0.0959884	0.79305
XLOC_001434	LOXHD1	1	96081392	96286437	205045	0.167926	0.0777447	-1.11101	1
XLOC_001435	ST8SIA5	1	96297033	96375848	78815	0.0433446	0.238661	2.46104	1
XLOC_001436	PIAS2	1	96441665	96545780	104115	14.4094	11.819	-0.285899	0.5424
XLOC_001437	ENSSSCG00000005768,HDHD2	1	96680040	96765128	85088	65.7915	43.5663	-0.594689	0.26805
XLOC_001438	ENSSSCG00000039669	1	96680040	96765128	85088	0	0	0	1
XLOC_001439	ENSSSCG00000033045	1	96783752	96787099	3347	0	0	0	1
XLOC_001440	SKOR2	1	96813761	96842014	28253	0	0	0	1
XLOC_001441	SMAD2	1	97413965	97511880	97915	10.4814	10.1823	-0.0417666	0.9251
XLOC_001442	ZBTB7C	1	97610693	98015089	404396	0.0180292	0.0753211	2.06272	1
XLOC_001443	SMAD7	1	98510228	98542315	32087	1.93849	2.1959	0.179875	0.80585
XLOC_001444	DYM	1	98642508	99024664	382156	13.4713	13.2363	-0.0253985	0.96075
XLOC_001445	RPL17-C18orf32	1	99034991	99049352	14361	342.044	357.402	0.0633668	0.8613
XLOC_001446	RF00151	1	99034991	99049352	14361	0	0	0	1
XLOC_001447	RF00151	1	99034991	99049352	14361	0	0	0	1
XLOC_001448	RF00151	1	99034991	99049352	14361	0	0	0	1
XLOC_001449	ACAA2	1	99280799	99310759	29960	5.7996	5.30352	-0.129005	0.8008
XLOC_001450	ENSSSCG00000004511	1	99414915	99810153	395238	38.4985	44.1562	0.197817	0.59495
XLOC_001451	MBD1	1	99850563	99917788	67225	7.85097	8.84868	0.172592	0.696
XLOC_001452	CXXC1	1	99931099	99940076	8977	2.41395	2.61127	0.113354	0.8485
XLOC_001453	MRO	1	100341729	100398901	57172	0.308763	0.340345	0.140497	0.87755
XLOC_001454	MEX3C	1	100676663	100699765	23102	22.5601	22.9131	0.0223966	0.95695
XLOC_001455	-	1	103490963	103491231	268	4.67264	0	#NAME?	0.03185
XLOC_001456	MBD2	1	103683064	103752267	69203	34.9621	32.8326	-0.0906655	0.8255
XLOC_001457	STARD6	1	103835581	103858764	23183	0	0	0	1
XLOC_001458	CCDC68	1	104420667	104474696	54029	8.90135	6.55183	-0.442125	0.53655
XLOC_001459	ENSSSCG00000032236,TCF4	1	104715776	105079919	364143	9.3688	12.2465	0.386432	0.4273
XLOC_001460	TXNL1	1	105973627	106411705	438078	49.3584	45.6419	-0.112937	0.82335
XLOC_001461	-	1	106664686	106665656	970	2.07793	1.55208	-0.420942	0.814
XLOC_001462	-	1	106664686	106665656	970	124.653	7.71955	-4.01326	0.46245
XLOC_001463	-	1	106751324	106807811	56487	0.749438	0.212637	-1.81742	0.263
XLOC_001464	-	1	106807926	106812403	4477	1.06953	1.45502	0.444053	0.4533
XLOC_001465	FECH	1	106834275	106898418	64143	17.0853	19.8571	0.216903	0.7026
XLOC_001466	NARS	1	106911240	106933104	21864	58.3997	65.5345	0.166294	0.664
XLOC_001467	ANKDD1A	1	107102703	107138906	36203	0	0	0	1
XLOC_001468	PLEKHO2	1	107184511	107232841	48330	1.61755	1.61589	-0.00147612	0.9975
XLOC_001469	ZNF609	1	107339383	107583329	243946	5.35742	5.98719	0.160339	0.70415
XLOC_001470	TRIP4	1	107585986	107655214	69228	10.5858	9.89467	-0.0974114	0.85545
XLOC_001471	SNX22	1	107886611	107897529	10918	1.27276	1.06103	-0.262494	0.82575
XLOC_001472	SNX1	1	107909670	107969298	59628	47.8989	41.637	-0.202129	0.649
XLOC_001473	ENSSSCG00000038786	1	108404063	108411768	7705	0.234499	0.526572	1.16705	0.10565
XLOC_001474	USP3	1	108414359	108515548	101189	32.6382	26.5949	-0.295409	0.5262
XLOC_001475	ENSSSCG00000032879	1	108567269	108568865	1596	0	0	0	1
XLOC_001476	CA12	1	108586235	108708185	121950	1.95053	3.4769	0.833937	0.64755
XLOC_001477	ENSSSCG00000032949	1	108730292	108763353	33061	2.41576	2.9535	0.289949	0.576
XLOC_001478	RAB8B	1	108764303	108840218	75915	442.014	275.894	-0.679975	0.1582
XLOC_001479	LACTB	1	108909701	108924511	14810	19.0559	12.1017	-0.655023	0.20785
XLOC_001480	TPM1	1	108936065	109019044	82979	142.161	320.981	1.17496	0.00255
XLOC_001481	TLN2	1	109207812	109584733	376921	10.1592	9.34362	-0.120728	0.79245
XLOC_001482	ssc-mir-190a	1	109207812	109584733	376921	0	0	0	1
XLOC_001483	RF00026	1	109760158	109760265	107	0	0	0	1
XLOC_001484	ENSSSCG00000035016	1	109825437	109827175	1738	0.000595726	0.20958	8.45863	1
XLOC_001485	ENSSSCG00000004573	1	109921154	109923169	2015	0.244612	0.114662	-1.09311	1
XLOC_001486	ENSSSCG00000004575	1	110433014	110435540	2526	1.2492	0	#NAME?	0.05605
XLOC_001487	ENSSSCG00000037042	1	110949974	110950463	489	0	0	0	1
XLOC_001488	ENSSSCG00000040757	1	111781941	111782237	296	0	0	0	1
XLOC_001489	FOXB1	1	111997641	112000550	2909	0.00634358	0.00371956	-0.770166	1
XLOC_001490	RF00026	1	112017520	112017624	104	0	0	0	1
XLOC_001491	ENSSSCG00000004583	1	112371281	112415049	43768	1.33707	1.65526	0.307981	0.8126
XLOC_001492	GCNT3	1	112415130	112540983	125853	50.1245	61.7872	0.301791	0.4916
XLOC_001493	FAM81A	1	112548257	112677732	129475	0.273823	0.486545	0.829326	0.58255
XLOC_001494	CCNB2	1	112907048	112942219	35171	31.8649	28.4889	-0.16157	0.722
XLOC_001495	RNF111	1	112961416	113059713	98297	9.31728	9.96296	0.0966656	0.8403
XLOC_001496	ENSSSCG00000034769	1	113156351	113158291	1940	0.0572456	0	#NAME?	1
XLOC_001497	ENSSSCG00000024131	1	113172898	113258753	85855	3.46097	4.20177	0.279821	0.59135
XLOC_001498	ENSSSCG00000024660	1	113289083	113412543	123460	0.876163	0.293131	-1.57965	0.4667
XLOC_001499	LIPC	1	113429906	113604306	174400	1.01176	0.98926	-0.0324412	0.963
XLOC_001500	RF00026	1	113606018	113606161	143	0	0	0	1
XLOC_001501	AQP9	1	113794039	114037046	243007	0.388011	0.222471	-0.802479	0.70825
XLOC_001502	POLR2M	1	114256456	114266868	10412	16.1056	16.3644	0.0229972	0.95835
XLOC_001503	ENSSSCG00000004598	1	114266936	114386473	119537	2.6028	3.82118	0.553952	0.45565
XLOC_001504	CGNL1	1	114411819	114598931	187112	8.15692	5.43007	-0.587055	0.2342
XLOC_001505	TCF12	1	114682303	115056366	374063	16.8481	19.1	0.180985	0.69825
XLOC_001506	RF00026	1	115169369	115357933	188564	0	0	0	1
XLOC_001507	TEX9	1	115471921	115607894	135973	5.1969	2.34888	-1.14568	0.1881
XLOC_001508	RF00156	1	115731147	115871977	140830	0	0	0	1
XLOC_001509	RFX7	1	115731147	115871977	140830	6.19892	0.329934	-4.23177	0.48485
XLOC_001510	ENSSSCG00000032399	1	116332318	116429983	97665	0	0	0	1
XLOC_001511	C15orf65	1	116435819	116436167	348	0	0	0	1
XLOC_001512	PIGB	1	116449068	116606474	157406	1.834	2.51227	0.453999	0.67565
XLOC_001513	CCPG1	1	116449068	116606474	157406	0.719946	1.97469	1.45567	0.3782
XLOC_001514	CCPG1	1	116449068	116606474	157406	12.3672	0	#NAME?	0.14215
XLOC_001515	CCPG1	1	116449068	116606474	157406	0.857542	0	#NAME?	0.1581
XLOC_001516	CCPG1	1	116449068	116606474	157406	1.98226	1.9942	0.00865855	0.9953
XLOC_001517	CCPG1	1	116449068	116606474	157406	35.7693	0	#NAME?	0.174
XLOC_001518	CCPG1	1	116449068	116606474	157406	72.4407	2.43678	-4.89375	0.28085
XLOC_001519	RF00402	1	116960727	116960846	119	0	0	0	1
XLOC_001520	UNC13C	1	117166299	117764854	598555	0.0480505	0.166174	1.79007	1
XLOC_001521	ENSSSCG00000033947	1	117166299	117764854	598555	0	0	0	1
XLOC_001522	-	1	117938163	117945928	7765	16.519	10.1656	-0.700432	0.30755
XLOC_001523	ENSSSCG00000004624	1	119725028	119771400	46372	125.632	98.335	-0.353429	0.365
XLOC_001524	TMOD2,TMOD3	1	119805070	120298549	493479	65.9162	60.9417	-0.113204	0.8343
XLOC_001525	SCG3	1	119805070	120298549	493479	0.322165	0.402024	0.319481	0.796
XLOC_001526	ENSSSCG00000039810	1	119805070	120298549	493479	0	0	0	1
XLOC_001527	GLDN	1	120322341	120399190	76849	0.0282622	0.0289846	0.0364131	1
XLOC_001528	RF00001	1	120477196	120696877	219681	0	0	0	1
XLOC_001529	AP4E1	1	120807327	120946698	139371	4.84581	4.09975	-0.241202	0.62265
XLOC_001530	ENSSSCG00000034352	1	121145856	121256205	110349	0.042006	0.278068	2.72677	0.23045
XLOC_001531	USP8	1	121273241	121376122	102881	20.1002	18.1523	-0.147058	0.7242
XLOC_001532	SLC27A2	1	121505399	121579121	73722	16.2417	11.4816	-0.50038	0.33725
XLOC_001533	DTWD1	1	122119694	122542270	422576	6.29248	6.2264	-0.0152306	0.9843
XLOC_001534	GALK2	1	122119694	122542270	422576	41.6227	36.8542	-0.175543	0.7466
XLOC_001535	ENSSSCG00000037857	1	122630696	122631501	805	0	0	0	1
XLOC_001536	ENSSSCG00000035207	1	122633742	122689098	55356	0.0287852	0.0362859	0.334079	1
XLOC_001537	EID1	1	122725903	122979845	253942	1.08935	1.44182	0.404428	0.8136
XLOC_001538	DUT	1	123448515	123571586	123071	9.74173	5.9064	-0.721897	0.1951
XLOC_001539	SLC12A1	1	123448515	123571586	123071	0.0120897	0.0111561	-0.115957	1
XLOC_001540	CTXN2	1	123574702	123656714	82012	0	0	0	1
XLOC_001541	SLC24A5	1	123574702	123656714	82012	0.155541	0.1936	0.315785	1
XLOC_001542	SEMA6D	1	123987529	124174091	186562	15.2377	21.8284	0.518567	0.24705
XLOC_001543	RF00001	1	124577948	124578057	109	0	0	0	1
XLOC_001544	ENSSSCG00000037020	1	125385570	125386053	483	0	0	0	1
XLOC_001545	ENSSSCG00000029642	1	125567923	125568503	580	0	0	0	1
XLOC_001546	ENSSSCG00000004666	1	125898627	126137412	238785	107.281	110.272	0.0396732	0.9267
XLOC_001547	BLOC1S6	1	126165985	126185033	19048	20.6194	15.7226	-0.391163	0.37675
XLOC_001548	C15orf48	1	126297150	126307812	10662	565.818	515.437	-0.13454	0.7337
XLOC_001549	SPATA5L1	1	126314754	126335391	20637	0.942229	1.44535	0.61727	0.34685
XLOC_001550	ENSSSCG00000037540	1	126432071	126434250	2179	0	0	0	1
XLOC_001551	SLC28A2	1	126473514	126515020	41506	30.0819	33.2678	0.145232	0.81235
XLOC_001552	DUOX1	1	126572532	126652463	79931	0.0654564	0.113677	0.79633	1
XLOC_001553	SORD	1	126654484	126701503	47019	13.703	12.7513	-0.10384	0.7942
XLOC_001554	TERB2	1	126739605	126768708	29103	0	0	0	1
XLOC_001555	TRIM69	1	126775863	126792655	16792	0	0	0	1
XLOC_001556	B2M	1	126834579	126872431	37852	0	166.92	0	1
XLOC_001557	EIF3J	1	126898811	127019245	120434	28.616	22.231	-0.364249	0.61295
XLOC_001558	CTDSPL2	1	127020834	127125410	104576	48.4453	40.4906	-0.258767	0.5754
XLOC_001559	CASC4	1	127130088	127238624	108536	30.9752	32.3782	0.0639098	0.87855
XLOC_001560	ENSSSCG00000040515	1	127421873	127422396	523	0	0	0	1
XLOC_001561	WDR76	1	127651327	127767520	116193	11.0227	9.30594	-0.24425	0.74185
XLOC_001562	ENSSSCG00000024263,HYPK	1	127651327	127767520	116193	471.398	278.242	-0.760607	0.3757
XLOC_001563	PDIA3	1	127786173	127814096	27923	512.067	686.049	0.421978	0.23285
XLOC_001564	RF00026	1	127786173	127814096	27923	0	0	0	1
XLOC_001565	ENSSSCG00000004703	1	127835820	127859441	23621	35.2509	46.8147	0.409302	0.3475
XLOC_001566	MAP1A	1	127915938	127936924	20986	1.17688	2.01972	0.779188	0.0879
XLOC_001567	ssc-mir-2366-1	1	127915938	127936924	20986	0	0	0	1
XLOC_001568	TUBGCP4	1	128029133	128084044	54911	10.2175	15.9465	0.642196	0.22225
XLOC_001569	ENSSSCG00000040362	1	128084061	128127919	43858	0	0	0	1
XLOC_001570	ADAL	1	128084061	128127919	43858	10.7087	9.30937	-0.20203	0.7634
XLOC_001571	ENSSSCG00000040018	1	128084061	128127919	43858	0	0	0	1
XLOC_001572	CCNDBP1	1	128231850	128269539	37689	22.2496	29.0189	0.383212	0.41205
XLOC_001573	TMEM62	1	128269598	128306056	36458	20.503	18.3668	-0.158737	0.7504
XLOC_001574	ENSSSCG00000022039	1	128657566	128808959	151393	0.795166	0.866545	0.124018	0.85125
XLOC_001575	HAUS2	1	128816904	128847168	30264	1.47505	1.37572	-0.100569	0.93345
XLOC_001576	SNAP23	1	128849067	128888966	39899	40.694	30.4925	-0.416363	0.33065
XLOC_001577	CAPN3	1	128960728	129013979	53251	0.375283	0.3872	0.0451011	0.9607
XLOC_001578	ENSSSCG00000004729	1	129021114	129098307	77193	3.08733	4.35867	0.497529	0.4338
XLOC_001579	ENSSSCG00000033472	1	129098418	129142150	43732	1.6681	4.17016	1.3219	0.6752
XLOC_001580	PLA2G4B	1	129512631	129533308	20677	0.419969	0.826513	0.976754	0.4762
XLOC_001581	MAPKBP1	1	129533533	129588095	54562	0.712622	0.882609	0.308637	0.66915
XLOC_001582	MGA	1	129590859	129697417	106558	11.3071	10.537	-0.101776	0.8149
XLOC_001583	TYRO3	1	129811505	129830209	18704	1.06832	0.8773	-0.284202	0.7198
XLOC_001584	ITPKA	1	129867282	129875639	8357	1.78342	1.73939	-0.0360685	0.9593
XLOC_001585	RTF1	1	129884836	129942855	58019	6.53604	7.15592	0.130721	0.73755
XLOC_001586	NUSAP1	1	129967436	130065648	98212	45.9549	41.9734	-0.130745	0.77155
XLOC_001587	CHP1	1	130073927	130112751	38824	22.3589	28.9674	0.37358	0.39755
XLOC_001588	CHAC1	1	130201842	130374040	172198	0.0241449	0.0557649	1.20764	1
XLOC_001589	DLL4	1	130374119	130386314	12195	1.56963	1.74456	0.152437	0.81
XLOC_001590	VPS18	1	130408273	130419852	11579	3.85122	4.03846	0.0684903	0.9125
XLOC_001591	SPINT1	1	130458909	130516487	57578	71.4316	79.6858	0.157761	0.7362
XLOC_001592	ZFYVE19	1	130458909	130516487	57578	3.45058	4.31819	0.323588	0.8869
XLOC_001593	GCHFR	1	130516724	130563562	46838	1.95831	2.45324	0.32508	0.6919
XLOC_001594	RAD51	1	130592418	130640284	47866	6.51455	5.41948	-0.26551	0.6315
XLOC_001595	ENSSSCG00000036264,ENSSSCG00000039107	1	130651700	130728975	77275	8.8526	8.71441	-0.0226987	0.9558
XLOC_001596	RPUSD2	1	130740479	130747095	6616	1.88572	1.62102	-0.218208	0.7429
XLOC_001597	ENSSSCG00000004770	1	130824646	130825165	519	0	0	0	1
XLOC_001598	CHST14	1	130845834	130846965	1131	0.424669	0.734936	0.791279	0.53195
XLOC_001599	BAHD1	1	130847277	130878321	31044	1.97002	1.76487	-0.158651	0.7825
XLOC_001600	DISP2,KNSTRN	1	130894121	130951948	57827	28.0735	31.9412	0.18621	0.65395
XLOC_001601	-	1	130952498	130962547	10049	17.857	7.94917	-1.16762	0.02875
XLOC_001602	INAFM2	1	130991893	130992355	462	0	0	0	1
XLOC_001603	BUB1B,ENSSSCG00000004781	1	131037640	131144118	106478	12.2607	13.3245	0.120048	0.78365
XLOC_001604	EIF2AK4	1	131241542	131355291	113749	4.46456	5.13154	0.200876	0.82765
XLOC_001605	ENSSSCG00000004786	1	131355326	131493810	138484	0.0394398	0	#NAME?	1
XLOC_001606	THBS1	1	131728783	131746115	17332	17.0658	21.1028	0.30633	0.4355
XLOC_001607	FAM98B	1	132789893	132819825	29932	4.34247	5.85324	0.430721	0.4369
XLOC_001608	SPRED1	1	132904274	133016243	111969	9.23463	7.73499	-0.255654	0.60535
XLOC_001609	TMCO5A	1	133286037	133301425	15388	0	0	0	1
XLOC_001610	MEIS2	1	134013819	134223013	209194	0.346172	0.724612	1.06572	0.69025
XLOC_001611	C15orf41	1	134248557	134538957	290400	4.72867	7.68598	0.700796	0.17575
XLOC_001612	ENSSSCG00000037229	1	134623149	134623443	294	0	0	0	1
XLOC_001613	ENSSSCG00000035502	1	136655413	136655737	324	0	0	0	1
XLOC_001614	ENSSSCG00000040466	1	136696572	137163598	467026	8.01658	9.07886	0.179525	0.64125
XLOC_001615	ENSSSCG00000027232	1	137199071	137297207	98136	0.0491055	0.0450249	-0.125163	1
XLOC_001616	ENSSSCG00000030560	1	137387824	137692307	304483	7.26291	8.32719	0.197283	0.7325
XLOC_001617	ENSSSCG00000039118	1	137801652	137827081	25429	0	0.0240378	inf	1
XLOC_001618	TTC23	1	137855765	137997078	141313	1.92104	3.47978	0.857107	0.4048
XLOC_001619	LYSMD4	1	138560985	138567540	6555	5.6085	6.50097	0.213041	0.68955
XLOC_001620	RF00026	1	138602044	138602151	107	0	0	0	1
XLOC_001621	ADAMTS17	1	138619705	139016125	396420	0.122704	0.285837	1.22001	0.40855
XLOC_001622	CERS3	1	139033103	139137017	103914	0	0	0	1
XLOC_001623	LINS1	1	139168782	139191195	22413	7.77486	8.94767	0.202694	0.738
XLOC_001624	RF01210	1	139494120	139624607	130487	0	0	0	1
XLOC_001625	CHSY1	1	139730723	139804458	73735	5.13576	6.10112	0.248496	0.6179
XLOC_001626	SELENOS	1	139828790	139836953	8163	48.1974	42.3351	-0.1871	0.66355
XLOC_001627	GABRG3	1	139857600	140046947	189347	0	0	0	1
XLOC_001628	RF00401	1	140049021	140049155	134	0	0	0	1
XLOC_001629	RF00026	1	140302063	140302170	107	0	0	0	1
XLOC_001630	ENSSSCG00000031675	1	140391670	140462939	71269	0	0	0	1
XLOC_001631	GABRA5	1	140484479	140907748	423269	0	0.0122873	inf	1
XLOC_001632	ENSSSCG00000004831	1	141866640	141870326	3686	0	0	0	1
XLOC_001633	UBE3A	1	141887131	142005360	118229	7.7824	11.0345	0.503728	0.7253
XLOC_001634	RF01278	1	142005834	142005901	67	0	0	0	1
XLOC_001635	RF00105	1	142018411	142018491	80	0	0	0	1
XLOC_001636	RF00105	1	142023877	142023958	81	0	0	0	1
XLOC_001637	RF00105	1	142029562	142029643	81	0	0	0	1
XLOC_001638	RF00105	1	142031495	142031575	80	0	0	0	1
XLOC_001639	RF00105	1	142033816	142033896	80	0	0	0	1
XLOC_001640	RF00105	1	142037867	142037919	52	0	0	0	1
XLOC_001641	RF00105	1	142040507	142040591	84	0	0	0	1
XLOC_001642	ENSSSCG00000031294	1	142090856	142091160	304	0	0	0	1
XLOC_001643	ENSSSCG00000034759	1	142097702	142098007	305	0	0	0	1
XLOC_001644	ENSSSCG00000033031	1	142234879	142243502	8623	0	0	0	1
XLOC_001645	MKRN3	1	142499096	142500982	1886	0.0696629	0.0155504	-2.16344	1
XLOC_001646	ENSSSCG00000004839	1	142803700	142937788	134088	0.15919	0.204698	0.36275	1
XLOC_001647	KLF13	1	143493264	143540563	47299	2.31361	3.8763	0.744533	0.20835
XLOC_001648	FAN1	1	143919696	143961793	42097	5.73515	4.43132	-0.372094	0.5473
XLOC_001649	MPHOSPH10	1	143972592	144026946	54354	13.9778	9.29299	-0.588923	0.287
XLOC_001650	ENSSSCG00000035046	1	144054167	144054665	498	0	0	0	1
XLOC_001651	RF00001	1	144064530	144064617	87	0	0	0	1
XLOC_001652	ENSSSCG00000004850	1	144319451	144579408	259957	0.0365474	0.0767976	1.07129	1
XLOC_001653	ENSSSCG00000004854	1	144930346	145196016	265670	26.9518	31.6766	0.233033	0.57295
XLOC_001654	ENSSSCG00000040787	1	144930346	145196016	265670	0	0	0	1
XLOC_001655	ENSSSCG00000033540	1	145203481	145204789	1308	0	0	0	1
XLOC_001656	CTDP1	1	145769770	145811678	41908	12.8215	10.2864	-0.317818	0.4892
XLOC_001657	ENSSSCG00000037335	1	145861205	145880125	18920	0	0	0	1
XLOC_001658	NFATC1	1	145911444	146008224	96780	1.02418	1.00933	-0.0210624	0.97915
XLOC_001659	ATP9B	1	146022776	146221741	198965	6.95939	6.25783	-0.153299	0.7586
XLOC_001660	SALL3	1	146256728	146273707	16979	0	0.00193723	inf	1
XLOC_001661	GALR1	1	147446060	147462884	16824	0.553344	0.811327	0.552107	0.40135
XLOC_001662	ENSSSCG00000037897,ZNF236	1	147568190	147782170	213980	1.98721	3.09694	0.640102	0.64005
XLOC_001663	ENSSSCG00000036663	1	147568190	147782170	213980	2.30485	2.64079	0.196298	0.8752
XLOC_001664	ENSSSCG00000034069	1	147939951	147963552	23601	0.034571	0.0405821	0.231279	1
XLOC_001665	TSHZ1	1	148905168	148985823	80655	1.82744	2.27484	0.315948	0.58345
XLOC_001666	ZNF407	1	149090511	149517284	426773	6.26657	7.12209	0.184623	0.69355
XLOC_001667	CNDP1	1	149525311	149552217	26906	4.06671	8.08442	0.991281	0.1007
XLOC_001668	CNDP2	1	149565084	149584311	19227	468.194	412.646	-0.182201	0.64625
XLOC_001669	C18orf63	1	149687663	149721455	33792	0	0	0	1
XLOC_001670	TIMM21	1	149841097	149896411	55314	1.55845	1.17928	-0.402214	0.4524
XLOC_001671	RF00026	1	150906914	150907021	107	0	0	0	1
XLOC_001672	ENSSSCG00000032214	1	152583917	152636635	52718	14.4088	12.4198	-0.214309	0.6284
XLOC_001673	DOK6	1	152998686	153393098	394412	1.11014	1.4558	0.391074	0.71135
XLOC_001674	ENSSSCG00000032084	1	153685137	153933153	248016	2.64346	1.77971	-0.570786	0.4605
XLOC_001675	ENSSSCG00000005274	1	154048683	154052443	3760	0	0	0	1
XLOC_001676	RF00001	1	154284544	154284667	123	0	0	0	1
XLOC_001677	ENSSSCG00000039547	1	155341935	155342868	933	0	0	0	1
XLOC_001678	RF00026	1	155649607	155649710	103	0	0	0	1
XLOC_001679	CDH7	1	156295433	156436741	141308	0.0357756	0.0600779	0.747859	1
XLOC_001680	SERPINB8	1	157820647	157836836	16189	1.51089	1.33676	-0.176663	0.79265
XLOC_001681	SERPINB10	1	157839890	157867753	27863	0.142659	0.240855	0.755594	1
XLOC_001682	SERPINB2	1	157869363	157886753	17390	0.00330446	0	#NAME?	1
XLOC_001683	ENSSSCG00000034000	1	157922651	157937670	15019	0	0	0	1
XLOC_001684	SERPINB7	1	157951128	157998842	47714	0.0380368	0.0554061	0.542651	1
XLOC_001685	SERPINB11	1	158014041	158031261	17220	0.00870356	0	#NAME?	1
XLOC_001686	SERPINB13	1	158100171	158111946	11775	0	0	0	1
XLOC_001687	SERPINB12	1	158121868	158134452	12584	0	0	0	1
XLOC_001688	SERPINB5	1	158167515	158196115	28600	2.16648	2.2358	0.0454389	0.938
XLOC_001689	-	1	158270993	158273614	2621	2.01352	2.96085	0.556293	0.4338
XLOC_001690	PHLPP1	1	158642817	158862706	219889	4.72081	5.92383	0.327494	0.5347
XLOC_001691	ZCCHC2	1	158961701	159022072	60371	10.4379	11.2355	0.106224	0.8098
XLOC_001692	TNFRSF11A	1	159127818	159188088	60270	10.0494	10.5599	0.0714906	0.87355
XLOC_001693	RELCH	1	159207615	159317675	110060	28.3571	24.4091	-0.216291	0.5941
XLOC_001694	-	1	159530622	159603484	72862	0.705795	1.4295	1.01819	0.61035
XLOC_001695	ENSSSCG00000039147	1	159608920	159609251	331	0	0	0	1
XLOC_001696	CDH20	1	159818159	160025686	207527	0	0.0309939	inf	1
XLOC_001697	ENSSSCG00000036234	1	160629473	160653150	23677	0	0	0	1
XLOC_001698	PMAIP1	1	161169591	161207533	37942	22.7653	16.8626	-0.433012	0.3291
XLOC_001699	GRP	1	161708754	161721771	13017	0.107103	0.891281	3.05689	0.08725
XLOC_001700	SEC11C	1	161754855	161769526	14671	133.763	124.021	-0.109095	0.79655
XLOC_001701	ENSSSCG00000004911	1	161791715	161865197	73482	0.123583	0.13282	0.103986	1
XLOC_001702	ZNF532	1	161877573	161985267	107694	2.4984	3.31313	0.407192	0.42865
XLOC_001703	MALT1	1	162076965	162145116	68151	7.881	7.8899	0.00162817	0.99745
XLOC_001704	ssc-mir-122	1	162175446	162737492	562046	0	0	0	1
XLOC_001705	NEDD4L	1	162175446	162737492	562046	22.7586	20.5923	-0.144311	0.81025
XLOC_001706	ENSSSCG00000004921	1	162936560	163103463	166903	20.4101	20.8915	0.0336321	0.97615
XLOC_001707	ENSSSCG00000004921,ENSSSCG00000035311	1	162936560	163103463	166903	5.62947	5.22954	-0.106313	0.90435
XLOC_001708	ENSSSCG00000035311,RASL12	1	162936560	163103463	166903	7.33822	4.3924	-0.740418	0.68845
XLOC_001709	ENSSSCG00000031515	1	163113338	163116832	3494	0	0	0	1
XLOC_001710	UBAP1L	1	163134053	163145762	11709	0	0.0182575	inf	1
XLOC_001711	PDCD7	1	163156861	163170779	13918	11.9121	7.56145	-0.655695	0.2196
XLOC_001712	CLPX	1	163173885	163271185	97300	13.2014	11.0321	-0.258986	0.6166
XLOC_001713	CILP	1	163173885	163271185	97300	0.432614	0.595512	0.461048	0.8352
XLOC_001714	PARP16	1	163292782	163335552	42770	2.5727	2.77778	0.110649	0.8767
XLOC_001715	IGDCC3	1	163348817	163389014	40197	0.00343775	0.0329071	3.25886	1
XLOC_001716	IGDCC4	1	163396233	163436063	39830	0.156672	0.153812	-0.0265816	1
XLOC_001717	DPP8	1	163446884	163517416	70532	13.2748	12.438	-0.0939382	0.8273
XLOC_001718	INTS14	1	163525860	163603842	77982	12.4979	11.0538	-0.177144	0.78745
XLOC_001719	DENND4A	1	163659935	163790227	130292	10.6646	8.90147	-0.260713	0.55625
XLOC_001720	MEGF11	1	163894473	164275436	380963	0.0636065	0.0754907	0.247126	1
XLOC_001721	ssc-mir-339-2	1	163894473	164275436	380963	0	0	0	1
XLOC_001722	RF00004	1	163894473	164275436	380963	0	0	0	1
XLOC_001723	TIPIN	1	164309836	164369643	59807	5.95203	5.13808	-0.212152	0.78565
XLOC_001724	RF00582	1	164309836	164369643	59807	0	0	0	1
XLOC_001725	RF00322	1	164381815	164481846	100031	0	0	0	1
XLOC_001726	ENSSSCG00000004945	1	164381815	164481846	100031	1442.29	992.244	-0.539593	0.1683
XLOC_001727	RF00093	1	164381815	164481846	100031	0	0	0	1
XLOC_001728	RF00093	1	164381815	164481846	100031	0	0	0	1
XLOC_001729	RF00138	1	164381815	164481846	100031	0	0	0	1
XLOC_001730	RF00093	1	164381815	164481846	100031	0	0	0	1
XLOC_001731	RF00138	1	164381815	164481846	100031	0	0	0	1
XLOC_001732	LCTL	1	164481963	164540118	58155	0.00803795	0	#NAME?	1
XLOC_001733	ENSSSCG00000004949	1	164780678	164781055	377	0	0	0	1
XLOC_001734	ENSSSCG00000033218	1	164992194	165192944	200750	0	0	0	1
XLOC_001735	SMAD3	1	164992194	165192944	200750	20.1609	8.30658	-1.27923	0.4627
XLOC_001736	AAGAB	1	164992194	165192944	200750	21.2305	18.6377	-0.187918	0.7833
XLOC_001737	RF00026	1	165762803	166099794	336991	0	0	0	1
XLOC_001738	CALML4	1	165762803	166099794	336991	88.1044	78.4948	-0.166618	0.7342
XLOC_001739	CLN6	1	166107227	166126808	19581	0.736759	1.76437	1.25989	0.14455
XLOC_001740	ITGA11	1	166156492	166310972	154480	0.803902	1.61203	1.00378	0.535
XLOC_001741	ENSSSCG00000004963	1	166661773	166701553	39780	38.5797	32.5972	-0.243095	0.5318
XLOC_001742	RF00100	1	166752910	166753192	282	0	0	0	1
XLOC_001743	ENSSSCG00000004969	1	167239202	167295976	56774	1.94027	2.62619	0.436717	0.7511
XLOC_001744	ENSSSCG00000037389	1	167575416	167781222	205806	0	0	0	1
XLOC_001745	TLE3	1	167808508	167855908	47400	6.86454	4.88373	-0.491181	0.34035
XLOC_001746	UACA	1	168353120	168453172	100052	22.4353	18.8037	-0.254759	0.56485
XLOC_001747	LARP6	1	168503611	168530284	26673	0.342945	0.594965	0.794826	0.2175
XLOC_001748	ENSSSCG00000037781,MYO9A	1	169369376	169616224	246848	4.07733	4.07682	-0.000179835	0.99975
XLOC_001749	ENSSSCG00000026486	1	169634746	169645187	10441	0.204753	0.151666	-0.432986	1
XLOC_001750	ENSSSCG00000024102	1	169651660	169652905	1245	0	0	0	1
XLOC_001751	ENSSSCG00000026167	1	169661716	169671508	9792	0.146152	1.70753	3.54636	0.3069
XLOC_001752	TRAPPC6B	1	169710953	169722758	11805	15.0988	12.802	-0.238067	0.6902
XLOC_001753	FBXO33	1	169877191	169915911	38720	12.0612	8.66374	-0.477309	0.31875
XLOC_001754	RF00322	1	173876266	173876400	134	0	0	0	1
XLOC_001755	ENSSSCG00000004992	1	174732611	174734915	2304	0	0	0	1
XLOC_001756	KLHL28	1	175164039	175198133	34094	8.1492	7.78409	-0.0661291	0.90235
XLOC_001757	FKBP3	1	175317558	175332788	15230	38.8977	21.2593	-0.871591	0.05185
XLOC_001758	MIS18BP1	1	175334140	175448354	114214	6.01957	5.84584	-0.0422503	0.93515
XLOC_001759	ENSSSCG00000028992	1	175779524	175780340	816	0	0	0	1
XLOC_001760	RPL10L	1	176603247	176603892	645	0	0	0	1
XLOC_001761	MDGA2	1	176769930	177256052	486122	0.513477	0.453307	-0.179811	0.8119
XLOC_001762	RF00026	1	176769930	177256052	486122	0	0	0	1
XLOC_001763	ENSSSCG00000038507	1	179432271	179480333	48062	5661.43	11325.7	1.00036	0.08725
XLOC_001764	RPL36AL	1	179432271	179480333	48062	200.466	66.7836	-1.58579	0.30815
XLOC_001765	POLE2	1	179482504	179529886	47382	5.80416	5.67607	-0.0321927	0.95635
XLOC_001766	NEMF	1	179611158	179734451	123293	14.967	11.2606	-0.410502	0.7021
XLOC_001767	RF00017	1	179611158	179734451	123293	431.454	696.477	0.69087	0.6133
XLOC_001768	RF00026	1	179611158	179734451	123293	0	0	0	1
XLOC_001769	-	1	179810462	179812181	1719	1.71709	1.16275	-0.562421	0.49685
XLOC_001770	VCPKMT	1	179899645	179906978	7333	2.41745	1.69618	-0.511194	0.4583
XLOC_001771	L2HGDH,SOS2	1	179907328	180069092	161764	24.5106	21.5029	-0.188876	0.67345
XLOC_001772	ENSSSCG00000039088	1	179907328	180069092	161764	0	0	0	1
XLOC_001773	CDKL1	1	180069137	180145413	76276	0.812167	0.872276	0.103008	0.9158
XLOC_001774	MAP4K5	1	180164105	180434803	270698	7.79748	7.02188	-0.151152	0.7933
XLOC_001775	SAV1	1	180164105	180434803	270698	5.34589	7.91481	0.566125	0.5086
XLOC_001776	NIN	1	180479611	180621961	142350	11.3078	10.5589	-0.0988614	0.8424
XLOC_001777	PYGL	1	180635726	180719442	83716	32.5462	48.18	0.565945	0.15535
XLOC_001778	TRIM9	1	180723286	180830555	107269	0.10871	0.153707	0.499694	1
XLOC_001779	ENSSSCG00000035178	1	181429212	181661800	232588	0	0	0	1
XLOC_001780	NID2	1	181681205	181772768	91563	4.18014	7.17792	0.780015	0.2011
XLOC_001781	TXNDC16	1	182101619	182262943	161324	1.89312	1.5737	-0.266599	0.62435
XLOC_001782	ERO1A	1	182265011	182407784	142773	18.0947	17.2783	-0.0666025	0.936
XLOC_001783	ENSSSCG00000005040	1	182409854	182423476	13622	25.4332	14.6659	-0.794251	0.1534
XLOC_001784	FERMT2	1	182519618	182606869	87251	16.5832	19.5908	0.240459	0.60385
XLOC_001785	DDHD1	1	182667481	182754531	87050	11.6833	13.8207	0.242376	0.6187
XLOC_001786	BMP4	1	183413652	183612897	199245	4.28057	4.84576	0.17892	0.7435
XLOC_001787	CNIH1	1	183810599	183829200	18601	21.3131	20.9283	-0.0262837	0.95395
XLOC_001788	GMFB	1	183846579	183863418	16839	34.4736	28.1722	-0.291219	0.53225
XLOC_001789	-	1	184176324	184176771	447	0.151715	0.236818	0.642413	0.70365
XLOC_001790	GCH1	1	184201926	184257345	55419	24.8484	11.9267	-1.05896	0.0135
XLOC_001791	-	1	184257415	184264096	6681	5.75238	9.08004	0.658541	0.53535
XLOC_001792	WDHD1	1	184300292	184378959	78667	5.23607	4.08821	-0.357015	0.51205
XLOC_001793	DLGAP5	1	184496743	184550091	53348	19.3445	14.8906	-0.377525	0.4893
XLOC_001794	ATG14	1	184599094	184743753	144659	2.74693	2.60356	-0.0773343	0.9644
XLOC_001795	TBPL2	1	184744869	184791550	46681	0	0	0	1
XLOC_001796	ENSSSCG00000005063	1	186027584	186038340	10756	0	0	0	1
XLOC_001797	EXOC5	1	186377518	186430107	52589	22.8437	18.792	-0.281683	0.5252
XLOC_001798	CCDC198	1	186596703	186633082	36379	0.0711968	0.0533121	-0.417348	1
XLOC_001799	SLC35F4	1	186688554	186723516	34962	0	0	0	1
XLOC_001800	ENSSSCG00000037967	1	186807496	186812347	4851	0.0525575	0	#NAME?	1
XLOC_001801	ARMH4	1	187117622	187259258	141636	0.479572	0.6538	0.447103	0.48945
XLOC_001802	-	1	187372511	187383844	11333	2.62641	4.20019	0.677363	0.27115
XLOC_001803	-	1	187384238	187452537	68299	1.51553	3.07688	1.02165	0.5676
XLOC_001804	TIMM9	1	187468467	187728421	259954	1.79744	1.53913	-0.223828	0.85845
XLOC_001805	KIAA0586	1	187468467	187728421	259954	10.8879	4.25027	-1.35709	0.4989
XLOC_001806	ENSSSCG00000037054	1	187468467	187728421	259954	1.07462	0.694921	-0.62891	0.6933
XLOC_001807	GPR135	1	188580946	188582434	1488	0	0	0	1
XLOC_001808	L3HYPDH	1	188585951	188624896	38945	1.7286	0.691055	-1.32274	0.3017
XLOC_001809	CCDC175	1	188647238	188691692	44454	0.0163714	0.0221274	0.434658	1
XLOC_001810	RTN1	1	188704138	188926054	221916	1.10526	1.56581	0.502532	0.48935
XLOC_001811	ENSSSCG00000039172	1	188704138	188926054	221916	0	0	0	1
XLOC_001812	DHRS7	1	189110457	189170745	60288	2.18727	2.41724	0.144228	0.9184
XLOC_001813	C14orf39	1	189408194	189470616	62422	0	0	0	1
XLOC_001814	SIX1	1	189619854	189624652	4798	0.00344511	0.0160127	2.21659	1
XLOC_001815	SIX4	1	189670389	189682783	12394	0.0110809	0.0242366	1.12911	1
XLOC_001816	TRMT5	1	189914785	189923194	8409	9.49759	9.19054	-0.0474116	0.9321
XLOC_001817	-	1	190161589	190164744	3155	1.02626	1.50424	0.551635	0.7845
XLOC_001818	TMEM30B	1	190170033	190171095	1062	11.0211	11.944	0.116022	0.85785
XLOC_001819	ENSSSCG00000036854	1	190625216	190722937	97721	0	0	0	1
XLOC_001820	-	1	191137926	191147095	9169	0.919242	1.30343	0.503793	0.3361
XLOC_001821	-	1	191156613	191159469	2856	0.676413	0.864462	0.353897	0.8794
XLOC_001822	-	1	191163016	191172383	9367	0.998175	1.25907	0.334994	0.88435
XLOC_001823	ISG20	1	191183503	191195477	11974	32.2425	38.5449	0.257577	0.6437
XLOC_001824	AEN	1	191197507	191211879	14372	2.99061	2.32318	-0.36434	0.5564
XLOC_001825	ssc-mir-7-1	1	191218564	191218648	84	0	0	0	1
XLOC_001826	MRPS11	1	191305098	191321877	16779	5.42429	5.02503	-0.110304	0.8248
XLOC_001827	ENSSSCG00000036551	1	192722846	193534417	811571	0.00354704	0.0137604	1.95583	1
XLOC_001828	SYNE2	1	193911589	194264359	352770	10.7386	11.5321	0.102838	0.78895
XLOC_001829	RF00001	1	194401927	194402048	121	0	0	0	1
XLOC_001830	RF00099	1	194681425	194681550	125	0	0	0	1
XLOC_001831	RHOJ	1	194759392	194844855	85463	4.03669	6.70413	0.731878	0.15875
XLOC_001832	TEK	1	195937430	196052751	115321	3.96206	5.31179	0.422949	0.3702
XLOC_001833	IFT74	1	196086062	196173930	87868	1.13965	0.861656	-0.403402	0.7226
XLOC_001834	RF00026	1	196597998	196598105	107	0	0	0	1
XLOC_001835	ENSSSCG00000035192	1	199757318	199758128	810	0	0	0	1
XLOC_001836	DMRTA1	1	200409658	200414361	4703	0.0122178	0.0818983	2.74485	1
XLOC_001837	RF01909	1	200667543	200667694	151	0	0	0	1
XLOC_001838	RF02045	1	200729880	200730013	133	0	0	0	1
XLOC_001839	RF02044	1	200774099	200774145	46	0	0	0	1
XLOC_001840	ENSSSCG00000005135	1	200882955	200934112	51157	15.7244	16.1166	0.0355432	0.943
XLOC_001841	-	1	201164954	201198809	33855	2.35618	2.30397	-0.0323283	0.9255
XLOC_001842	-	1	201198812	201206610	7798	2.49943	3.07357	0.298313	0.5633
XLOC_001843	ENSSSCG00000031529	1	201246071	201544355	298284	3.86176	6.36867	0.721732	0.7876
XLOC_001844	ENSSSCG00000034142	1	201246071	201544355	298284	0.0190271	0	#NAME?	1
XLOC_001845	ENSSSCG00000037603	1	201246071	201544355	298284	0	0	0	1
XLOC_001846	ENSSSCG00000039987	1	201246071	201544355	298284	0.0975883	0.0436809	-1.1597	1
XLOC_001847	IFN-DELTA-8	1	201246071	201544355	298284	0	0	0	1
XLOC_001848	-	1	201246071	201544355	298284	10.3831	8.26926	-0.3284	0.84915
XLOC_001849	IFN-ALPHA-1	1	201246071	201544355	298284	0	0.0731979	inf	1
XLOC_001850	ENSSSCG00000039987	1	201246071	201544355	298284	0.0898512	0.354756	1.98122	0.40135
XLOC_001851	IFN-OMEGA-7	1	201246071	201544355	298284	0.413366	0.554845	0.424665	0.81315
XLOC_001852	IFN-ALPHA-17	1	201246071	201544355	298284	0	0	0	1
XLOC_001853	IFN-OMEGA-4	1	201246071	201544355	298284	0.0306113	0.247642	3.01612	1
XLOC_001854	IFN-DELTA-6	1	201246071	201544355	298284	0	0	0	1
XLOC_001855	IFN-ALPHA-10	1	201246071	201544355	298284	0	0	0	1
XLOC_001856	-	1	201246071	201544355	298284	4.05099	0.645221	-2.65041	0.359
XLOC_001857	IFN-OMEGA-3	1	201246071	201544355	298284	0.514795	0.0951683	-2.43544	0.34095
XLOC_001858	IFN-ALPHA-8	1	201246071	201544355	298284	25.8977	43.6089	0.751799	0.6613
XLOC_001859	IFN-DELTA-3	1	201246071	201544355	298284	0	0.0626668	inf	1
XLOC_001860	IFN-ALPHA-8	1	201246071	201544355	298284	0	0	0	1
XLOC_001861	IFN-ALPHA-9	1	201246071	201544355	298284	0	0	0	1
XLOC_001862	IFN-DELTA-5	1	201246071	201544355	298284	0	0	0	1
XLOC_001863	ENSSSCG00000037708	1	201246071	201544355	298284	0.0344414	0	#NAME?	1
XLOC_001864	ENSSSCG00000039623	1	201246071	201544355	298284	0	0	0	1
XLOC_001865	ENSSSCG00000005149	1	201246071	201544355	298284	0.157288	0.771019	2.29336	0.35445
XLOC_001866	ENSSSCG00000031075	1	201246071	201544355	298284	0.204927	0.0654532	-1.64658	1
XLOC_001867	ENSSSCG00000031075	1	201246071	201544355	298284	1.13188	4.66243	2.04236	0.4295
XLOC_001868	IFNA1	1	201246071	201544355	298284	0.0532971	0	#NAME?	1
XLOC_001869	IFN-DELTA-7	1	201246071	201544355	298284	0	0.161998	inf	1
XLOC_001870	-	1	201567935	201585171	17236	1.18943	1.76212	0.567048	0.5647
XLOC_001871	KLHL9	1	201589415	201591778	2363	33.3646	30.9192	-0.109816	0.8037
XLOC_001872	ENSSSCG00000035188	1	201612717	201631775	19058	0	0	0	1
XLOC_001873	RF00026	1	201642018	201642122	104	0	0	0	1
XLOC_001874	ENSSSCG00000035294,IFN-ALPHA-16	1	201666085	201771565	105480	2.41293	3.63864	0.592609	0.6429
XLOC_001875	ENSSSCG00000035294	1	201666085	201771565	105480	3.6633	2.9762	-0.299673	0.7369
XLOC_001876	ENSSSCG00000035294	1	201666085	201771565	105480	2.94273	4.00711	0.445407	0.76045
XLOC_001877	ENSSSCG00000036906	1	201666085	201771565	105480	0	0	0	1
XLOC_001878	ENSSSCG00000024140	1	201827862	201852294	24432	0	0	0	1
XLOC_001879	FOCAD	1	201880711	202259322	378611	12.4739	9.00534	-0.470062	0.31705
XLOC_001880	RF00415	1	201880711	202259322	378611	0	0	0	1
XLOC_001881	ssc-mir-491	1	201880711	202259322	378611	0	0	0	1
XLOC_001882	ACER2	1	203387487	203415184	27697	0.173131	0.0393939	-2.13582	1
XLOC_001883	DENND4C	1	203444371	203601371	157000	27.7431	27.9502	0.0107325	0.99245
XLOC_001884	ENSSSCG00000032205	1	203631123	203631270	147	0	0	0	1
XLOC_001885	RRAGA	1	203772584	203774133	1549	36.8242	27.6334	-0.414244	0.38415
XLOC_001886	ADAMTSL1	1	203935289	204383707	448418	0.190664	0.379166	0.991795	0.14255
XLOC_001887	ENSSSCG00000017590	1	204491143	204491463	320	0	0	0	1
XLOC_001888	SH3GL2	1	205081230	205285343	204113	5.21058	5.78821	0.151674	0.7716
XLOC_001889	CNTLN	1	205371507	205697903	326396	8.39614	6.20802	-0.435594	0.44195
XLOC_001890	CCDC171	1	206792211	207143164	350953	0.457061	0.527803	0.207612	0.76805
XLOC_001891	ENSSSCG00000005184	1	207173513	207252416	78903	4.19581	3.98171	-0.0755586	0.94275
XLOC_001892	-	1	207261083	207262043	960	5.24427	0.42718	-3.61783	0.21155
XLOC_001893	ENSSSCG00000040228	1	208140158	208180014	39856	0	0.0855149	inf	1
XLOC_001894	LURAP1L	1	209619961	209700740	80779	8.70476	10.8939	0.323648	0.55825
XLOC_001895	TYRP1	1	209725496	209745763	20267	0	0	0	1
XLOC_001896	RF00001	1	211868962	211869082	120	0	0	0	1
XLOC_001897	RF00100	1	212407217	212407528	311	0	0	0	1
XLOC_001898	RF00026	1	213446774	213446881	107	0	0	0	1
XLOC_001899	RF00100	1	215003512	215003832	320	0	0	0	1
XLOC_001900	KDM4C	1	215071418	215507744	436326	8.11839	7.95959	-0.0285007	0.95275
XLOC_001901	ENSSSCG00000040762	1	215608415	215716694	108279	0	0	0	1
XLOC_001902	UHRF2	1	215730218	215807674	77456	12.6999	13.0091	0.0347031	0.94045
XLOC_001903	ENSSSCG00000021136	1	215841576	215842281	705	0	0.0138241	inf	1
XLOC_001904	IL33	1	215899419	215941873	42454	3.83004	3.49955	-0.13019	0.8125
XLOC_001905	MLANA	1	216232562	216245389	12827	0	0	0	1
XLOC_001906	RIC1	1	216312626	216494748	182122	15.4544	16.3754	0.0835143	0.88645
XLOC_001907	PDCD1LG2	1	216496331	216646787	150456	8.46839	6.44828	-0.393173	0.42135
XLOC_001908	ENSSSCG00000005209	1	216496331	216646787	150456	0	0	0	1
XLOC_001909	RF00026	1	216496331	216646787	150456	0	0	0	1
XLOC_001910	CD274	1	216647258	216782027	134769	4.62756	3.34171	-0.469667	0.62095
XLOC_001911	ENSSSCG00000040584	1	216647258	216782027	134769	1.12508	0.968633	-0.216001	0.8799
XLOC_001912	ENSSSCG00000040584	1	216647258	216782027	134769	0	0	0	1
XLOC_001913	JAK2	1	216848647	217002166	153519	24.1533	20.0277	-0.270227	0.579
XLOC_001914	JAK2	1	216848647	217002166	153519	4.10387	4.42806	0.109691	0.9403
XLOC_001915	ENSSSCG00000031327	1	216848647	217002166	153519	1.04347	0.250189	-2.0603	0.3037
XLOC_001916	ENSSSCG00000031368	1	217115966	217116500	534	0	0	0	1
XLOC_001917	RCL1	1	217142879	217288006	145127	12.7375	9.50964	-0.421617	0.786
XLOC_001918	ssc-mir-101-1	1	217142879	217288006	145127	0	0	0	1
XLOC_001919	CDC37L1	1	217142879	217288006	145127	18.9229	14.4048	-0.39358	0.67755
XLOC_001920	PLPP6	1	217300958	218114862	813904	0.31608	0.897773	1.50606	0.52565
XLOC_001921	SLC1A1	1	217300958	218114862	813904	37.1815	36.6961	-0.0189557	0.96655
XLOC_001922	RF00017	1	218676231	218944664	268433	14.7717	23.366	0.661571	0.50525
XLOC_001923	KCNV2	1	219099624	219112905	13281	0	0	0	1
XLOC_001924	VLDLR	1	219175737	219210338	34601	8.22069	9.93153	0.272757	0.6076
XLOC_001925	ENSSSCG00000040670	1	219175737	219210338	34601	1.88825	1.57309	-0.263449	0.86405
XLOC_001926	SMARCA2	1	219624775	219815480	190705	37.6377	29.3265	-0.359974	0.45685
XLOC_001927	ENSSSCG00000034486	1	219840781	219841991	1210	0	0	0	1
XLOC_001928	ENSSSCG00000032324	1	220470958	220471326	368	0	0	0	1
XLOC_001929	RF00026	1	220492016	220492103	87	0	0	0	1
XLOC_001930	DMRT2	1	220750257	220757312	7055	0	0	0	1
XLOC_001931	DMRT3	1	220820556	220833835	13279	0	0	0	1
XLOC_001932	DMRT1	1	220841484	220953442	111958	0	0.0105047	inf	1
XLOC_001933	KANK1	1	221012739	221218875	206136	5.53815	6.1567	0.152752	0.7428
XLOC_001934	ssc-mir-9823	1	221012739	221218875	206136	0	0	0	1
XLOC_001935	DOCK8	1	221256606	221492199	235593	13.4144	13.5176	0.011059	0.9808
XLOC_001936	-	1	221836470	221837733	1263	12.6329	28.7336	1.18555	0.02415
XLOC_001937	TMEM252	1	221840629	221848591	7962	0.264492	0.559235	1.08023	0.38795
XLOC_001938	APBA1	1	222758441	222990017	231576	0.0864526	0.215986	1.32096	1
XLOC_001939	RF00026	1	222758441	222990017	231576	0	0	0	1
XLOC_001940	PTAR1	1	223028460	223089666	61206	8.56723	9.49915	0.148969	0.7193
XLOC_001941	KLF9	1	223720412	223748621	28209	6.38293	6.68811	0.0673792	0.8987
XLOC_001942	ENSSSCG00000005257,ENSSSCG00000034340	1	223839779	224125565	285786	0.113624	0.183797	0.693846	1
XLOC_001943	ssc-mir-204	1	223839779	224125565	285786	0	0	0	1
XLOC_001944	ENSSSCG00000039920	1	224262222	224766969	504747	0	0	0	1
XLOC_001945	ENSSSCG00000033461	1	224898028	224901750	3722	0	0	0	1
XLOC_001946	CEMIP2	1	224960876	225110645	149769	53.8032	48.0043	-0.164527	0.659
XLOC_001947	ABHD17B	1	225139413	225193623	54210	11.5159	10.3327	-0.156412	0.78655
XLOC_001948	GDA	1	225425388	225589823	164435	3.08755	7.14218	1.2099	0.4504
XLOC_001949	ZFAND5	1	225699733	225714365	14632	20.4372	17.8733	-0.193391	0.6297
XLOC_001950	-	1	225714544	225715117	573	2.9471	1.42429	-1.04905	0.4149
XLOC_001951	ALDH1A1	1	226161372	226217339	55967	160.073	142.191	-0.170894	0.65455
XLOC_001952	C9orf40,TRPM6	1	227808880	228044995	236115	13.5716	13.4325	-0.014857	0.97735
XLOC_001953	CARNMT1	1	228054914	228092335	37421	20.4849	18.3341	-0.16003	0.72325
XLOC_001954	RF02271	1	228054914	228092335	37421	0	0	0	1
XLOC_001955	NMRK1	1	228110583	228197035	86452	1.92362	1.80195	-0.0942641	0.9272
XLOC_001956	ENSSSCG00000038743	1	228110583	228197035	86452	0.0182185	0	#NAME?	1
XLOC_001957	ENSSSCG00000035840	1	228110583	228197035	86452	1.05508	1.58662	0.588597	0.68325
XLOC_001958	ENSSSCG00000037390	1	228838557	229308906	470349	3.71468	3.57864	-0.0538274	0.9518
XLOC_001959	RFK	1	229330340	229337920	7580	21.0479	26.0113	0.305461	0.58585
XLOC_001960	ENSSSCG00000037206,ENSSSCG00000039009	1	229578445	229849140	270695	1.93162	5.7519	1.57423	0.00125
XLOC_001961	RF00001	1	229578445	229849140	270695	0	0	0	1
XLOC_001962	-	1	229872959	229928857	55898	3.87048	2.78232	-0.476223	0.7145
XLOC_001963	VPS13A	1	230069394	230546162	476768	1.07443	0.369645	-1.53936	0.36015
XLOC_001964	GNA14	1	230069394	230546162	476768	2.03009	2.95296	0.540622	0.62395
XLOC_001965	GNAQ	1	230605255	230907674	302419	15.4909	19.7206	0.348282	0.44025
XLOC_001966	TLE1	1	234278169	234370608	92439	3.75458	4.8851	0.379738	0.65055
XLOC_001967	ENSSSCG00000022044	1	235643368	235686267	42899	0.0011841	0.0166893	3.81706	1
XLOC_001968	ENSSSCG00000037011	1	235643368	235686267	42899	0	0	0	1
XLOC_001969	ENSSSCG00000037283	1	235643368	235686267	42899	0	0	0	1
XLOC_001970	RF00026	1	235785512	235785619	107	0	0	0	1
XLOC_001971	VCP	1	235790519	235894645	104126	67.2785	61.1072	-0.138803	0.76455
XLOC_001972	FAM214B	1	235895614	235907128	11514	1.40706	1.39628	-0.011097	0.9877
XLOC_001973	RF00100	1	236174713	236175030	317	0	0	0	1
XLOC_001974	FAM166B	1	236265930	236324981	59051	0.103549	0.0533397	-0.957039	1
XLOC_001975	ENSSSCG00000005311	1	236341178	236355713	14535	6.36546	3.51321	-0.857475	0.32915
XLOC_001976	SIT1	1	236369952	236373335	3383	0.933528	0.612617	-0.607709	0.67555
XLOC_001977	RF00030	1	236380018	236383838	3820	22000.4	72668.5	1.7238	0.00065
XLOC_001978	ARHGEF39	1	236383924	236392456	8532	4.60966	5.47075	0.247079	0.76755
XLOC_001979	TPM2	1	236402238	236410905	8667	35.033	101.366	1.53279	0.01075
XLOC_001980	GBA2	1	236413298	236478304	65006	15.7396	27.4645	0.803169	0.49065
XLOC_001981	ENSSSCG00000032663,TLN1	1	236413298	236478304	65006	25.8774	30.7693	0.249795	0.66945
XLOC_001982	MSMP	1	236413298	236478304	65006	0	0	0	1
XLOC_001983	SPAG8	1	236509809	236534451	24642	1.21552	1.17272	-0.0517215	0.9477
XLOC_001984	FAM221B	1	236539347	236583633	44286	0.118682	0.0845993	-0.488383	1
XLOC_001985	ENSSSCG00000005326	1	236586270	236587251	981	0.038275	0.0527908	0.463883	1
XLOC_001986	ENSSSCG00000032981	1	236596321	236597257	936	0	0.0607107	inf	1
XLOC_001987	ENSSSCG00000040609	1	236605723	236606662	939	0	0	0	1
XLOC_001988	ENSSSCG00000037731	1	236615150	236616089	939	0	0	0	1
XLOC_001989	ENSSSCG00000033771	1	236624581	236625514	933	0	0	0	1
XLOC_001990	ENSSSCG00000035548	1	236633785	236634721	936	0	0	0	1
XLOC_001991	OR2S2	1	236709675	236710632	957	0	0.102092	inf	1
XLOC_001992	ENSSSCG00000005335	1	236727628	236728585	957	0	0	0	1
XLOC_001993	ENSSSCG00000032347	1	236734526	236734757	231	0	0	0	1
XLOC_001994	ENSSSCG00000033446	1	236741235	236742192	957	0.0202488	0	#NAME?	1
XLOC_001995	ENSSSCG00000037273	1	236762532	236763485	953	0	0.0239226	inf	1
XLOC_001996	GNE	1	236971229	237065767	94538	14.1701	12.452	-0.186479	0.86655
XLOC_001997	RF00001	1	236971229	237065767	94538	0	0	0	1
XLOC_001998	RNF38	1	237111007	237240348	129341	10.2176	15.1299	0.566345	0.29275
[truncated: 36,832 more rows]
