# Supplementary material for: Integrated analysis of lncRNAs and mRNAs reveals key trans-target genes associated with ETEC-F4ac adhesion phenotype in porcine small intestine epithelial cells
Source: BMC Genomics. 2020 Nov 10;21:780. doi: 10.1186/s12864-020-07192-8 (PMC7653856; doi:10.1186/s12864-020-07192-8)
Supplement: Supplementary file 5 — Additional file 5. DE-lncRNAs and their cis-target genes. [file 12864_2020_7192_MOESM5_ESM.xlsx]

## Sheet: Sheet1
Additional file 5: DE-lncRNA with their CIS target genes
Chr	Start	End	DE-ncRNA	Chr	Start	End	CIS target gene id	CIS target gene name	strand
1	7489030	7490567	TCONS_00003330	1	7197035	7812493	ENSSSCG00000004032	PARK2	1
1	31026604	31026938	TCONS_00003606	1	30747547	31011709	ENSSSCG00000026041	ENSSSCG00000026041	1
1	89992870	90137711	TCONS_00004140	1	90017731	90023575	ENSSSCG00000004433	HS3ST5	-1
1	89992870	90137711	TCONS_00004140	1	89928273	89963141	ENSSSCG00000004432	HDAC2	-1
1	132182226	132183583	TCONS_00001519	1	132202980	132222003	ENSSSCG00000004618	ARPP19	1
1	132182226	132183583	TCONS_00001519	1	132090591	132191884	ENSSSCG00000004617	FAM214A	1
1	200637247	200640674	TCONS_00002164	1	200542263	200563638	ENSSSCG00000024414	ENSSSCG00000024414	-1
1	200637247	200640674	TCONS_00002164	1	200696535	200724445	ENSSSCG00000005021	SAV1	-1
1	200637247	200640674	TCONS_00002164	1	200589507	200695217	ENSSSCG00000005020	ENSSSCG00000005020	1
10	19286954	19292811	TCONS_00008246	10	19356002	19357570	ENSSSCG00000030070	ZNF238	1
10	54229944	54231572	TCONS_00008792	10	54162371	54183112	ENSSSCG00000011065	MASTL	1
10	54229944	54231572	TCONS_00008792	10	54199178	54227557	ENSSSCG00000011064	ENSSSCG00000011064	-1
10	54229944	54231572	TCONS_00008792	10	54106053	54136723	ENSSSCG00000011068	ENSSSCG00000011068	-1
10	54229944	54231572	TCONS_00008792	10	54244242	54357503	ENSSSCG00000011062	ABI1	1
11	7159679	7165354	TCONS_00011155	11	7125533	7133000	ENSSSCG00000009327	HMGB1	1
11	7159679	7165354	TCONS_00011155	11	7261120	7287563	ENSSSCG00000009330	ALOX5AP	1
11	7159679	7165354	TCONS_00011155	11	7207278	7213789	ENSSSCG00000028065	USPL1	1
11	19184369	19317688	TCONS_00010562	11	19056603	19200872	ENSSSCG00000029933	ENSSSCG00000029933	-1
11	71269801	71271049	TCONS_00010868	11	71345954	71346034	ENSSSCG00000024407	ENSSSCG00000024407	-1
11	71269801	71271049	TCONS_00010868	11	71182320	71227012	ENSSSCG00000026284	ENSSSCG00000026284	1
11	71269801	71271049	TCONS_00010868	11	71298810	71453998	ENSSSCG00000009497	ENSSSCG00000009497	1
12	2541938	2542660	TCONS_00014255	12	2591047	2597546	ENSSSCG00000017160	CBX4	1
12	2541938	2542660	TCONS_00014255	12	2630957	2633535	ENSSSCG00000017161	CBX8	1
12	2541938	2542660	TCONS_00014255	12	2640102	2648346	ENSSSCG00000024261	CBX2	-1
12	2541938	2542660	TCONS_00014255	12	2412539	2453514	ENSSSCG00000017158	ENSSSCG00000017158	-1
12	2541938	2542660	TCONS_00014255	12	2454308	2526044	ENSSSCG00000017159	TBC1D16	1
12	14725277	14735167	TCONS_00012643	12	14801043	14859912	ENSSSCG00000017278	TEX2	1
12	14725277	14735167	TCONS_00012643	12	14660875	14717153	ENSSSCG00000017277	PECAM1	1
12	19220999	19221569	TCONS_00014682	12	19166974	19167516	ENSSSCG00000028787	ENSSSCG00000028787	1
12	19220999	19221569	TCONS_00014682	12	19169466	19170989	ENSSSCG00000017354	ENSSSCG00000017354	1
12	19220999	19221569	TCONS_00014682	12	19212206	19216305	ENSSSCG00000017355	GRN	1
12	19220999	19221569	TCONS_00014682	12	19275070	19278295	ENSSSCG00000030167	SLC25A39	-1
12	19220999	19221569	TCONS_00014682	12	19179152	19196571	ENSSSCG00000017358	SLC4A1	-1
12	19220999	19221569	TCONS_00014682	12	19216947	19227239	ENSSSCG00000017356	FAM171A2	-1
12	19220999	19221569	TCONS_00014682	12	19231261	19247926	ENSSSCG00000017357	ITGA2B	-1
12	19220999	19221569	TCONS_00014682	12	19291766	19302571	ENSSSCG00000017360	UBTF	1
12	19220999	19221569	TCONS_00014682	12	19125548	19139401	ENSSSCG00000027042	ENSSSCG00000027042	-1
12	19220999	19221569	TCONS_00014682	12	19265064	19274059	ENSSSCG00000017359	RUNDC3A	1
13	83819439	83819880	TCONS_00017639	13	83787423	83788485	ENSSSCG00000022539	ENSSSCG00000022539	-1
13	83819439	83819880	TCONS_00017639	13	83718823	83816243	ENSSSCG00000024492	EPHB1	1
14	96478900	96516315	TCONS_00026913	14	96421815	96421921	ENSSSCG00000027574	U6	1
14	96478900	96516315	TCONS_00026913	14	96392740	96440184	ENSSSCG00000010377	ENSSSCG00000010377	-1
14	96478900	96516315	TCONS_00026913	14	96480946	96624947	ENSSSCG00000010379	FRMPD2	-1
14	120262990	120265011	TCONS_00024901	14	120166270	120169121	ENSSSCG00000010538	NKX2-3	1
14	120262990	120265011	TCONS_00024901	14	120241402	120251848	ENSSSCG00000010539	SLC25A28	-1
14	120262990	120265011	TCONS_00024901	14	120274038	120318041	ENSSSCG00000010540	ENTPD7	1
14	120262990	120265011	TCONS_00024901	14	120326812	120341422	ENSSSCG00000010541	COX15	-1
14	120262990	120265011	TCONS_00024901	14	120340904	120366812	ENSSSCG00000010542	CUTC	1
14	121027280	121038734	TCONS_00024926	14	120957797	120959332	ENSSSCG00000010553	ENSSSCG00000010553	-1
14	121027280	121038734	TCONS_00024926	14	121100640	121100745	ENSSSCG00000020225	U6	1
14	121027280	121038734	TCONS_00024926	14	121101022	121101354	ENSSSCG00000019762	7SK	-1
14	121027280	121038734	TCONS_00024926	14	120901899	120937331	ENSSSCG00000010552	PKD2L1	-1
14	121027280	121038734	TCONS_00024926	14	120964206	120980914	ENSSSCG00000010554	SCD	1
15	124228792	124229337	TCONS_00031282	15	124103823	124184566	ENSSSCG00000016151	MAP2	1
15	124228792	124229337	TCONS_00031282	15	124213339	124433970	ENSSSCG00000016153	UNC80	1
17	12038768	12041247	TCONS_00035263	17	12029272	12029407	ENSSSCG00000020091	5S_rRNA	-1
17	12038768	12041247	TCONS_00035263	17	11988512	12008399	ENSSSCG00000029554	ENSSSCG00000029554	1
17	12038768	12041247	TCONS_00035263	17	12084301	12096480	ENSSSCG00000023452	GINS4	-1
17	12038768	12041247	TCONS_00035263	17	12109502	12129037	ENSSSCG00000020715	ENSSSCG00000020715	-1
17	12038768	12041247	TCONS_00035263	17	12137573	12157036	ENSSSCG00000007019	AGPAT6	1
18	2084163	2084529	TCONS_00036414	18	1942515	1997035	ENSSSCG00000016412	ENSSSCG00000016412	1
18	50484653	50485093	TCONS_00037964	18	50399930	50607277	ENSSSCG00000023695	ENSSSCG00000023695	-1
2	65168771	65173061	TCONS_00043354	2	65113350	65124530	ENSSSCG00000013776	DDX39A	-1
2	65168771	65173061	TCONS_00043354	2	65142114	65142275	ENSSSCG00000013781	ENSSSCG00000013781	1
2	65168771	65173061	TCONS_00043354	2	65150334	65154629	ENSSSCG00000013783	ENSSSCG00000013783	1
2	65168771	65173061	TCONS_00043354	2	65155215	65156396	ENSSSCG00000013782	ENSSSCG00000013782	-1
2	65168771	65173061	TCONS_00043354	2	65177577	65180388	ENSSSCG00000013784	ENSSSCG00000013784	-1
2	65168771	65173061	TCONS_00043354	2	65188526	65191215	ENSSSCG00000013780	TECR	1
2	65168771	65173061	TCONS_00043354	2	65063003	65080077	ENSSSCG00000013777	CLEC17A	-1
2	65168771	65173061	TCONS_00043354	2	65098447	65115752	ENSSSCG00000013775	CD97	1
2	65168771	65173061	TCONS_00043354	2	65158623	65161352	ENSSSCG00000013774	GIPC1	-1
2	65168771	65173061	TCONS_00043354	2	65191330	65191970	ENSSSCG00000013778	NDUFB7	-1
2	65168771	65173061	TCONS_00043354	2	65193042	65211453	ENSSSCG00000013779	ENSSSCG00000013779	-1
2	90420632	90436627	TCONS_00044294	2	90387750	90396702	ENSSSCG00000014116	ENSSSCG00000014116	1
2	90420632	90436627	TCONS_00044294	2	90502275	90549368	ENSSSCG00000014117	ENSSSCG00000014117	1
2	132429062	132430897	TCONS_00044622	2	132404679	132482857	ENSSSCG00000014240	CSNK1G3	1
2	136686951	136707754	TCONS_00041324	2	136503755	136602304	ENSSSCG00000014256	FBN2	-1
2	136686951	136707754	TCONS_00041324	2	136696056	136712099	ENSSSCG00000028067	ENSSSCG00000028067	1
3	468377	470305	TCONS_00048019	3	429704	430953	ENSSSCG00000007547	ENSSSCG00000007547	-1
3	468377	470305	TCONS_00048019	3	383593	397722	ENSSSCG00000027809	ENSSSCG00000027809	1
3	468377	470305	TCONS_00048019	3	497610	587340	ENSSSCG00000024382	ENSSSCG00000024382	-1
3	468377	470305	TCONS_00048019	3	522066	526390	ENSSSCG00000024652	ENSSSCG00000024652	1
4	4093521	4122852	TCONS_00051277	4	4100036	4100152	ENSSSCG00000020007	5S_rRNA	-1
4	4093521	4122852	TCONS_00051277	4	4164765	4340402	ENSSSCG00000005939	FAM135B	1
4	34549620	34550655	TCONS_00051539	4	34232982	34739094	ENSSSCG00000006038	ZFPM2	-1
4	84164086	84173548	TCONS_00054222	4	84154775	84172664	ENSSSCG00000006260	ENSSSCG00000006260	1
4	84164086	84173548	TCONS_00054222	4	84179876	84208585	ENSSSCG00000006261	TCEA1	1
4	84164086	84173548	TCONS_00054222	4	84141819	84149457	ENSSSCG00000030578	MRPL15	-1
4	84164086	84173548	TCONS_00054222	4	84214303	84280429	ENSSSCG00000006262	RGS20	-1
4	121325323	121325950	TCONS_00055190	4	121297758	121301374	ENSSSCG00000006832	PSRC1	-1
4	121325323	121325950	TCONS_00055190	4	121300474	121300545	ENSSSCG00000006833	ENSSSCG00000006833	1
4	121325323	121325950	TCONS_00055190	4	121153782	121226070	ENSSSCG00000006830	ENSSSCG00000006830	1
4	121325323	121325950	TCONS_00055190	4	121305533	121318525	ENSSSCG00000006834	MYBPHL	-1
4	121325323	121325950	TCONS_00055190	4	121350389	121368612	ENSSSCG00000006835	SARS	-1
4	121325323	121325950	TCONS_00055190	4	121378122	121448363	ENSSSCG00000006836	KIAA1324	-1
4	121325323	121325950	TCONS_00055190	4	121229989	121289559	ENSSSCG00000006831	SORT1	1
5	70128824	70132877	TCONS_00059455	5	70002215	70085844	ENSSSCG00000029464	KDM5A	1
5	70128824	70132877	TCONS_00059455	5	70039499	70049296	ENSSSCG00000020797	ENSSSCG00000020797	1
5	70128824	70132877	TCONS_00059455	5	70053612	70069657	ENSSSCG00000027540	ENSSSCG00000027540	-1
5	92586158	92623421	TCONS_00057931	5	92480102	92527294	ENSSSCG00000000902	NR2C1	1
5	92586158	92623421	TCONS_00057931	5	92639656	92664030	ENSSSCG00000000905	NDUFA12	1
6	41611821	41612877	TCONS_00064778	6	41567203	41567321	ENSSSCG00000020385	SNORA25	1
6	41611821	41612877	TCONS_00064778	6	41698568	41712514	ENSSSCG00000021946	ZNF383	1
6	41611821	41612877	TCONS_00064778	6	41504397	41534924	ENSSSCG00000023195	ENSSSCG00000023195	-1
6	41611821	41612877	TCONS_00064778	6	41551139	41578425	ENSSSCG00000002935	ZNF568	-1
6	41611821	41612877	TCONS_00064778	6	41578518	41591167	ENSSSCG00000002936	ZNF829	1
6	41611821	41612877	TCONS_00064778	6	41631040	41685165	ENSSSCG00000002938	ENSSSCG00000002938	-1
6	84708357	84708863	TCONS_00066458	6	84755216	84773284	ENSSSCG00000003624	ENSSSCG00000003624	1
6	156969976	156972836	TCONS_00067408	6	157005712	157005815	ENSSSCG00000023321	U6	1
7	15014756	15025752	TCONS_00068856	7	14922599	14922715	ENSSSCG00000018878	U4	1
7	22823840	23066287	TCONS_00071525	7	22742267	22750384	ENSSSCG00000025410	PRSS16	-1
7	22823840	23066287	TCONS_00071525	7	22842206	22845259	ENSSSCG00000029787	ENSSSCG00000029787	-1
7	22823840	23066287	TCONS_00071525	7	22897762	22898841	ENSSSCG00000029919	ENSSSCG00000029919	1
7	22823840	23066287	TCONS_00071525	7	23030079	23030202	ENSSSCG00000018677	ENSSSCG00000018677	1
7	22823840	23066287	TCONS_00071525	7	23085875	23086255	ENSSSCG00000025957	HIST1H2BH	-1
7	22823840	23066287	TCONS_00071525	7	23086565	23087900	ENSSSCG00000020991	HIST1H2AH	1
7	22823840	23066287	TCONS_00071525	7	23089038	23089448	ENSSSCG00000024918	ENSSSCG00000024918	-1
7	22823840	23066287	TCONS_00071525	7	23092695	23093006	ENSSSCG00000021860	HIST1H4E	-1
7	22823840	23066287	TCONS_00071525	7	23096800	23097192	ENSSSCG00000030071	HIST1H2AJ	-1
7	22823840	23066287	TCONS_00071525	7	23097502	23097882	ENSSSCG00000026668	HIST1H2BC	1
7	22823840	23066287	TCONS_00071525	7	23099683	23099994	ENSSSCG00000022049	ENSSSCG00000022049	1
7	22823840	23066287	TCONS_00071525	7	23104554	23104865	ENSSSCG00000029773	ENSSSCG00000029773	-1
7	22823840	23066287	TCONS_00071525	7	23109955	23110347	ENSSSCG00000023360	ENSSSCG00000023360	-1
7	22823840	23066287	TCONS_00071525	7	23110613	23164791	ENSSSCG00000026930	HIST1H2BN	1
7	22823840	23066287	TCONS_00071525	7	22916452	22938434	ENSSSCG00000024278	ENSSSCG00000024278	-1
7	24513756	24810227	TCONS_00069288	7	24419175	24419279	ENSSSCG00000020291	U6	-1
7	24513756	24810227	TCONS_00069288	7	24420180	24420281	ENSSSCG00000018830	U6	-1
7	24513756	24810227	TCONS_00069288	7	24476038	24476332	ENSSSCG00000023048	Metazoa_SRP	1
7	24513756	24810227	TCONS_00069288	7	24487767	24493817	ENSSSCG00000028315	ZNF311	-1
7	24513756	24810227	TCONS_00069288	7	24518038	24519000	ENSSSCG00000022399	ENSSSCG00000022399	1
7	24513756	24810227	TCONS_00069288	7	24541859	24542803	ENSSSCG00000001220	ENSSSCG00000001220	1
7	24513756	24810227	TCONS_00069288	7	24603748	24604965	ENSSSCG00000030731	TMP-SLA-2	1
7	24513756	24810227	TCONS_00069288	7	24619962	24620542	ENSSSCG00000030873	TMP-SLA-4	1
7	24513756	24810227	TCONS_00069288	7	24626856	24627344	ENSSSCG00000030790	TMP-CH242-74M17.6	-1
7	24513756	24810227	TCONS_00069288	7	24641581	24645324	ENSSSCG00000001227	TMP-SLA-3	-1
7	24513756	24810227	TCONS_00069288	7	24650159	24650269	ENSSSCG00000030604	5S_rRNA	-1
7	24513756	24810227	TCONS_00069288	7	24683605	24687412	ENSSSCG00000001229	SLA-5	-1
7	24513756	24810227	TCONS_00069288	7	24698827	24698937	ENSSSCG00000023567	5S_rRNA	-1
7	24513756	24810227	TCONS_00069288	7	24748105	24751642	ENSSSCG00000001231	SLA-1	-1
7	24513756	24810227	TCONS_00069288	7	24764393	24764497	ENSSSCG00000028767	5S_rRNA	-1
7	24513756	24810227	TCONS_00069288	7	24768469	24768965	ENSSSCG00000030922	SBAB-207G8.1	1
7	24513756	24810227	TCONS_00069288	7	24432580	24451613	ENSSSCG00000001219	TRIM27	-1
7	24513756	24810227	TCONS_00069288	7	24655720	24659039	ENSSSCG00000001228	TMP-CH242-74M17.5	-1
7	24513756	24810227	TCONS_00069288	7	24704564	24708270	ENSSSCG00000001397	TMP-CH242-74M17.4	-1
7	24513756	24810227	TCONS_00069288	7	24721026	24724165	ENSSSCG00000030767	TMP-SLA-5	-1
7	24513756	24810227	TCONS_00069288	7	24795834	24820308	ENSSSCG00000001233	TRIM26	1
7	24513756	24810227	TCONS_00069288	7	24833171	24844895	ENSSSCG00000001235	TRIM15	-1
7	24513756	24810227	TCONS_00069288	7	24847442	24857632	ENSSSCG00000001234	TRIM10	1
7	24513756	24810227	TCONS_00069288	7	24861123	24872935	ENSSSCG00000001236	TRIM40	-1
7	24513756	24810227	TCONS_00069288	7	24770594	24781751	ENSSSCG00000001232	CH242-196B23.2	-1
7	36142929	36144587	TCONS_00072082	7	36106602	36108831	ENSSSCG00000001543	RPL10A	-1
7	36142929	36144587	TCONS_00072082	7	36111076	36123998	ENSSSCG00000001546	FANCE	-1
7	36142929	36144587	TCONS_00072082	7	36127213	36135077	ENSSSCG00000025377	ENSSSCG00000025377	-1
7	36142929	36144587	TCONS_00072082	7	36085701	36100686	ENSSSCG00000001544	TEAD3	1
7	36142929	36144587	TCONS_00072082	7	36220769	36243212	ENSSSCG00000001538	DEF6	-1
7	36142929	36144587	TCONS_00072082	7	36141606	36215260	ENSSSCG00000001539	PPARD	-1
7	49102556	49106060	TCONS_00072337	7	49080444	49131369	ENSSSCG00000001729	ENSSSCG00000001729	-1
7	84069099	84078573	TCONS_00073078	7	83971596	83973410	ENSSSCG00000030254	ENSSSCG00000030254	1
7	84069099	84078573	TCONS_00073078	7	84024733	84025695	ENSSSCG00000027132	ENSSSCG00000027132	-1
7	84069099	84078573	TCONS_00073078	7	84052259	84053173	ENSSSCG00000027188	ENSSSCG00000027188	-1
7	84069099	84078573	TCONS_00073078	7	84113029	84113958	ENSSSCG00000021120	ENSSSCG00000021120	1
7	84069099	84078573	TCONS_00073078	7	84124666	84125620	ENSSSCG00000002169	ENSSSCG00000002169	-1
7	84069099	84078573	TCONS_00073078	7	84149584	84150516	ENSSSCG00000002170	ENSSSCG00000002170	-1
7	84069099	84078573	TCONS_00073078	7	84174436	84175338	ENSSSCG00000029164	ENSSSCG00000029164	1
7	84069099	84078573	TCONS_00073078	7	84098347	84099288	ENSSSCG00000021853	ENSSSCG00000021853	-1
7	92422066	92434736	TCONS_00073178	7	92393435	92425635	ENSSSCG00000002264	ST8SIA2	-1
7	100199659	100201299	TCONS_00070855	7	100208365	100210434	ENSSSCG00000002317	ENSSSCG00000002317	-1
7	100199659	100201299	TCONS_00070855	7	100173160	100194416	ENSSSCG00000002316	COX16	-1
7	100199659	100201299	TCONS_00070855	7	100226954	100248558	ENSSSCG00000026389	SYNJ2BP	1
7	100199659	100201299	TCONS_00070855	7	99955639	100109301	ENSSSCG00000002315	SLC8A3	-1
8	401171	402366	TCONS_00075819	8	296933	307451	ENSSSCG00000008677	TACC3	-1
8	401171	402366	TCONS_00075819	8	337382	341443	ENSSSCG00000030827	FGFR3	-1
8	401171	402366	TCONS_00075819	8	449065	452834	ENSSSCG00000008683	NAT8L	1
8	401171	402366	TCONS_00075819	8	307199	312645	ENSSSCG00000008678	TMEM129	1
8	401171	402366	TCONS_00075819	8	321600	332488	ENSSSCG00000008676	ENSSSCG00000008676	-1
8	401171	402366	TCONS_00075819	8	349632	375849	ENSSSCG00000008675	LETM1	-1
8	401171	402366	TCONS_00075819	8	413221	511886	ENSSSCG00000008682	WHSC1	1
8	31709307	31729596	TCONS_00074622	8	31627788	31635628	ENSSSCG00000026583	TLR1	-1
8	31709307	31729596	TCONS_00074622	8	31629812	31629982	ENSSSCG00000008783	ENSSSCG00000008783	1
8	31709307	31729596	TCONS_00074622	8	31672459	31672538	ENSSSCG00000019035	ssc-mir-574	1
8	31709307	31729596	TCONS_00074622	8	31604732	31615025	ENSSSCG00000027877	TLR10	-1
8	31709307	31729596	TCONS_00074622	8	31641826	31660823	ENSSSCG00000026592	TLR6	-1
8	31709307	31729596	TCONS_00074622	8	31769682	31790270	ENSSSCG00000008786	ENSSSCG00000008786	-1
8	31709307	31729596	TCONS_00074622	8	31792550	31822924	ENSSSCG00000023785	ENSSSCG00000023785	-1
8	31709307	31729596	TCONS_00074622	8	31672064	31754495	ENSSSCG00000008785	FAM114A1	1
8	118132836	118141560	TCONS_00075509	8	118152925	118185152	ENSSSCG00000009127	ALPK1	1
9	51946138	51947977	TCONS_00078846	9	51881266	51968337	ENSSSCG00000015124	PVRL1	-1
9	106960154	106965160	TCONS_00081751	9	107013095	107133260	ENSSSCG00000015399	SEMA3E	1
9	108678511	108786504	TCONS_00079594	9	108773026	108839094	ENSSSCG00000015403	HGF	1
9	120399582	120410239	TCONS_00079753	9	120483772	120484103	ENSSSCG00000027026	ENSSSCG00000027026	1
9	120399582	120410239	TCONS_00079753	9	120322753	120388808	ENSSSCG00000028840	EZH2	1
9	120399582	120410239	TCONS_00079753	9	120392199	120463997	ENSSSCG00000015455	CUL1	-1
9	134521490	134522344	TCONS_00082169	9	134543466	134559297	ENSSSCG00000015538	KIAA1614	1
9	134521490	134522344	TCONS_00082169	9	134569949	134616669	ENSSSCG00000015539	STX6	-1
