# Supplementary material for: Integrated analysis of lncRNAs and mRNAs reveals key trans-target genes associated with ETEC-F4ac adhesion phenotype in porcine small intestine epithelial cells
Source: BMC Genomics. 2020 Nov 10;21:780. doi: 10.1186/s12864-020-07192-8 (PMC7653856; doi:10.1186/s12864-020-07192-8)
Supplement: Supplementary file 6 — Additional file 6. DE-lncRNA and their trans-target genes. [file 12864_2020_7192_MOESM6_ESM.xlsx]

## Sheet: Sheet1
Additional file 6: DE-lncRNA with their trans target genes
lncRNA ID	gene ID	r	Pvalue
TCONS_00012643	XLOC_005719	1	0.04755
TCONS_00012643	XLOC_007704	0.951503	0.0394
TCONS_00012643	XLOC_012216	0.951503	0.0407
TCONS_00032376	XLOC_001977	0.913223	0.00065
TCONS_00032376	XLOC_002157	0.913223	0.01105
TCONS_00032376	XLOC_004972	0.913223	0.02295
TCONS_00032376	XLOC_008099	0.913223	0.0468
TCONS_00032376	XLOC_010544	0.913223	0.03305
TCONS_00032376	XLOC_014856	0.913223	0.01755
TCONS_00032376	XLOC_018150	0.913223	0.0202
TCONS_00032376	XLOC_023926	0.938591	0.0385
TCONS_00032376	XLOC_024559	0.913223	0.0288
TCONS_00032376	XLOC_030387	0.913223	0.0204
TCONS_00032376	XLOC_032301	0.913223	0.00305
TCONS_00032376	XLOC_034405	0.913223	0.0491
TCONS_00032376	XLOC_035754	0.913223	0.0357
TCONS_00032376	XLOC_036878	0.938591	0.00965
TCONS_00032376	XLOC_037590	0.913223	0.0224
TCONS_00041584	XLOC_017594	1	0.04595
TCONS_00041584	XLOC_035892	0.902708	0.03765
TCONS_00060550	XLOC_000991	0.97619	0.01325
TCONS_00060550	XLOC_005667	0.904762	0.0412	GRB2
TCONS_00060550	XLOC_008219	0.904762	0.03055
TCONS_00060550	XLOC_010013	0.904762	0.01465
TCONS_00060550	XLOC_010938	0.97619	0.02835
TCONS_00060550	XLOC_011241	0.904762	0.00355
TCONS_00060550	XLOC_013774	0.904762	0.01975
TCONS_00060550	XLOC_016455	0.904762	0.0385
TCONS_00060550	XLOC_018005	0.904762	0.03785
TCONS_00060550	XLOC_020886	0.928571	0.0387
TCONS_00060550	XLOC_023740	0.952381	0.03875
TCONS_00060550	XLOC_025648	1	0.00975
TCONS_00060550	XLOC_025809	0.904762	0.02325
TCONS_00060550	XLOC_025930	0.904762	0.04925	ACTN4
TCONS_00060550	XLOC_027285	0.904762	0.0097
TCONS_00060550	XLOC_033498	0.904762	0.00445
TCONS_00060550	XLOC_038528	0.904762	0.0136
TCONS_00069288	XLOC_001977	0.913223	0.00065
TCONS_00069288	XLOC_002157	0.913223	0.01105
TCONS_00069288	XLOC_004972	0.913223	0.02295
TCONS_00069288	XLOC_008099	0.913223	0.0468
TCONS_00069288	XLOC_010544	0.913223	0.03305
TCONS_00069288	XLOC_014856	0.913223	0.01755
TCONS_00069288	XLOC_018150	0.913223	0.0202
TCONS_00069288	XLOC_023926	0.938591	0.0385
TCONS_00069288	XLOC_024559	0.913223	0.0288
TCONS_00069288	XLOC_030387	0.913223	0.0204
TCONS_00069288	XLOC_032301	0.913223	0.00305
TCONS_00069288	XLOC_034405	0.913223	0.0491
TCONS_00069288	XLOC_035754	0.913223	0.0357
TCONS_00069288	XLOC_036878	0.938591	0.00965
TCONS_00069288	XLOC_037590	0.913223	0.0224
TCONS_00072337	XLOC_000527	0.904762	5e-05
TCONS_00072337	XLOC_000535	0.904762	5e-05
TCONS_00072337	XLOC_000991	0.904762	0.01325
TCONS_00072337	XLOC_001936	0.928571	0.02415
TCONS_00072337	XLOC_001960	1	0.00125
TCONS_00072337	XLOC_003978	0.928571	0.04525
TCONS_00072337	XLOC_005667	0.928571	0.0412
TCONS_00072337	XLOC_012366	0.952381	5e-05
TCONS_00072337	XLOC_013768	0.952381	0.02795	KCNMB1
TCONS_00072337	XLOC_018005	0.97619	0.03785
TCONS_00072337	XLOC_018137	0.952381	0.0433
TCONS_00072337	XLOC_018768	0.928571	0.0397
TCONS_00072337	XLOC_020768	0.904762	5e-05
TCONS_00072337	XLOC_020886	0.952381	0.0387
TCONS_00072337	XLOC_021729	0.928571	0.03965
TCONS_00072337	XLOC_022027	0.904762	0.01055
TCONS_00072337	XLOC_024063	0.952381	0.01355
TCONS_00072337	XLOC_024454	0.952381	0.03405
TCONS_00072337	XLOC_025930	0.97619	0.04925
TCONS_00072337	XLOC_027251	0.952381	0.03585
TCONS_00072337	XLOC_027285	0.928571	0.0097
TCONS_00072337	XLOC_027611	0.904762	0.02845
TCONS_00072337	XLOC_029176	0.904762	0.00355
TCONS_00072337	XLOC_030106	0.97619	0.0253
TCONS_00072337	XLOC_030266	1	0.04275
TCONS_00072337	XLOC_030620	0.952381	0.03615
TCONS_00072337	XLOC_033498	0.928571	0.00445
TCONS_00072337	XLOC_034073	0.952381	0.0201
TCONS_00072337	XLOC_037293	0.904762	0.00315
TCONS_00079594	XLOC_005719	0.909782	0.04755
TCONS_00079594	XLOC_007704	0.913223	0.0394
TCONS_00079594	XLOC_010649	0.913223	0.0395
TCONS_00079594	XLOC_008406	0.938591	0.04455
TCONS_00079594	XLOC_012216	0.913223	0.0407
