# Supplementary material for: Integrated analysis of lncRNAs and mRNAs reveals key trans-target genes associated with ETEC-F4ac adhesion phenotype in porcine small intestine epithelial cells
Source: BMC Genomics. 2020 Nov 10;21:780. doi: 10.1186/s12864-020-07192-8 (PMC7653856; doi:10.1186/s12864-020-07192-8)
Supplement: Supplementary file 7 — Additional file 7. GO terms, biological processes, cellular components and molecular function of cis-target genes. [file 12864_2020_7192_MOESM7_ESM.xlsx]

## Sheet: Biological processes
Additional file 7: Table S1: Biological processes of lncRNA CIS-target genes
Category	Term	Count	%	PValue	Genes
GOTERM_BP_ALL	GO:0009059~macromolecule biosynthetic process	40	30.5344	2.28798e-05	ENSSSCG00000030578, ENSSSCG00000030167, ENSSSCG00000010538, ENSSSCG00000010539, ENSSSCG00000015403, ENSSSCG00000017160, ENSSSCG00000000902, ENSSSCG00000017161, ENSSSCG00000002264, ENSSSCG00000029773, ENSSSCG00000001539, ENSSSCG00000022049, ENSSSCG00000005021, ENSSSCG00000028315, ENSSSCG00000029554, ENSSSCG00000002936, ENSSSCG00000006262, ENSSSCG00000026583, ENSSSCG00000006261, ENSSSCG00000009327,…
GOTERM_BP_ALL	GO:0071103~DNA conformation change	8	6.10687	4.2048e-05	ENSSSCG00000023452, ENSSSCG00000011065, ENSSSCG00000024918, ENSSSCG00000026930, ENSSSCG00000009327, ENSSSCG00000026668, ENSSSCG00000029773, ENSSSCG00000022049
GOTERM_BP_ALL	GO:0034645~cellular macromolecule biosynthetic process	38	29.0076	8.4647e-05	ENSSSCG00000030578, ENSSSCG00000030167, ENSSSCG00000010538, ENSSSCG00000010539, ENSSSCG00000015403, ENSSSCG00000017160, ENSSSCG00000000902, ENSSSCG00000017161, ENSSSCG00000002264, ENSSSCG00000029773, ENSSSCG00000001539, ENSSSCG00000022049, ENSSSCG00000005021, ENSSSCG00000028315, ENSSSCG00000029554, ENSSSCG00000002936, ENSSSCG00000006262, ENSSSCG00000006261, ENSSSCG00000009327, ENSSSCG00000006038,…
GOTERM_BP_ALL	GO:0044249~cellular biosynthetic process	43	32.8244	0.000110508	ENSSSCG00000030578, ENSSSCG00000030167, ENSSSCG00000010538, ENSSSCG00000007019, ENSSSCG00000010539, ENSSSCG00000015403, ENSSSCG00000017160, ENSSSCG00000000902, ENSSSCG00000009330, ENSSSCG00000017161, ENSSSCG00000002264, ENSSSCG00000029773, ENSSSCG00000001539, ENSSSCG00000022049, ENSSSCG00000005021, ENSSSCG00000010554, ENSSSCG00000028315, ENSSSCG00000029554, ENSSSCG00000002936, ENSSSCG00000006262,…
GOTERM_BP_ALL	GO:0006323~DNA packaging	7	5.34351	0.000122184	ENSSSCG00000011065, ENSSSCG00000024918, ENSSSCG00000026930, ENSSSCG00000009327, ENSSSCG00000026668, ENSSSCG00000029773, ENSSSCG00000022049
GOTERM_BP_ALL	GO:1901576~organic substance biosynthetic process	43	32.8244	0.000173091	ENSSSCG00000030578, ENSSSCG00000030167, ENSSSCG00000010538, ENSSSCG00000007019, ENSSSCG00000010539, ENSSSCG00000015403, ENSSSCG00000017160, ENSSSCG00000000902, ENSSSCG00000009330, ENSSSCG00000017161, ENSSSCG00000002264, ENSSSCG00000029773, ENSSSCG00000001539, ENSSSCG00000022049, ENSSSCG00000005021, ENSSSCG00000010554, ENSSSCG00000028315, ENSSSCG00000029554, ENSSSCG00000002936, ENSSSCG00000006262,…
GOTERM_BP_ALL	GO:0006325~chromatin organization	12	9.16031	0.000174582	ENSSSCG00000023360, ENSSSCG00000024918, ENSSSCG00000026930, ENSSSCG00000009327, ENSSSCG00000028840, ENSSSCG00000026668, ENSSSCG00000030071, ENSSSCG00000017161, ENSSSCG00000029773, ENSSSCG00000004432, ENSSSCG00000022049, ENSSSCG00000008682
GOTERM_BP_ALL	GO:0002755~MyD88-dependent toll-like receptor signaling pathway	4	3.05344	0.000203814	ENSSSCG00000026592, ENSSSCG00000026583, ENSSSCG00000009327, ENSSSCG00000027877
GOTERM_BP_ALL	GO:0046596~regulation of viral entry into host cell	4	3.05344	0.000203814	ENSSSCG00000015124, ENSSSCG00000001234, ENSSSCG00000001233, ENSSSCG00000004433
GOTERM_BP_ALL	GO:0006334~nucleosome assembly	6	4.58015	0.000209701	ENSSSCG00000024918, ENSSSCG00000026930, ENSSSCG00000009327, ENSSSCG00000026668, ENSSSCG00000029773, ENSSSCG00000022049
GOTERM_BP_ALL	GO:0051276~chromosome organization	15	11.4504	0.000209827	ENSSSCG00000023452, ENSSSCG00000028840, ENSSSCG00000030071, ENSSSCG00000017161, ENSSSCG00000029773, ENSSSCG00000022049, ENSSSCG00000023360, ENSSSCG00000024918, ENSSSCG00000011065, ENSSSCG00000009327, ENSSSCG00000026930, ENSSSCG00000026668, ENSSSCG00000006832, ENSSSCG00000004432, ENSSSCG00000008682
GOTERM_BP_ALL	GO:0009058~biosynthetic process	43	32.8244	0.000301291	ENSSSCG00000030578, ENSSSCG00000030167, ENSSSCG00000010538, ENSSSCG00000007019, ENSSSCG00000010539, ENSSSCG00000015403, ENSSSCG00000017160, ENSSSCG00000000902, ENSSSCG00000009330, ENSSSCG00000017161, ENSSSCG00000002264, ENSSSCG00000029773, ENSSSCG00000001539, ENSSSCG00000022049, ENSSSCG00000005021, ENSSSCG00000010554, ENSSSCG00000028315, ENSSSCG00000029554, ENSSSCG00000002936, ENSSSCG00000006262,…
GOTERM_BP_ALL	GO:0031497~chromatin assembly	6	4.58015	0.00035081	ENSSSCG00000024918, ENSSSCG00000026930, ENSSSCG00000009327, ENSSSCG00000026668, ENSSSCG00000029773, ENSSSCG00000022049
GOTERM_BP_ALL	GO:0034728~nucleosome organization	6	4.58015	0.000418976	ENSSSCG00000024918, ENSSSCG00000026930, ENSSSCG00000009327, ENSSSCG00000026668, ENSSSCG00000029773, ENSSSCG00000022049
GOTERM_BP_ALL	GO:0097659~nucleic acid-templated transcription	28	21.374	0.000589064	ENSSSCG00000010538, ENSSSCG00000017160, ENSSSCG00000000902, ENSSSCG00000017161, ENSSSCG00000029773, ENSSSCG00000001539, ENSSSCG00000022049, ENSSSCG00000005021, ENSSSCG00000028315, ENSSSCG00000002936, ENSSSCG00000006262, ENSSSCG00000006261, ENSSSCG00000009327, ENSSSCG00000006038, ENSSSCG00000002935, ENSSSCG00000008682, ENSSSCG00000028840, ENSSSCG00000001544, ENSSSCG00000001219, ENSSSCG00000030071,…
GOTERM_BP_ALL	GO:0044271~cellular nitrogen compound biosynthetic process	35	26.7176	0.000597076	ENSSSCG00000030578, ENSSSCG00000030167, ENSSSCG00000010538, ENSSSCG00000010539, ENSSSCG00000015403, ENSSSCG00000017160, ENSSSCG00000000902, ENSSSCG00000017161, ENSSSCG00000002264, ENSSSCG00000029773, ENSSSCG00000001539, ENSSSCG00000022049, ENSSSCG00000005021, ENSSSCG00000028315, ENSSSCG00000002936, ENSSSCG00000006262, ENSSSCG00000006261, ENSSSCG00000009327, ENSSSCG00000006038, ENSSSCG00000002935,…
GOTERM_BP_ALL	GO:0032774~RNA biosynthetic process	28	21.374	0.000643073	ENSSSCG00000010538, ENSSSCG00000017160, ENSSSCG00000000902, ENSSSCG00000017161, ENSSSCG00000029773, ENSSSCG00000001539, ENSSSCG00000022049, ENSSSCG00000005021, ENSSSCG00000028315, ENSSSCG00000002936, ENSSSCG00000006262, ENSSSCG00000006261, ENSSSCG00000009327, ENSSSCG00000006038, ENSSSCG00000002935, ENSSSCG00000008682, ENSSSCG00000028840, ENSSSCG00000001544, ENSSSCG00000001219, ENSSSCG00000030071,…
GOTERM_BP_ALL	GO:0006333~chromatin assembly or disassembly	6	4.58015	0.00068417	ENSSSCG00000024918, ENSSSCG00000026930, ENSSSCG00000009327, ENSSSCG00000026668, ENSSSCG00000029773, ENSSSCG00000022049
GOTERM_BP_ALL	GO:0045814~negative regulation of gene expression, epigenetic	5	3.81679	0.000744087	ENSSSCG00000023360, ENSSSCG00000028840, ENSSSCG00000001219, ENSSSCG00000030071, ENSSSCG00000004432
GOTERM_BP_ALL	GO:1903900~regulation of viral life cycle	6	4.58015	0.00079567	ENSSSCG00000015124, ENSSSCG00000001219, ENSSSCG00000001234, ENSSSCG00000001235, ENSSSCG00000001233, ENSSSCG00000004433
GOTERM_BP_ALL	GO:0065004~protein-DNA complex assembly	6	4.58015	0.00170164	ENSSSCG00000024918, ENSSSCG00000026930, ENSSSCG00000009327, ENSSSCG00000026668, ENSSSCG00000029773, ENSSSCG00000022049
GOTERM_BP_ALL	GO:0010556~regulation of macromolecule biosynthetic process	28	21.374	0.00172626	ENSSSCG00000010538, ENSSSCG00000015403, ENSSSCG00000017160, ENSSSCG00000017161, ENSSSCG00000001539, ENSSSCG00000005021, ENSSSCG00000028315, ENSSSCG00000002936, ENSSSCG00000006262, ENSSSCG00000026583, ENSSSCG00000006261, ENSSSCG00000009327, ENSSSCG00000006038, ENSSSCG00000002935, ENSSSCG00000008682, ENSSSCG00000028840, ENSSSCG00000001544, ENSSSCG00000001219, ENSSSCG00000030071, ENSSSCG00000024261,…
GOTERM_BP_ALL	GO:0002221~pattern recognition receptor signaling pathway	5	3.81679	0.00182107	ENSSSCG00000026592, ENSSSCG00000026583, ENSSSCG00000009327, ENSSSCG00000001235, ENSSSCG00000027877
GOTERM_BP_ALL	GO:0002758~innate immune response-activating signal transduction	5	3.81679	0.0020332	ENSSSCG00000026592, ENSSSCG00000026583, ENSSSCG00000009327, ENSSSCG00000001235, ENSSSCG00000027877
GOTERM_BP_ALL	GO:0006355~regulation of transcription, DNA-templated	25	19.084	0.00208848	ENSSSCG00000010538, ENSSSCG00000017160, ENSSSCG00000017161, ENSSSCG00000001539, ENSSSCG00000005021, ENSSSCG00000028315, ENSSSCG00000002936, ENSSSCG00000006262, ENSSSCG00000006261, ENSSSCG00000009327, ENSSSCG00000006038, ENSSSCG00000002935, ENSSSCG00000008682, ENSSSCG00000028840, ENSSSCG00000001544, ENSSSCG00000030071, ENSSSCG00000001219, ENSSSCG00000024261, ENSSSCG00000023360, ENSSSCG00000029919,…
GOTERM_BP_ALL	GO:0034654~nucleobase-containing compound biosynthetic process	29	22.1374	0.00209377	ENSSSCG00000010538, ENSSSCG00000015403, ENSSSCG00000017160, ENSSSCG00000000902, ENSSSCG00000017161, ENSSSCG00000029773, ENSSSCG00000001539, ENSSSCG00000022049, ENSSSCG00000005021, ENSSSCG00000028315, ENSSSCG00000002936, ENSSSCG00000006262, ENSSSCG00000006261, ENSSSCG00000009327, ENSSSCG00000006038, ENSSSCG00000002935, ENSSSCG00000008682, ENSSSCG00000028840, ENSSSCG00000001544, ENSSSCG00000001219,…
GOTERM_BP_ALL	GO:1902187~negative regulation of viral release from host cell	3	2.29008	0.00215229	ENSSSCG00000001219, ENSSSCG00000001235, ENSSSCG00000001233
GOTERM_BP_ALL	GO:1903506~regulation of nucleic acid-templated transcription	25	19.084	0.00215783	ENSSSCG00000010538, ENSSSCG00000017160, ENSSSCG00000017161, ENSSSCG00000001539, ENSSSCG00000005021, ENSSSCG00000028315, ENSSSCG00000002936, ENSSSCG00000006262, ENSSSCG00000006261, ENSSSCG00000009327, ENSSSCG00000006038, ENSSSCG00000002935, ENSSSCG00000008682, ENSSSCG00000028840, ENSSSCG00000001544, ENSSSCG00000030071, ENSSSCG00000001219, ENSSSCG00000024261, ENSSSCG00000023360, ENSSSCG00000029919,…
GOTERM_BP_ALL	GO:2001141~regulation of RNA biosynthetic process	25	19.084	0.00224731	ENSSSCG00000010538, ENSSSCG00000017160, ENSSSCG00000017161, ENSSSCG00000001539, ENSSSCG00000005021, ENSSSCG00000028315, ENSSSCG00000002936, ENSSSCG00000006262, ENSSSCG00000006261, ENSSSCG00000009327, ENSSSCG00000006038, ENSSSCG00000002935, ENSSSCG00000008682, ENSSSCG00000028840, ENSSSCG00000001544, ENSSSCG00000030071, ENSSSCG00000001219, ENSSSCG00000024261, ENSSSCG00000023360, ENSSSCG00000029919,…
GOTERM_BP_ALL	GO:0002218~activation of innate immune response	5	3.81679	0.00250762	ENSSSCG00000026592, ENSSSCG00000026583, ENSSSCG00000009327, ENSSSCG00000001235, ENSSSCG00000027877
GOTERM_BP_ALL	GO:0050792~regulation of viral process	7	5.34351	0.00254069	ENSSSCG00000015124, ENSSSCG00000024918, ENSSSCG00000001219, ENSSSCG00000001234, ENSSSCG00000001235, ENSSSCG00000001233, ENSSSCG00000004433
GOTERM_BP_ALL	GO:0071824~protein-DNA complex subunit organization	6	4.58015	0.00259366	ENSSSCG00000024918, ENSSSCG00000026930, ENSSSCG00000009327, ENSSSCG00000026668, ENSSSCG00000029773, ENSSSCG00000022049
GOTERM_BP_ALL	GO:0018130~heterocycle biosynthetic process	29	22.1374	0.00273817	ENSSSCG00000010538, ENSSSCG00000015403, ENSSSCG00000017160, ENSSSCG00000000902, ENSSSCG00000017161, ENSSSCG00000029773, ENSSSCG00000001539, ENSSSCG00000022049, ENSSSCG00000005021, ENSSSCG00000028315, ENSSSCG00000002936, ENSSSCG00000006262, ENSSSCG00000006261, ENSSSCG00000009327, ENSSSCG00000006038, ENSSSCG00000002935, ENSSSCG00000008682, ENSSSCG00000028840, ENSSSCG00000001544, ENSSSCG00000001219,…
GOTERM_BP_ALL	GO:0019438~aromatic compound biosynthetic process	29	22.1374	0.00287771	ENSSSCG00000010538, ENSSSCG00000015403, ENSSSCG00000017160, ENSSSCG00000000902, ENSSSCG00000017161, ENSSSCG00000029773, ENSSSCG00000001539, ENSSSCG00000022049, ENSSSCG00000005021, ENSSSCG00000028315, ENSSSCG00000002936, ENSSSCG00000006262, ENSSSCG00000006261, ENSSSCG00000009327, ENSSSCG00000006038, ENSSSCG00000002935, ENSSSCG00000008682, ENSSSCG00000028840, ENSSSCG00000001544, ENSSSCG00000001219,…
GOTERM_BP_ALL	GO:0031326~regulation of cellular biosynthetic process	28	21.374	0.00320061	ENSSSCG00000010538, ENSSSCG00000015403, ENSSSCG00000017160, ENSSSCG00000017161, ENSSSCG00000001539, ENSSSCG00000005021, ENSSSCG00000028315, ENSSSCG00000002936, ENSSSCG00000006262, ENSSSCG00000026583, ENSSSCG00000006261, ENSSSCG00000009327, ENSSSCG00000006038, ENSSSCG00000002935, ENSSSCG00000008682, ENSSSCG00000028840, ENSSSCG00000001544, ENSSSCG00000001219, ENSSSCG00000030071, ENSSSCG00000024261,…
GOTERM_BP_ALL	GO:0051290~protein heterotetramerization	3	2.29008	0.00325451	ENSSSCG00000024918, ENSSSCG00000029773, ENSSSCG00000022049
GOTERM_BP_ALL	GO:0016070~RNA metabolic process	31	23.6641	0.00399605	ENSSSCG00000010538, ENSSSCG00000017160, ENSSSCG00000000902, ENSSSCG00000017161, ENSSSCG00000029773, ENSSSCG00000001539, ENSSSCG00000022049, ENSSSCG00000005021, ENSSSCG00000028315, ENSSSCG00000002936, ENSSSCG00000006262, ENSSSCG00000006261, ENSSSCG00000009327, ENSSSCG00000006038, ENSSSCG00000002935, ENSSSCG00000008682, ENSSSCG00000028840, ENSSSCG00000001544, ENSSSCG00000001219, ENSSSCG00000013776,…
GOTERM_BP_ALL	GO:0043903~regulation of symbiosis, encompassing mutualism through parasitism	7	5.34351	0.00402667	ENSSSCG00000015124, ENSSSCG00000024918, ENSSSCG00000001219, ENSSSCG00000001234, ENSSSCG00000001235, ENSSSCG00000001233, ENSSSCG00000004433
GOTERM_BP_ALL	GO:0009889~regulation of biosynthetic process	28	21.374	0.00409109	ENSSSCG00000010538, ENSSSCG00000015403, ENSSSCG00000017160, ENSSSCG00000017161, ENSSSCG00000001539, ENSSSCG00000005021, ENSSSCG00000028315, ENSSSCG00000002936, ENSSSCG00000006262, ENSSSCG00000026583, ENSSSCG00000006261, ENSSSCG00000009327, ENSSSCG00000006038, ENSSSCG00000002935, ENSSSCG00000008682, ENSSSCG00000028840, ENSSSCG00000001544, ENSSSCG00000001219, ENSSSCG00000030071, ENSSSCG00000024261,…
GOTERM_BP_ALL	GO:1901362~organic cyclic compound biosynthetic process	29	22.1374	0.00409275	ENSSSCG00000010538, ENSSSCG00000015403, ENSSSCG00000017160, ENSSSCG00000000902, ENSSSCG00000017161, ENSSSCG00000029773, ENSSSCG00000001539, ENSSSCG00000022049, ENSSSCG00000005021, ENSSSCG00000028315, ENSSSCG00000002936, ENSSSCG00000006262, ENSSSCG00000006261, ENSSSCG00000009327, ENSSSCG00000006038, ENSSSCG00000002935, ENSSSCG00000008682, ENSSSCG00000028840, ENSSSCG00000001544, ENSSSCG00000001219,…
GOTERM_BP_ALL	GO:0051252~regulation of RNA metabolic process	25	19.084	0.00420922	ENSSSCG00000010538, ENSSSCG00000017160, ENSSSCG00000017161, ENSSSCG00000001539, ENSSSCG00000005021, ENSSSCG00000028315, ENSSSCG00000002936, ENSSSCG00000006262, ENSSSCG00000006261, ENSSSCG00000009327, ENSSSCG00000006038, ENSSSCG00000002935, ENSSSCG00000008682, ENSSSCG00000028840, ENSSSCG00000001544, ENSSSCG00000030071, ENSSSCG00000001219, ENSSSCG00000024261, ENSSSCG00000023360, ENSSSCG00000029919,…
GOTERM_BP_ALL	GO:0006351~transcription, DNA-templated	23	17.5573	0.00443718	ENSSSCG00000010538, ENSSSCG00000017160, ENSSSCG00000028840, ENSSSCG00000000902, ENSSSCG00000001544, ENSSSCG00000001219, ENSSSCG00000030071, ENSSSCG00000017161, ENSSSCG00000029773, ENSSSCG00000024261, ENSSSCG00000001539, ENSSSCG00000022049, ENSSSCG00000005021, ENSSSCG00000023360, ENSSSCG00000006261, ENSSSCG00000009327, ENSSSCG00000006038, ENSSSCG00000001236, ENSSSCG00000006832, ENSSSCG00000001235,…
GOTERM_BP_ALL	GO:0045087~innate immune response	9	6.87023	0.00446691	ENSSSCG00000026592, ENSSSCG00000026583, ENSSSCG00000009327, ENSSSCG00000026668, ENSSSCG00000001219, ENSSSCG00000001234, ENSSSCG00000001235, ENSSSCG00000027877, ENSSSCG00000001233
GOTERM_BP_ALL	GO:0043900~regulation of multi-organism process	8	6.10687	0.00478142	ENSSSCG00000015124, ENSSSCG00000011065, ENSSSCG00000024918, ENSSSCG00000001219, ENSSSCG00000001234, ENSSSCG00000001235, ENSSSCG00000001233, ENSSSCG00000004433
GOTERM_BP_ALL	GO:0051239~regulation of multicellular organismal process	22	16.7939	0.00499406	ENSSSCG00000015124, ENSSSCG00000007019, ENSSSCG00000015403, ENSSSCG00000028840, ENSSSCG00000001219, ENSSSCG00000002315, ENSSSCG00000029773, ENSSSCG00000001539, ENSSSCG00000022049, ENSSSCG00000005021, ENSSSCG00000014256, ENSSSCG00000026583, ENSSSCG00000011065, ENSSSCG00000026592, ENSSSCG00000009327, ENSSSCG00000006038, ENSSSCG00000026389, ENSSSCG00000001235, ENSSSCG00000027877, ENSSSCG00000004433,…
GOTERM_BP_ALL	GO:0010467~gene expression	35	26.7176	0.00525946	ENSSSCG00000030578, ENSSSCG00000030167, ENSSSCG00000010538, ENSSSCG00000010539, ENSSSCG00000017160, ENSSSCG00000000902, ENSSSCG00000017161, ENSSSCG00000029773, ENSSSCG00000001539, ENSSSCG00000022049, ENSSSCG00000005021, ENSSSCG00000028315, ENSSSCG00000002936, ENSSSCG00000006262, ENSSSCG00000006261, ENSSSCG00000009327, ENSSSCG00000006038, ENSSSCG00000002935, ENSSSCG00000008682, ENSSSCG00000028840,…
GOTERM_BP_ALL	GO:0034723~DNA replication-dependent nucleosome organization	3	2.29008	0.00530227	ENSSSCG00000024918, ENSSSCG00000029773, ENSSSCG00000022049
GOTERM_BP_ALL	GO:0006335~DNA replication-dependent nucleosome assembly	3	2.29008	0.00530227	ENSSSCG00000024918, ENSSSCG00000029773, ENSSSCG00000022049
GOTERM_BP_ALL	GO:0050707~regulation of cytokine secretion	5	3.81679	0.00537592	ENSSSCG00000026592, ENSSSCG00000026583, ENSSSCG00000009327, ENSSSCG00000001219, ENSSSCG00000027877
GOTERM_BP_ALL	GO:2000112~regulation of cellular macromolecule biosynthetic process	26	19.8473	0.00539103	ENSSSCG00000010538, ENSSSCG00000015403, ENSSSCG00000017160, ENSSSCG00000017161, ENSSSCG00000001539, ENSSSCG00000005021, ENSSSCG00000028315, ENSSSCG00000002936, ENSSSCG00000006262, ENSSSCG00000006261, ENSSSCG00000009327, ENSSSCG00000006038, ENSSSCG00000002935, ENSSSCG00000008682, ENSSSCG00000028840, ENSSSCG00000001544, ENSSSCG00000001219, ENSSSCG00000030071, ENSSSCG00000024261, ENSSSCG00000023360,…
GOTERM_BP_ALL	GO:0000122~negative regulation of transcription from RNA polymerase II promoter	9	6.87023	0.00581992	ENSSSCG00000009327, ENSSSCG00000017160, ENSSSCG00000028840, ENSSSCG00000001219, ENSSSCG00000017161, ENSSSCG00000024261, ENSSSCG00000001539, ENSSSCG00000004432, ENSSSCG00000008682
GOTERM_BP_ALL	GO:0051090~regulation of sequence-specific DNA binding transcription factor activity	7	5.34351	0.00593932	ENSSSCG00000028840, ENSSSCG00000001236, ENSSSCG00000001219, ENSSSCG00000001235, ENSSSCG00000001233, ENSSSCG00000004432, ENSSSCG00000005021
GOTERM_BP_ALL	GO:0019058~viral life cycle	6	4.58015	0.00598231	ENSSSCG00000015124, ENSSSCG00000001219, ENSSSCG00000001234, ENSSSCG00000001235, ENSSSCG00000001233, ENSSSCG00000004433
GOTERM_BP_ALL	GO:0043170~macromolecule metabolic process	53	40.458	0.00601151	ENSSSCG00000010538, ENSSSCG00000015403, ENSSSCG00000010539, ENSSSCG00000008678, ENSSSCG00000000902, ENSSSCG00000029773, ENSSSCG00000002264, ENSSSCG00000002936, ENSSSCG00000006262, ENSSSCG00000006261, ENSSSCG00000026583, ENSSSCG00000006260, ENSSSCG00000002935, ENSSSCG00000008682, ENSSSCG00000023452, ENSSSCG00000025410, ENSSSCG00000001544, ENSSSCG00000001219, ENSSSCG00000001543, ENSSSCG00000024261,…
GOTERM_BP_ALL	GO:0044260~cellular macromolecule metabolic process	50	38.1679	0.00653498	ENSSSCG00000010538, ENSSSCG00000015403, ENSSSCG00000010539, ENSSSCG00000008678, ENSSSCG00000000902, ENSSSCG00000029773, ENSSSCG00000002264, ENSSSCG00000002936, ENSSSCG00000006262, ENSSSCG00000006261, ENSSSCG00000006260, ENSSSCG00000002935, ENSSSCG00000008682, ENSSSCG00000023452, ENSSSCG00000001544, ENSSSCG00000001219, ENSSSCG00000001543, ENSSSCG00000024261, ENSSSCG00000015455, ENSSSCG00000023360,…
GOTERM_BP_ALL	GO:0051606~detection of stimulus	9	6.87023	0.00654947	ENSSSCG00000026592, ENSSSCG00000026583, ENSSSCG00000021120, ENSSSCG00000027132, ENSSSCG00000029164, ENSSSCG00000002170, ENSSSCG00000010552, ENSSSCG00000021853, ENSSSCG00000027188
GOTERM_BP_ALL	GO:1903901~negative regulation of viral life cycle	4	3.05344	0.00679789	ENSSSCG00000001219, ENSSSCG00000001234, ENSSSCG00000001235, ENSSSCG00000001233
GOTERM_BP_ALL	GO:0006996~organelle organization	28	21.374	0.00686206	ENSSSCG00000015403, ENSSSCG00000014116, ENSSSCG00000008677, ENSSSCG00000004618, ENSSSCG00000017161, ENSSSCG00000029773, ENSSSCG00000022049, ENSSSCG00000017159, ENSSSCG00000009327, ENSSSCG00000008682, ENSSSCG00000015399, ENSSSCG00000023452, ENSSSCG00000024382, ENSSSCG00000028840, ENSSSCG00000001219, ENSSSCG00000030071, ENSSSCG00000016151, ENSSSCG00000023360, ENSSSCG00000011065, ENSSSCG00000024918,…
GOTERM_BP_ALL	GO:0009593~detection of chemical stimulus	8	6.10687	0.00694562	ENSSSCG00000026592, ENSSSCG00000026583, ENSSSCG00000021120, ENSSSCG00000027132, ENSSSCG00000029164, ENSSSCG00000002170, ENSSSCG00000021853, ENSSSCG00000027188
GOTERM_BP_ALL	GO:0045089~positive regulation of innate immune response	5	3.81679	0.00701506	ENSSSCG00000026592, ENSSSCG00000026583, ENSSSCG00000009327, ENSSSCG00000001235, ENSSSCG00000027877
GOTERM_BP_ALL	GO:0090304~nucleic acid metabolic process	33	25.1908	0.00800813	ENSSSCG00000010538, ENSSSCG00000015403, ENSSSCG00000017160, ENSSSCG00000000902, ENSSSCG00000017161, ENSSSCG00000029773, ENSSSCG00000001539, ENSSSCG00000022049, ENSSSCG00000005021, ENSSSCG00000028315, ENSSSCG00000002936, ENSSSCG00000006262, ENSSSCG00000006261, ENSSSCG00000009327, ENSSSCG00000006038, ENSSSCG00000002935, ENSSSCG00000008682, ENSSSCG00000023452, ENSSSCG00000028840, ENSSSCG00000001544,…
GOTERM_BP_ALL	GO:0002224~toll-like receptor signaling pathway	4	3.05344	0.00844973	ENSSSCG00000026592, ENSSSCG00000026583, ENSSSCG00000009327, ENSSSCG00000027877
GOTERM_BP_ALL	GO:0019219~regulation of nucleobase-containing compound metabolic process	26	19.8473	0.00855393	ENSSSCG00000010538, ENSSSCG00000015403, ENSSSCG00000017160, ENSSSCG00000017161, ENSSSCG00000001539, ENSSSCG00000005021, ENSSSCG00000028315, ENSSSCG00000002936, ENSSSCG00000006262, ENSSSCG00000006261, ENSSSCG00000009327, ENSSSCG00000006038, ENSSSCG00000002935, ENSSSCG00000008682, ENSSSCG00000028840, ENSSSCG00000001544, ENSSSCG00000001219, ENSSSCG00000030071, ENSSSCG00000024261, ENSSSCG00000023360,…
GOTERM_BP_ALL	GO:0006955~immune response	13	9.92366	0.0087156	ENSSSCG00000010538, ENSSSCG00000001219, ENSSSCG00000026592, ENSSSCG00000026583, ENSSSCG00000009327, ENSSSCG00000001229, ENSSSCG00000026668, ENSSSCG00000001234, ENSSSCG00000001235, ENSSSCG00000027877, ENSSSCG00000001233, ENSSSCG00000008682, ENSSSCG00000001231
GOTERM_BP_ALL	GO:0019076~viral release from host cell	3	2.29008	0.0087336	ENSSSCG00000001219, ENSSSCG00000001235, ENSSSCG00000001233
GOTERM_BP_ALL	GO:0010468~regulation of gene expression	27	20.6107	0.00965106	ENSSSCG00000010538, ENSSSCG00000017160, ENSSSCG00000017161, ENSSSCG00000001539, ENSSSCG00000005021, ENSSSCG00000028315, ENSSSCG00000002936, ENSSSCG00000006262, ENSSSCG00000006261, ENSSSCG00000009327, ENSSSCG00000006038, ENSSSCG00000002935, ENSSSCG00000008682, ENSSSCG00000028840, ENSSSCG00000001544, ENSSSCG00000001219, ENSSSCG00000013776, ENSSSCG00000030071, ENSSSCG00000024261, ENSSSCG00000023360,…
GOTERM_BP_ALL	GO:1902186~regulation of viral release from host cell	3	2.29008	0.00971118	ENSSSCG00000001219, ENSSSCG00000001235, ENSSSCG00000001233
GOTERM_BP_ALL	GO:0048525~negative regulation of viral process	4	3.05344	0.0103178	ENSSSCG00000001219, ENSSSCG00000001234, ENSSSCG00000001235, ENSSSCG00000001233
GOTERM_BP_ALL	GO:0040029~regulation of gene expression, epigenetic	5	3.81679	0.0108733	ENSSSCG00000023360, ENSSSCG00000028840, ENSSSCG00000001219, ENSSSCG00000030071, ENSSSCG00000004432
GOTERM_BP_ALL	GO:0060255~regulation of macromolecule metabolic process	35	26.7176	0.011186	ENSSSCG00000010538, ENSSSCG00000015403, ENSSSCG00000017160, ENSSSCG00000004618, ENSSSCG00000017161, ENSSSCG00000001539, ENSSSCG00000005021, ENSSSCG00000028315, ENSSSCG00000002936, ENSSSCG00000006262, ENSSSCG00000026583, ENSSSCG00000006261, ENSSSCG00000017159, ENSSSCG00000009327, ENSSSCG00000006038, ENSSSCG00000002935, ENSSSCG00000026389, ENSSSCG00000008682, ENSSSCG00000028840, ENSSSCG00000001544,…
GOTERM_BP_ALL	GO:0051262~protein tetramerization	4	3.05344	0.0118639	ENSSSCG00000024918, ENSSSCG00000010542, ENSSSCG00000029773, ENSSSCG00000022049
GOTERM_BP_ALL	GO:0032675~regulation of interleukin-6 production	4	3.05344	0.0124073	ENSSSCG00000015403, ENSSSCG00000026592, ENSSSCG00000026583, ENSSSCG00000009327
GOTERM_BP_ALL	GO:0060412~ventricular septum morphogenesis	3	2.29008	0.0129186	ENSSSCG00000006038, ENSSSCG00000005021, ENSSSCG00000008682
GOTERM_BP_ALL	GO:0045892~negative regulation of transcription, DNA-templated	11	8.39695	0.0137713	ENSSSCG00000023360, ENSSSCG00000009327, ENSSSCG00000017160, ENSSSCG00000028840, ENSSSCG00000001219, ENSSSCG00000030071, ENSSSCG00000017161, ENSSSCG00000024261, ENSSSCG00000001539, ENSSSCG00000004432, ENSSSCG00000008682
GOTERM_BP_ALL	GO:1903507~negative regulation of nucleic acid-templated transcription	11	8.39695	0.0142472	ENSSSCG00000023360, ENSSSCG00000009327, ENSSSCG00000017160, ENSSSCG00000028840, ENSSSCG00000001219, ENSSSCG00000030071, ENSSSCG00000017161, ENSSSCG00000024261, ENSSSCG00000001539, ENSSSCG00000004432, ENSSSCG00000008682
GOTERM_BP_ALL	GO:0032635~interleukin-6 production	4	3.05344	0.0147222	ENSSSCG00000015403, ENSSSCG00000026592, ENSSSCG00000026583, ENSSSCG00000009327
GOTERM_BP_ALL	GO:0051093~negative regulation of developmental process	9	6.87023	0.0149421	ENSSSCG00000009327, ENSSSCG00000028840, ENSSSCG00000006038, ENSSSCG00000026389, ENSSSCG00000029773, ENSSSCG00000001539, ENSSSCG00000022049, ENSSSCG00000005021, ENSSSCG00000015399
GOTERM_BP_ALL	GO:0045088~regulation of innate immune response	5	3.81679	0.0158924	ENSSSCG00000026592, ENSSSCG00000026583, ENSSSCG00000009327, ENSSSCG00000001235, ENSSSCG00000027877
GOTERM_BP_ALL	GO:1902679~negative regulation of RNA biosynthetic process	11	8.39695	0.0159232	ENSSSCG00000023360, ENSSSCG00000009327, ENSSSCG00000017160, ENSSSCG00000028840, ENSSSCG00000001219, ENSSSCG00000030071, ENSSSCG00000017161, ENSSSCG00000024261, ENSSSCG00000001539, ENSSSCG00000004432, ENSSSCG00000008682
GOTERM_BP_ALL	GO:0048519~negative regulation of biological process	30	22.9008	0.0162858	ENSSSCG00000015403, ENSSSCG00000017160, ENSSSCG00000013784, ENSSSCG00000004618, ENSSSCG00000017161, ENSSSCG00000029773, ENSSSCG00000001539, ENSSSCG00000022049, ENSSSCG00000005021, ENSSSCG00000006262, ENSSSCG00000009327, ENSSSCG00000006038, ENSSSCG00000026389, ENSSSCG00000008682, ENSSSCG00000015399, ENSSSCG00000028840, ENSSSCG00000001219, ENSSSCG00000030071, ENSSSCG00000024261, ENSSSCG00000014256,…
GOTERM_BP_ALL	GO:0051291~protein heterooligomerization	3	2.29008	0.0178079	ENSSSCG00000024918, ENSSSCG00000029773, ENSSSCG00000022049
GOTERM_BP_ALL	GO:0032880~regulation of protein localization	10	7.63359	0.0184577	ENSSSCG00000006262, ENSSSCG00000026592, ENSSSCG00000026583, ENSSSCG00000009327, ENSSSCG00000015539, ENSSSCG00000001236, ENSSSCG00000001219, ENSSSCG00000026389, ENSSSCG00000027877, ENSSSCG00000008682
GOTERM_BP_ALL	GO:0051171~regulation of nitrogen compound metabolic process	26	19.8473	0.019868	ENSSSCG00000010538, ENSSSCG00000015403, ENSSSCG00000017160, ENSSSCG00000017161, ENSSSCG00000001539, ENSSSCG00000005021, ENSSSCG00000028315, ENSSSCG00000002936, ENSSSCG00000006262, ENSSSCG00000006261, ENSSSCG00000009327, ENSSSCG00000006038, ENSSSCG00000002935, ENSSSCG00000008682, ENSSSCG00000028840, ENSSSCG00000001544, ENSSSCG00000001219, ENSSSCG00000030071, ENSSSCG00000024261, ENSSSCG00000023360,…
GOTERM_BP_ALL	GO:0051259~protein oligomerization	6	4.58015	0.0199416	ENSSSCG00000024918, ENSSSCG00000010542, ENSSSCG00000001219, ENSSSCG00000029773, ENSSSCG00000010552, ENSSSCG00000022049
GOTERM_BP_ALL	GO:0014855~striated muscle cell proliferation	3	2.29008	0.0205018	ENSSSCG00000006038, ENSSSCG00000001539, ENSSSCG00000005021
GOTERM_BP_ALL	GO:0051253~negative regulation of RNA metabolic process	11	8.39695	0.0205449	ENSSSCG00000023360, ENSSSCG00000009327, ENSSSCG00000017160, ENSSSCG00000028840, ENSSSCG00000001219, ENSSSCG00000030071, ENSSSCG00000017161, ENSSSCG00000024261, ENSSSCG00000001539, ENSSSCG00000004432, ENSSSCG00000008682
GOTERM_BP_ALL	GO:0044093~positive regulation of molecular function	12	9.16031	0.0213448	ENSSSCG00000011065, ENSSSCG00000015403, ENSSSCG00000026592, ENSSSCG00000017159, ENSSSCG00000009327, ENSSSCG00000028840, ENSSSCG00000001219, ENSSSCG00000006832, ENSSSCG00000009330, ENSSSCG00000001235, ENSSSCG00000001233, ENSSSCG00000005021
GOTERM_BP_ALL	GO:0048523~negative regulation of cellular process	28	21.374	0.021657	ENSSSCG00000015403, ENSSSCG00000017160, ENSSSCG00000013784, ENSSSCG00000017161, ENSSSCG00000004618, ENSSSCG00000029773, ENSSSCG00000001539, ENSSSCG00000022049, ENSSSCG00000005021, ENSSSCG00000006262, ENSSSCG00000009327, ENSSSCG00000006038, ENSSSCG00000026389, ENSSSCG00000008682, ENSSSCG00000015399, ENSSSCG00000028840, ENSSSCG00000001219, ENSSSCG00000030071, ENSSSCG00000024261, ENSSSCG00000014256,…
GOTERM_BP_ALL	GO:0006952~defense response	13	9.92366	0.0222314	ENSSSCG00000015403, ENSSSCG00000001219, ENSSSCG00000009330, ENSSSCG00000013782, ENSSSCG00000024918, ENSSSCG00000026592, ENSSSCG00000026583, ENSSSCG00000009327, ENSSSCG00000026668, ENSSSCG00000001234, ENSSSCG00000001235, ENSSSCG00000027877, ENSSSCG00000001233
GOTERM_BP_ALL	GO:0002757~immune response-activating signal transduction	5	3.81679	0.022708	ENSSSCG00000026592, ENSSSCG00000026583, ENSSSCG00000009327, ENSSSCG00000001235, ENSSSCG00000027877
GOTERM_BP_ALL	GO:0044409~entry into host	3	2.29008	0.0233542	ENSSSCG00000015124, ENSSSCG00000001234, ENSSSCG00000001233
GOTERM_BP_ALL	GO:0051806~entry into cell of other organism involved in symbiotic interaction	3	2.29008	0.0233542	ENSSSCG00000015124, ENSSSCG00000001234, ENSSSCG00000001233
GOTERM_BP_ALL	GO:0046718~viral entry into host cell	3	2.29008	0.0233542	ENSSSCG00000015124, ENSSSCG00000001234, ENSSSCG00000001233
GOTERM_BP_ALL	GO:0051828~entry into other organism involved in symbiotic interaction	3	2.29008	0.0233542	ENSSSCG00000015124, ENSSSCG00000001234, ENSSSCG00000001233
GOTERM_BP_ALL	GO:0030260~entry into host cell	3	2.29008	0.0233542	ENSSSCG00000015124, ENSSSCG00000001234, ENSSSCG00000001233
GOTERM_BP_ALL	GO:0042494~detection of bacterial lipoprotein	2	1.52672	0.0235654	ENSSSCG00000026592, ENSSSCG00000026583
GOTERM_BP_ALL	GO:0070340~detection of bacterial lipopeptide	2	1.52672	0.0235654	ENSSSCG00000026592, ENSSSCG00000026583
GOTERM_BP_ALL	GO:0070339~response to bacterial lipopeptide	2	1.52672	0.0235654	ENSSSCG00000026592, ENSSSCG00000026583
GOTERM_BP_ALL	GO:0071220~cellular response to bacterial lipoprotein	2	1.52672	0.0235654	ENSSSCG00000026592, ENSSSCG00000026583
GOTERM_BP_ALL	GO:0071221~cellular response to bacterial lipopeptide	2	1.52672	0.0235654	ENSSSCG00000026592, ENSSSCG00000026583
GOTERM_BP_ALL	GO:0032493~response to bacterial lipoprotein	2	1.52672	0.0235654	ENSSSCG00000026592, ENSSSCG00000026583
GOTERM_BP_ALL	GO:0043933~macromolecular complex subunit organization	17	12.9771	0.0242476	ENSSSCG00000024382, ENSSSCG00000028840, ENSSSCG00000010542, ENSSSCG00000001219, ENSSSCG00000030071, ENSSSCG00000017161, ENSSSCG00000029773, ENSSSCG00000010552, ENSSSCG00000022049, ENSSSCG00000023360, ENSSSCG00000024918, ENSSSCG00000009327, ENSSSCG00000026930, ENSSSCG00000026668, ENSSSCG00000006832, ENSSSCG00000004432, ENSSSCG00000008682
GOTERM_BP_ALL	GO:0002764~immune response-regulating signaling pathway	5	3.81679	0.0255138	ENSSSCG00000026592, ENSSSCG00000026583, ENSSSCG00000009327, ENSSSCG00000001235, ENSSSCG00000027877
GOTERM_BP_ALL	GO:0071902~positive regulation of protein serine/threonine kinase activity	5	3.81679	0.0272935	ENSSSCG00000011065, ENSSSCG00000015403, ENSSSCG00000026592, ENSSSCG00000028840, ENSSSCG00000006832
GOTERM_BP_ALL	GO:0051241~negative regulation of multicellular organismal process	10	7.63359	0.0276278	ENSSSCG00000015403, ENSSSCG00000009327, ENSSSCG00000006038, ENSSSCG00000001219, ENSSSCG00000026389, ENSSSCG00000029773, ENSSSCG00000022049, ENSSSCG00000005021, ENSSSCG00000004433, ENSSSCG00000015399
GOTERM_BP_ALL	GO:0019222~regulation of metabolic process	35	26.7176	0.0295168	ENSSSCG00000010538, ENSSSCG00000015403, ENSSSCG00000017160, ENSSSCG00000004618, ENSSSCG00000017161, ENSSSCG00000001539, ENSSSCG00000005021, ENSSSCG00000028315, ENSSSCG00000002936, ENSSSCG00000006262, ENSSSCG00000026583, ENSSSCG00000006261, ENSSSCG00000017159, ENSSSCG00000009327, ENSSSCG00000006038, ENSSSCG00000002935, ENSSSCG00000026389, ENSSSCG00000008682, ENSSSCG00000028840, ENSSSCG00000001544,…
GOTERM_BP_ALL	GO:0031349~positive regulation of defense response	5	3.81679	0.0304216	ENSSSCG00000026592, ENSSSCG00000026583, ENSSSCG00000009327, ENSSSCG00000001235, ENSSSCG00000027877
GOTERM_BP_ALL	GO:0006461~protein complex assembly	11	8.39695	0.0306203	ENSSSCG00000024918, ENSSSCG00000026930, ENSSSCG00000009327, ENSSSCG00000024382, ENSSSCG00000010542, ENSSSCG00000026668, ENSSSCG00000001219, ENSSSCG00000006832, ENSSSCG00000029773, ENSSSCG00000010552, ENSSSCG00000022049
GOTERM_BP_ALL	GO:0070271~protein complex biogenesis	11	8.39695	0.0306203	ENSSSCG00000024918, ENSSSCG00000026930, ENSSSCG00000009327, ENSSSCG00000024382, ENSSSCG00000010542, ENSSSCG00000026668, ENSSSCG00000001219, ENSSSCG00000006832, ENSSSCG00000029773, ENSSSCG00000010552, ENSSSCG00000022049
GOTERM_BP_ALL	GO:0032501~multicellular organismal process	41	31.2977	0.0314589	ENSSSCG00000015124, ENSSSCG00000010538, ENSSSCG00000007019, ENSSSCG00000015403, ENSSSCG00000008677, ENSSSCG00000029164, ENSSSCG00000009330, ENSSSCG00000029773, ENSSSCG00000001539, ENSSSCG00000022049, ENSSSCG00000005021, ENSSSCG00000027188, ENSSSCG00000006262, ENSSSCG00000026583, ENSSSCG00000009327, ENSSSCG00000021120, ENSSSCG00000006038, ENSSSCG00000026389, ENSSSCG00000027877, ENSSSCG00000001220,…
GOTERM_BP_ALL	GO:0009987~cellular process	87	66.4122	0.0328527	ENSSSCG00000015124, ENSSSCG00000010538, ENSSSCG00000015403, ENSSSCG00000010539, ENSSSCG00000014116, ENSSSCG00000008678, ENSSSCG00000008677, ENSSSCG00000029164, ENSSSCG00000000902, ENSSSCG00000013784, ENSSSCG00000013782, ENSSSCG00000002264, ENSSSCG00000029773, ENSSSCG00000027188, ENSSSCG00000002936, ENSSSCG00000006262, ENSSSCG00000026583, ENSSSCG00000006261, ENSSSCG00000006260, ENSSSCG00000021120,…
GOTERM_BP_ALL	GO:0001817~regulation of cytokine production	7	5.34351	0.0329025	ENSSSCG00000015403, ENSSSCG00000026592, ENSSSCG00000026583, ENSSSCG00000009327, ENSSSCG00000001219, ENSSSCG00000001235, ENSSSCG00000027877
GOTERM_BP_ALL	GO:0003281~ventricular septum development	3	2.29008	0.0345072	ENSSSCG00000006038, ENSSSCG00000005021, ENSSSCG00000008682
GOTERM_BP_ALL	GO:0031323~regulation of cellular metabolic process	33	25.1908	0.0353814	ENSSSCG00000010538, ENSSSCG00000015403, ENSSSCG00000017160, ENSSSCG00000004618, ENSSSCG00000017161, ENSSSCG00000001539, ENSSSCG00000005021, ENSSSCG00000028315, ENSSSCG00000002936, ENSSSCG00000006262, ENSSSCG00000026583, ENSSSCG00000006261, ENSSSCG00000017159, ENSSSCG00000009327, ENSSSCG00000006038, ENSSSCG00000002935, ENSSSCG00000026389, ENSSSCG00000008682, ENSSSCG00000028840, ENSSSCG00000001544,…
GOTERM_BP_ALL	GO:0010605~negative regulation of macromolecule metabolic process	16	12.2137	0.035959	ENSSSCG00000015403, ENSSSCG00000017160, ENSSSCG00000028840, ENSSSCG00000001219, ENSSSCG00000030071, ENSSSCG00000004618, ENSSSCG00000017161, ENSSSCG00000024261, ENSSSCG00000001539, ENSSSCG00000023360, ENSSSCG00000011065, ENSSSCG00000009327, ENSSSCG00000001236, ENSSSCG00000026389, ENSSSCG00000004432, ENSSSCG00000008682
GOTERM_BP_ALL	GO:0032755~positive regulation of interleukin-6 production	3	2.29008	0.0362402	ENSSSCG00000026592, ENSSSCG00000026583, ENSSSCG00000009327
GOTERM_BP_ALL	GO:0043901~negative regulation of multi-organism process	4	3.05344	0.0383965	ENSSSCG00000001219, ENSSSCG00000001234, ENSSSCG00000001235, ENSSSCG00000001233
GOTERM_BP_ALL	GO:0045934~negative regulation of nucleobase-containing compound metabolic process	11	8.39695	0.0389336	ENSSSCG00000023360, ENSSSCG00000009327, ENSSSCG00000017160, ENSSSCG00000028840, ENSSSCG00000001219, ENSSSCG00000030071, ENSSSCG00000017161, ENSSSCG00000024261, ENSSSCG00000001539, ENSSSCG00000004432, ENSSSCG00000008682
GOTERM_BP_ALL	GO:0045653~negative regulation of megakaryocyte differentiation	2	1.52672	0.0389697	ENSSSCG00000029773, ENSSSCG00000022049
GOTERM_BP_ALL	GO:2000113~negative regulation of cellular macromolecule biosynthetic process	11	8.39695	0.0396062	ENSSSCG00000023360, ENSSSCG00000009327, ENSSSCG00000017160, ENSSSCG00000028840, ENSSSCG00000001219, ENSSSCG00000030071, ENSSSCG00000017161, ENSSSCG00000024261, ENSSSCG00000001539, ENSSSCG00000004432, ENSSSCG00000008682
GOTERM_BP_ALL	GO:0044238~primary metabolic process	55	41.9847	0.04042	ENSSSCG00000010538, ENSSSCG00000015403, ENSSSCG00000010539, ENSSSCG00000008678, ENSSSCG00000000902, ENSSSCG00000002264, ENSSSCG00000029773, ENSSSCG00000002936, ENSSSCG00000006262, ENSSSCG00000006261, ENSSSCG00000026583, ENSSSCG00000006260, ENSSSCG00000002935, ENSSSCG00000008682, ENSSSCG00000023452, ENSSSCG00000025410, ENSSSCG00000001544, ENSSSCG00000001219, ENSSSCG00000001543, ENSSSCG00000024261,…
GOTERM_BP_ALL	GO:0050776~regulation of immune response	7	5.34351	0.0417369	ENSSSCG00000026592, ENSSSCG00000026583, ENSSSCG00000009327, ENSSSCG00000001219, ENSSSCG00000001235, ENSSSCG00000027877, ENSSSCG00000008682
GOTERM_BP_ALL	GO:0002253~activation of immune response	5	3.81679	0.0418098	ENSSSCG00000026592, ENSSSCG00000026583, ENSSSCG00000009327, ENSSSCG00000001235, ENSSSCG00000027877
GOTERM_BP_ALL	GO:0060411~cardiac septum morphogenesis	3	2.29008	0.0434961	ENSSSCG00000006038, ENSSSCG00000005021, ENSSSCG00000008682
GOTERM_BP_ALL	GO:0001578~microtubule bundle formation	3	2.29008	0.0434961	ENSSSCG00000016151, ENSSSCG00000024382, ENSSSCG00000006832
GOTERM_BP_ALL	GO:0065007~biological regulation	66	50.3817	0.0441442	ENSSSCG00000010538, ENSSSCG00000015124, ENSSSCG00000015403, ENSSSCG00000029164, ENSSSCG00000000902, ENSSSCG00000013784, ENSSSCG00000013782, ENSSSCG00000029773, ENSSSCG00000027188, ENSSSCG00000002936, ENSSSCG00000006262, ENSSSCG00000006261, ENSSSCG00000026583, ENSSSCG00000021120, ENSSSCG00000002935, ENSSSCG00000008682, ENSSSCG00000001544, ENSSSCG00000010542, ENSSSCG00000001219, ENSSSCG00000002315,…
GOTERM_BP_ALL	GO:0050793~regulation of developmental process	16	12.2137	0.0441749	ENSSSCG00000015124, ENSSSCG00000007019, ENSSSCG00000014240, ENSSSCG00000015403, ENSSSCG00000028840, ENSSSCG00000029773, ENSSSCG00000001539, ENSSSCG00000022049, ENSSSCG00000005021, ENSSSCG00000014256, ENSSSCG00000011065, ENSSSCG00000009327, ENSSSCG00000006038, ENSSSCG00000026389, ENSSSCG00000008682, ENSSSCG00000015399
GOTERM_BP_ALL	GO:0006950~response to stress	23	17.5573	0.0448351	ENSSSCG00000023452, ENSSSCG00000015403, ENSSSCG00000008678, ENSSSCG00000028840, ENSSSCG00000001219, ENSSSCG00000013776, ENSSSCG00000009330, ENSSSCG00000013782, ENSSSCG00000002315, ENSSSCG00000001539, ENSSSCG00000026583, ENSSSCG00000024918, ENSSSCG00000026592, ENSSSCG00000009327, ENSSSCG00000017277, ENSSSCG00000026668, ENSSSCG00000001234, ENSSSCG00000000905, ENSSSCG00000001235, ENSSSCG00000027877,…
GOTERM_BP_ALL	GO:0001816~cytokine production	7	5.34351	0.0449862	ENSSSCG00000015403, ENSSSCG00000026592, ENSSSCG00000026583, ENSSSCG00000009327, ENSSSCG00000001219, ENSSSCG00000001235, ENSSSCG00000027877
GOTERM_BP_ALL	GO:0002376~immune system process	17	12.9771	0.0456383	ENSSSCG00000010538, ENSSSCG00000001219, ENSSSCG00000029773, ENSSSCG00000002315, ENSSSCG00000022049, ENSSSCG00000026583, ENSSSCG00000024918, ENSSSCG00000026592, ENSSSCG00000009327, ENSSSCG00000001229, ENSSSCG00000026668, ENSSSCG00000001234, ENSSSCG00000001235, ENSSSCG00000027877, ENSSSCG00000001233, ENSSSCG00000008682, ENSSSCG00000001231
GOTERM_BP_ALL	GO:0031347~regulation of defense response	7	5.34351	0.0461036	ENSSSCG00000015403, ENSSSCG00000026592, ENSSSCG00000026583, ENSSSCG00000024918, ENSSSCG00000009327, ENSSSCG00000001235, ENSSSCG00000027877
GOTERM_BP_ALL	GO:0045410~positive regulation of interleukin-6 biosynthetic process	2	1.52672	0.0465815	ENSSSCG00000026592, ENSSSCG00000026583
GOTERM_BP_ALL	GO:0032490~detection of molecule of bacterial origin	2	1.52672	0.0465815	ENSSSCG00000026592, ENSSSCG00000026583
GOTERM_BP_ALL	GO:0006139~nucleobase-containing compound metabolic process	33	25.1908	0.0468614	ENSSSCG00000010538, ENSSSCG00000015403, ENSSSCG00000017160, ENSSSCG00000000902, ENSSSCG00000017161, ENSSSCG00000029773, ENSSSCG00000001539, ENSSSCG00000022049, ENSSSCG00000005021, ENSSSCG00000028315, ENSSSCG00000002936, ENSSSCG00000006262, ENSSSCG00000006261, ENSSSCG00000009327, ENSSSCG00000006038, ENSSSCG00000002935, ENSSSCG00000008682, ENSSSCG00000023452, ENSSSCG00000028840, ENSSSCG00000001544,…
GOTERM_BP_ALL	GO:0016043~cellular component organization	36	27.4809	0.0469004	ENSSSCG00000015124, ENSSSCG00000015403, ENSSSCG00000014240, ENSSSCG00000014116, ENSSSCG00000008677, ENSSSCG00000013784, ENSSSCG00000004618, ENSSSCG00000017161, ENSSSCG00000029773, ENSSSCG00000022049, ENSSSCG00000010552, ENSSSCG00000029554, ENSSSCG00000009327, ENSSSCG00000017159, ENSSSCG00000026389, ENSSSCG00000008682, ENSSSCG00000015399, ENSSSCG00000023452, ENSSSCG00000024382, ENSSSCG00000028840,…
GOTERM_BP_ALL	GO:0050778~positive regulation of immune response	6	4.58015	0.0474384	ENSSSCG00000026592, ENSSSCG00000026583, ENSSSCG00000009327, ENSSSCG00000001235, ENSSSCG00000027877, ENSSSCG00000008682
GOTERM_BP_ALL	GO:0010558~negative regulation of macromolecule biosynthetic process	11	8.39695	0.0487069	ENSSSCG00000023360, ENSSSCG00000009327, ENSSSCG00000017160, ENSSSCG00000028840, ENSSSCG00000001219, ENSSSCG00000030071, ENSSSCG00000017161, ENSSSCG00000024261, ENSSSCG00000001539, ENSSSCG00000004432, ENSSSCG00000008682
GOTERM_BP_ALL	GO:0033036~macromolecule localization	18	13.7405	0.0491641	ENSSSCG00000014116, ENSSSCG00000008678, ENSSSCG00000028840, ENSSSCG00000001219, ENSSSCG00000013776, ENSSSCG00000001539, ENSSSCG00000014256, ENSSSCG00000029554, ENSSSCG00000006262, ENSSSCG00000026592, ENSSSCG00000026583, ENSSSCG00000017159, ENSSSCG00000009327, ENSSSCG00000015539, ENSSSCG00000001236, ENSSSCG00000026389, ENSSSCG00000027877, ENSSSCG00000008682
GOTERM_BP_ALL	GO:0006954~inflammatory response	7	5.34351	0.04956	ENSSSCG00000015403, ENSSSCG00000026592, ENSSSCG00000026583, ENSSSCG00000009327, ENSSSCG00000009330, ENSSSCG00000013782, ENSSSCG00000027877
GOTERM_BP_ALL	GO:0034641~cellular nitrogen compound metabolic process	37	28.2443	0.0496232	ENSSSCG00000030578, ENSSSCG00000030167, ENSSSCG00000010538, ENSSSCG00000010539, ENSSSCG00000015403, ENSSSCG00000017160, ENSSSCG00000000902, ENSSSCG00000017161, ENSSSCG00000002264, ENSSSCG00000029773, ENSSSCG00000001539, ENSSSCG00000022049, ENSSSCG00000005021, ENSSSCG00000028315, ENSSSCG00000002936, ENSSSCG00000006262, ENSSSCG00000006261, ENSSSCG00000009327, ENSSSCG00000006038, ENSSSCG00000002935,…
GOTERM_BP_ALL	GO:0048638~regulation of developmental growth	5	3.81679	0.0500018	ENSSSCG00000007019, ENSSSCG00000006038, ENSSSCG00000001539, ENSSSCG00000005021, ENSSSCG00000015399
GOTERM_BP_ALL	GO:0071840~cellular component organization or biogenesis	37	28.2443	0.0500036	ENSSSCG00000015124, ENSSSCG00000015403, ENSSSCG00000014240, ENSSSCG00000014116, ENSSSCG00000008677, ENSSSCG00000013784, ENSSSCG00000004618, ENSSSCG00000017161, ENSSSCG00000029773, ENSSSCG00000022049, ENSSSCG00000010552, ENSSSCG00000029554, ENSSSCG00000009327, ENSSSCG00000017159, ENSSSCG00000026389, ENSSSCG00000008682, ENSSSCG00000015399, ENSSSCG00000023452, ENSSSCG00000024382, ENSSSCG00000028840,…
GOTERM_BP_ALL	GO:0080090~regulation of primary metabolic process	32	24.4275	0.0523351	ENSSSCG00000010538, ENSSSCG00000015403, ENSSSCG00000017160, ENSSSCG00000004618, ENSSSCG00000017161, ENSSSCG00000001539, ENSSSCG00000005021, ENSSSCG00000028315, ENSSSCG00000002936, ENSSSCG00000006262, ENSSSCG00000026583, ENSSSCG00000006261, ENSSSCG00000009327, ENSSSCG00000006038, ENSSSCG00000002935, ENSSSCG00000026389, ENSSSCG00000008682, ENSSSCG00000028840, ENSSSCG00000001544, ENSSSCG00000001219,…
GOTERM_BP_ALL	GO:0048589~developmental growth	7	5.34351	0.0537907	ENSSSCG00000023452, ENSSSCG00000007019, ENSSSCG00000028840, ENSSSCG00000006038, ENSSSCG00000001539, ENSSSCG00000005021, ENSSSCG00000015399
GOTERM_BP_ALL	GO:0046597~negative regulation of viral entry into host cell	2	1.52672	0.0541337	ENSSSCG00000001234, ENSSSCG00000001233
GOTERM_BP_ALL	GO:0016045~detection of bacterium	2	1.52672	0.0541337	ENSSSCG00000026592, ENSSSCG00000026583
GOTERM_BP_ALL	GO:0098543~detection of other organism	2	1.52672	0.0541337	ENSSSCG00000026592, ENSSSCG00000026583
GOTERM_BP_ALL	GO:0044237~cellular metabolic process	55	41.9847	0.0542306	ENSSSCG00000010538, ENSSSCG00000015403, ENSSSCG00000010539, ENSSSCG00000008678, ENSSSCG00000000902, ENSSSCG00000002264, ENSSSCG00000029773, ENSSSCG00000002936, ENSSSCG00000006262, ENSSSCG00000006261, ENSSSCG00000026583, ENSSSCG00000006260, ENSSSCG00000002935, ENSSSCG00000008682, ENSSSCG00000023452, ENSSSCG00000001544, ENSSSCG00000001219, ENSSSCG00000001543, ENSSSCG00000024261, ENSSSCG00000015455,…
GOTERM_BP_ALL	GO:0008104~protein localization	16	12.2137	0.0569076	ENSSSCG00000014116, ENSSSCG00000008678, ENSSSCG00000028840, ENSSSCG00000001219, ENSSSCG00000014256, ENSSSCG00000029554, ENSSSCG00000006262, ENSSSCG00000026592, ENSSSCG00000026583, ENSSSCG00000017159, ENSSSCG00000009327, ENSSSCG00000015539, ENSSSCG00000001236, ENSSSCG00000026389, ENSSSCG00000027877, ENSSSCG00000008682
GOTERM_BP_ALL	GO:0071704~organic substance metabolic process	57	43.5115	0.0572449	ENSSSCG00000010538, ENSSSCG00000015403, ENSSSCG00000010539, ENSSSCG00000008678, ENSSSCG00000000902, ENSSSCG00000002264, ENSSSCG00000029773, ENSSSCG00000002936, ENSSSCG00000006262, ENSSSCG00000006261, ENSSSCG00000026583, ENSSSCG00000006260, ENSSSCG00000002935, ENSSSCG00000008682, ENSSSCG00000023452, ENSSSCG00000025410, ENSSSCG00000001544, ENSSSCG00000001219, ENSSSCG00000001543, ENSSSCG00000024261,…
GOTERM_BP_ALL	GO:0006342~chromatin silencing	3	2.29008	0.0573495	ENSSSCG00000023360, ENSSSCG00000030071, ENSSSCG00000004432
GOTERM_BP_ALL	GO:0071822~protein complex subunit organization	11	8.39695	0.0578122	ENSSSCG00000024918, ENSSSCG00000026930, ENSSSCG00000009327, ENSSSCG00000024382, ENSSSCG00000010542, ENSSSCG00000026668, ENSSSCG00000001219, ENSSSCG00000006832, ENSSSCG00000029773, ENSSSCG00000010552, ENSSSCG00000022049
GOTERM_BP_ALL	GO:0045596~negative regulation of cell differentiation	7	5.34351	0.0582363	ENSSSCG00000009327, ENSSSCG00000028840, ENSSSCG00000006038, ENSSSCG00000029773, ENSSSCG00000001539, ENSSSCG00000022049, ENSSSCG00000015399
GOTERM_BP_ALL	GO:0046483~heterocycle metabolic process	33	25.1908	0.0589358	ENSSSCG00000010538, ENSSSCG00000015403, ENSSSCG00000017160, ENSSSCG00000000902, ENSSSCG00000017161, ENSSSCG00000029773, ENSSSCG00000001539, ENSSSCG00000022049, ENSSSCG00000005021, ENSSSCG00000028315, ENSSSCG00000002936, ENSSSCG00000006262, ENSSSCG00000006261, ENSSSCG00000009327, ENSSSCG00000006038, ENSSSCG00000002935, ENSSSCG00000008682, ENSSSCG00000023452, ENSSSCG00000028840, ENSSSCG00000001544,…
GOTERM_BP_ALL	GO:0050907~detection of chemical stimulus involved in sensory perception	6	4.58015	0.0589594	ENSSSCG00000021120, ENSSSCG00000027132, ENSSSCG00000029164, ENSSSCG00000002170, ENSSSCG00000021853, ENSSSCG00000027188
GOTERM_BP_ALL	GO:0051701~interaction with host	3	2.29008	0.0594395	ENSSSCG00000015124, ENSSSCG00000001234, ENSSSCG00000001233
GOTERM_BP_ALL	GO:0031327~negative regulation of cellular biosynthetic process	11	8.39695	0.0623017	ENSSSCG00000023360, ENSSSCG00000009327, ENSSSCG00000017160, ENSSSCG00000028840, ENSSSCG00000001219, ENSSSCG00000030071, ENSSSCG00000017161, ENSSSCG00000024261, ENSSSCG00000001539, ENSSSCG00000004432, ENSSSCG00000008682
GOTERM_BP_ALL	GO:0032640~tumor necrosis factor production	3	2.29008	0.063697	ENSSSCG00000026583, ENSSSCG00000009327, ENSSSCG00000001219
GOTERM_BP_ALL	GO:0001667~ameboidal-type cell migration	5	3.81679	0.0658129	ENSSSCG00000009327, ENSSSCG00000017277, ENSSSCG00000026389, ENSSSCG00000001539, ENSSSCG00000015399
GOTERM_BP_ALL	GO:0016032~viral process	7	5.34351	0.0663603	ENSSSCG00000015124, ENSSSCG00000024918, ENSSSCG00000001219, ENSSSCG00000001234, ENSSSCG00000001235, ENSSSCG00000001233, ENSSSCG00000004433
GOTERM_BP_ALL	GO:2000026~regulation of multicellular organismal development	13	9.92366	0.066857	ENSSSCG00000015124, ENSSSCG00000015403, ENSSSCG00000009327, ENSSSCG00000028840, ENSSSCG00000006038, ENSSSCG00000026389, ENSSSCG00000029773, ENSSSCG00000001539, ENSSSCG00000022049, ENSSSCG00000005021, ENSSSCG00000008682, ENSSSCG00000014256, ENSSSCG00000015399
GOTERM_BP_ALL	GO:0010629~negative regulation of gene expression	11	8.39695	0.0670146	ENSSSCG00000023360, ENSSSCG00000009327, ENSSSCG00000017160, ENSSSCG00000028840, ENSSSCG00000001219, ENSSSCG00000030071, ENSSSCG00000017161, ENSSSCG00000024261, ENSSSCG00000001539, ENSSSCG00000004432, ENSSSCG00000008682
GOTERM_BP_ALL	GO:0006725~cellular aromatic compound metabolic process	33	25.1908	0.0672696	ENSSSCG00000010538, ENSSSCG00000015403, ENSSSCG00000017160, ENSSSCG00000000902, ENSSSCG00000017161, ENSSSCG00000029773, ENSSSCG00000001539, ENSSSCG00000022049, ENSSSCG00000005021, ENSSSCG00000028315, ENSSSCG00000002936, ENSSSCG00000006262, ENSSSCG00000006261, ENSSSCG00000009327, ENSSSCG00000006038, ENSSSCG00000002935, ENSSSCG00000008682, ENSSSCG00000023452, ENSSSCG00000028840, ENSSSCG00000001544,…
GOTERM_BP_ALL	GO:0050708~regulation of protein secretion	5	3.81679	0.0678269	ENSSSCG00000026592, ENSSSCG00000026583, ENSSSCG00000009327, ENSSSCG00000001219, ENSSSCG00000027877
GOTERM_BP_ALL	GO:0009890~negative regulation of biosynthetic process	11	8.39695	0.0679842	ENSSSCG00000023360, ENSSSCG00000009327, ENSSSCG00000017160, ENSSSCG00000028840, ENSSSCG00000001219, ENSSSCG00000030071, ENSSSCG00000017161, ENSSSCG00000024261, ENSSSCG00000001539, ENSSSCG00000004432, ENSSSCG00000008682
GOTERM_BP_ALL	GO:0044764~multi-organism cellular process	7	5.34351	0.0684908	ENSSSCG00000015124, ENSSSCG00000024918, ENSSSCG00000001219, ENSSSCG00000001234, ENSSSCG00000001235, ENSSSCG00000001233, ENSSSCG00000004433
GOTERM_BP_ALL	GO:0009892~negative regulation of metabolic process	16	12.2137	0.068569	ENSSSCG00000015403, ENSSSCG00000017160, ENSSSCG00000028840, ENSSSCG00000001219, ENSSSCG00000030071, ENSSSCG00000004618, ENSSSCG00000017161, ENSSSCG00000024261, ENSSSCG00000001539, ENSSSCG00000023360, ENSSSCG00000011065, ENSSSCG00000009327, ENSSSCG00000001236, ENSSSCG00000026389, ENSSSCG00000004432, ENSSSCG00000008682
GOTERM_BP_ALL	GO:0051450~myoblast proliferation	2	1.52672	0.069061	ENSSSCG00000015403, ENSSSCG00000001539
GOTERM_BP_ALL	GO:0044707~single-multicellular organism process	33	25.1908	0.0695464	ENSSSCG00000015124, ENSSSCG00000010538, ENSSSCG00000007019, ENSSSCG00000015403, ENSSSCG00000008677, ENSSSCG00000009330, ENSSSCG00000029773, ENSSSCG00000001539, ENSSSCG00000022049, ENSSSCG00000005021, ENSSSCG00000006262, ENSSSCG00000026583, ENSSSCG00000009327, ENSSSCG00000006038, ENSSSCG00000026389, ENSSSCG00000027877, ENSSSCG00000008682, ENSSSCG00000015399, ENSSSCG00000023452, ENSSSCG00000028840,…
GOTERM_BP_ALL	GO:0051172~negative regulation of nitrogen compound metabolic process	11	8.39695	0.0704479	ENSSSCG00000023360, ENSSSCG00000009327, ENSSSCG00000017160, ENSSSCG00000028840, ENSSSCG00000001219, ENSSSCG00000030071, ENSSSCG00000017161, ENSSSCG00000024261, ENSSSCG00000001539, ENSSSCG00000004432, ENSSSCG00000008682
GOTERM_BP_ALL	GO:0034622~cellular macromolecular complex assembly	9	6.87023	0.0710774	ENSSSCG00000024918, ENSSSCG00000026930, ENSSSCG00000009327, ENSSSCG00000024382, ENSSSCG00000026668, ENSSSCG00000001219, ENSSSCG00000006832, ENSSSCG00000029773, ENSSSCG00000022049
GOTERM_BP_ALL	GO:0050789~regulation of biological process	62	47.3282	0.071259	ENSSSCG00000010538, ENSSSCG00000015124, ENSSSCG00000015403, ENSSSCG00000029164, ENSSSCG00000000902, ENSSSCG00000013784, ENSSSCG00000013782, ENSSSCG00000029773, ENSSSCG00000027188, ENSSSCG00000002936, ENSSSCG00000006262, ENSSSCG00000006261, ENSSSCG00000026583, ENSSSCG00000021120, ENSSSCG00000002935, ENSSSCG00000008682, ENSSSCG00000001544, ENSSSCG00000001219, ENSSSCG00000002315, ENSSSCG00000024261,…
GOTERM_BP_ALL	GO:0006357~regulation of transcription from RNA polymerase II promoter	13	9.92366	0.0721008	ENSSSCG00000010538, ENSSSCG00000006261, ENSSSCG00000009327, ENSSSCG00000017160, ENSSSCG00000028840, ENSSSCG00000006038, ENSSSCG00000001544, ENSSSCG00000001219, ENSSSCG00000017161, ENSSSCG00000024261, ENSSSCG00000001539, ENSSSCG00000004432, ENSSSCG00000008682
GOTERM_BP_ALL	GO:0015031~protein transport	12	9.16031	0.0721644	ENSSSCG00000029554, ENSSSCG00000006262, ENSSSCG00000026592, ENSSSCG00000026583, ENSSSCG00000017159, ENSSSCG00000009327, ENSSSCG00000014116, ENSSSCG00000015539, ENSSSCG00000008678, ENSSSCG00000001219, ENSSSCG00000026389, ENSSSCG00000027877
GOTERM_BP_ALL	GO:0071706~tumor necrosis factor superfamily cytokine production	3	2.29008	0.0747697	ENSSSCG00000026583, ENSSSCG00000009327, ENSSSCG00000001219
GOTERM_BP_ALL	GO:0048385~regulation of retinoic acid receptor signaling pathway	2	1.52672	0.076437	ENSSSCG00000028840, ENSSSCG00000000902
GOTERM_BP_ALL	GO:0098581~detection of external biotic stimulus	2	1.52672	0.076437	ENSSSCG00000026592, ENSSSCG00000026583
GOTERM_BP_ALL	GO:0006807~nitrogen compound metabolic process	38	29.0076	0.0766028	ENSSSCG00000030578, ENSSSCG00000030167, ENSSSCG00000010538, ENSSSCG00000007019, ENSSSCG00000010539, ENSSSCG00000015403, ENSSSCG00000017160, ENSSSCG00000000902, ENSSSCG00000017161, ENSSSCG00000002264, ENSSSCG00000029773, ENSSSCG00000001539, ENSSSCG00000022049, ENSSSCG00000005021, ENSSSCG00000028315, ENSSSCG00000002936, ENSSSCG00000006262, ENSSSCG00000006261, ENSSSCG00000009327, ENSSSCG00000006038,…
GOTERM_BP_ALL	GO:0001819~positive regulation of cytokine production	5	3.81679	0.077282	ENSSSCG00000015403, ENSSSCG00000026592, ENSSSCG00000026583, ENSSSCG00000009327, ENSSSCG00000001235
GOTERM_BP_ALL	GO:0007606~sensory perception of chemical stimulus	8	6.10687	0.0778711	ENSSSCG00000021120, ENSSSCG00000027132, ENSSSCG00000022399, ENSSSCG00000029164, ENSSSCG00000002170, ENSSSCG00000001220, ENSSSCG00000021853, ENSSSCG00000027188
GOTERM_BP_ALL	GO:0002682~regulation of immune system process	10	7.63359	0.0808579	ENSSSCG00000026592, ENSSSCG00000026583, ENSSSCG00000024918, ENSSSCG00000009327, ENSSSCG00000001219, ENSSSCG00000001235, ENSSSCG00000029773, ENSSSCG00000027877, ENSSSCG00000022049, ENSSSCG00000008682
GOTERM_BP_ALL	GO:0050906~detection of stimulus involved in sensory perception	6	4.58015	0.0826584	ENSSSCG00000021120, ENSSSCG00000027132, ENSSSCG00000029164, ENSSSCG00000002170, ENSSSCG00000021853, ENSSSCG00000027188
GOTERM_BP_ALL	GO:0045408~regulation of interleukin-6 biosynthetic process	2	1.52672	0.0837552	ENSSSCG00000026592, ENSSSCG00000026583
GOTERM_BP_ALL	GO:0042226~interleukin-6 biosynthetic process	2	1.52672	0.0837552	ENSSSCG00000026592, ENSSSCG00000026583
GOTERM_BP_ALL	GO:0051091~positive regulation of sequence-specific DNA binding transcription factor activity	4	3.05344	0.0839519	ENSSSCG00000001219, ENSSSCG00000001235, ENSSSCG00000001233, ENSSSCG00000005021
GOTERM_BP_ALL	GO:0003279~cardiac septum development	3	2.29008	0.0840354	ENSSSCG00000006038, ENSSSCG00000005021, ENSSSCG00000008682
GOTERM_BP_ALL	GO:0033002~muscle cell proliferation	3	2.29008	0.0840354	ENSSSCG00000006038, ENSSSCG00000001539, ENSSSCG00000005021
GOTERM_BP_ALL	GO:0031324~negative regulation of cellular metabolic process	15	11.4504	0.0843952	ENSSSCG00000015403, ENSSSCG00000017160, ENSSSCG00000028840, ENSSSCG00000001219, ENSSSCG00000030071, ENSSSCG00000017161, ENSSSCG00000004618, ENSSSCG00000024261, ENSSSCG00000001539, ENSSSCG00000023360, ENSSSCG00000011065, ENSSSCG00000009327, ENSSSCG00000026389, ENSSSCG00000004432, ENSSSCG00000008682
GOTERM_BP_ALL	GO:0044403~symbiosis, encompassing mutualism through parasitism	7	5.34351	0.0853271	ENSSSCG00000015124, ENSSSCG00000024918, ENSSSCG00000001219, ENSSSCG00000001234, ENSSSCG00000001235, ENSSSCG00000001233, ENSSSCG00000004433
GOTERM_BP_ALL	GO:0044419~interspecies interaction between organisms	7	5.34351	0.0853271	ENSSSCG00000015124, ENSSSCG00000024918, ENSSSCG00000001219, ENSSSCG00000001234, ENSSSCG00000001235, ENSSSCG00000001233, ENSSSCG00000004433
GOTERM_BP_ALL	GO:0010631~epithelial cell migration	4	3.05344	0.0869564	ENSSSCG00000009327, ENSSSCG00000017277, ENSSSCG00000026389, ENSSSCG00000001539
GOTERM_BP_ALL	GO:0006366~transcription from RNA polymerase II promoter	12	9.16031	0.0883995	ENSSSCG00000010538, ENSSSCG00000009327, ENSSSCG00000017160, ENSSSCG00000028840, ENSSSCG00000006038, ENSSSCG00000001544, ENSSSCG00000001219, ENSSSCG00000017161, ENSSSCG00000024261, ENSSSCG00000001539, ENSSSCG00000004432, ENSSSCG00000008682
GOTERM_BP_ALL	GO:0090132~epithelium migration	4	3.05344	0.0884758	ENSSSCG00000009327, ENSSSCG00000017277, ENSSSCG00000026389, ENSSSCG00000001539
GOTERM_BP_ALL	GO:0045860~positive regulation of protein kinase activity	5	3.81679	0.0885247	ENSSSCG00000011065, ENSSSCG00000015403, ENSSSCG00000026592, ENSSSCG00000028840, ENSSSCG00000006832
GOTERM_BP_ALL	GO:1901360~organic cyclic compound metabolic process	33	25.1908	0.0889048	ENSSSCG00000010538, ENSSSCG00000015403, ENSSSCG00000017160, ENSSSCG00000000902, ENSSSCG00000017161, ENSSSCG00000029773, ENSSSCG00000001539, ENSSSCG00000022049, ENSSSCG00000005021, ENSSSCG00000028315, ENSSSCG00000002936, ENSSSCG00000006262, ENSSSCG00000006261, ENSSSCG00000009327, ENSSSCG00000006038, ENSSSCG00000002935, ENSSSCG00000008682, ENSSSCG00000023452, ENSSSCG00000028840, ENSSSCG00000001544,…
GOTERM_BP_ALL	GO:0009595~detection of biotic stimulus	2	1.52672	0.0910161	ENSSSCG00000026592, ENSSSCG00000026583
GOTERM_BP_ALL	GO:0045598~regulation of fat cell differentiation	3	2.29008	0.0912023	ENSSSCG00000006038, ENSSSCG00000001539, ENSSSCG00000005021
GOTERM_BP_ALL	GO:0090130~tissue migration	4	3.05344	0.0931008	ENSSSCG00000009327, ENSSSCG00000017277, ENSSSCG00000026389, ENSSSCG00000001539
GOTERM_BP_ALL	GO:0050794~regulation of cellular process	59	45.0382	0.0969049	ENSSSCG00000010538, ENSSSCG00000015124, ENSSSCG00000015403, ENSSSCG00000029164, ENSSSCG00000000902, ENSSSCG00000013784, ENSSSCG00000013782, ENSSSCG00000029773, ENSSSCG00000027188, ENSSSCG00000002936, ENSSSCG00000006262, ENSSSCG00000006261, ENSSSCG00000026583, ENSSSCG00000021120, ENSSSCG00000002935, ENSSSCG00000008682, ENSSSCG00000001544, ENSSSCG00000001219, ENSSSCG00000002315, ENSSSCG00000024261,…
GOTERM_BP_ALL	GO:0045652~regulation of megakaryocyte differentiation	2	1.52672	0.0982201	ENSSSCG00000029773, ENSSSCG00000022049
GOTERM_BP_ALL	GO:0065009~regulation of molecular function	15	11.4504	0.0991316	ENSSSCG00000015403, ENSSSCG00000028840, ENSSSCG00000001219, ENSSSCG00000009330, ENSSSCG00000004618, ENSSSCG00000005021, ENSSSCG00000026592, ENSSSCG00000011065, ENSSSCG00000017159, ENSSSCG00000009327, ENSSSCG00000001236, ENSSSCG00000006832, ENSSSCG00000001235, ENSSSCG00000004432, ENSSSCG00000001233

## Sheet: Cellular components
Additional file 7: Table S2:Cellular components of lncRNA CIS-target genes
Category	Term	Count	%	PValue	Genes
GOTERM_CC_ALL	GO:0000785~chromatin	13	9.92366	2.50839e-06	ENSSSCG00000028840, ENSSSCG00000030071, ENSSSCG00000017161, ENSSSCG00000029773, ENSSSCG00000024261, ENSSSCG00000022049, ENSSSCG00000001539, ENSSSCG00000023360, ENSSSCG00000024918, ENSSSCG00000009327, ENSSSCG00000026930, ENSSSCG00000026668, ENSSSCG00000004432
GOTERM_CC_ALL	GO:0044454~nuclear chromosome part	13	9.92366	4.89018e-06	ENSSSCG00000023452, ENSSSCG00000028840, ENSSSCG00000030071, ENSSSCG00000017161, ENSSSCG00000029773, ENSSSCG00000001539, ENSSSCG00000022049, ENSSSCG00000023360, ENSSSCG00000024918, ENSSSCG00000009327, ENSSSCG00000026930, ENSSSCG00000026668, ENSSSCG00000004432
GOTERM_CC_ALL	GO:0000786~nucleosome	7	5.34351	5.11734e-06	ENSSSCG00000023360, ENSSSCG00000024918, ENSSSCG00000026930, ENSSSCG00000026668, ENSSSCG00000030071, ENSSSCG00000029773, ENSSSCG00000022049
GOTERM_CC_ALL	GO:0044815~DNA packaging complex	7	5.34351	8.47523e-06	ENSSSCG00000023360, ENSSSCG00000024918, ENSSSCG00000026930, ENSSSCG00000026668, ENSSSCG00000030071, ENSSSCG00000029773, ENSSSCG00000022049
GOTERM_CC_ALL	GO:0000228~nuclear chromosome	13	9.92366	1.0602e-05	ENSSSCG00000023452, ENSSSCG00000028840, ENSSSCG00000030071, ENSSSCG00000017161, ENSSSCG00000029773, ENSSSCG00000001539, ENSSSCG00000022049, ENSSSCG00000023360, ENSSSCG00000024918, ENSSSCG00000009327, ENSSSCG00000026930, ENSSSCG00000026668, ENSSSCG00000004432
GOTERM_CC_ALL	GO:0000790~nuclear chromatin	10	7.63359	1.34399e-05	ENSSSCG00000023360, ENSSSCG00000024918, ENSSSCG00000026930, ENSSSCG00000009327, ENSSSCG00000028840, ENSSSCG00000026668, ENSSSCG00000030071, ENSSSCG00000017161, ENSSSCG00000001539, ENSSSCG00000004432
GOTERM_CC_ALL	GO:0032993~protein-DNA complex	8	6.10687	1.62131e-05	ENSSSCG00000023452, ENSSSCG00000023360, ENSSSCG00000024918, ENSSSCG00000026930, ENSSSCG00000026668, ENSSSCG00000030071, ENSSSCG00000029773, ENSSSCG00000022049
GOTERM_CC_ALL	GO:0031519~PcG protein complex	5	3.81679	0.000114005	ENSSSCG00000017160, ENSSSCG00000028840, ENSSSCG00000017161, ENSSSCG00000024261, ENSSSCG00000004432
GOTERM_CC_ALL	GO:0044427~chromosomal part	14	10.687	0.000118335	ENSSSCG00000023452, ENSSSCG00000028840, ENSSSCG00000030071, ENSSSCG00000017161, ENSSSCG00000029773, ENSSSCG00000024261, ENSSSCG00000001539, ENSSSCG00000022049, ENSSSCG00000023360, ENSSSCG00000024918, ENSSSCG00000009327, ENSSSCG00000026930, ENSSSCG00000026668, ENSSSCG00000004432
GOTERM_CC_ALL	GO:0005694~chromosome	14	10.687	0.000293494	ENSSSCG00000023452, ENSSSCG00000028840, ENSSSCG00000030071, ENSSSCG00000017161, ENSSSCG00000029773, ENSSSCG00000024261, ENSSSCG00000001539, ENSSSCG00000022049, ENSSSCG00000023360, ENSSSCG00000024918, ENSSSCG00000009327, ENSSSCG00000026930, ENSSSCG00000026668, ENSSSCG00000004432
GOTERM_CC_ALL	GO:0035102~PRC1 complex	3	2.29008	0.00270054	ENSSSCG00000017160, ENSSSCG00000017161, ENSSSCG00000024261
GOTERM_CC_ALL	GO:0031981~nuclear lumen	26	19.8473	0.00626172	ENSSSCG00000017360, ENSSSCG00000017160, ENSSSCG00000000902, ENSSSCG00000017161, ENSSSCG00000029773, ENSSSCG00000022049, ENSSSCG00000001539, ENSSSCG00000006261, ENSSSCG00000009327, ENSSSCG00000006038, ENSSSCG00000023452, ENSSSCG00000028840, ENSSSCG00000010542, ENSSSCG00000001219, ENSSSCG00000030071, ENSSSCG00000030070, ENSSSCG00000024261, ENSSSCG00000023360, ENSSSCG00000016151, ENSSSCG00000024918,…
GOTERM_CC_ALL	GO:0031974~membrane-enclosed lumen	28	21.374	0.00636462	ENSSSCG00000030578, ENSSSCG00000017360, ENSSSCG00000017160, ENSSSCG00000000902, ENSSSCG00000017161, ENSSSCG00000029773, ENSSSCG00000001539, ENSSSCG00000022049, ENSSSCG00000006261, ENSSSCG00000009327, ENSSSCG00000006038, ENSSSCG00000023452, ENSSSCG00000013778, ENSSSCG00000028840, ENSSSCG00000010542, ENSSSCG00000001219, ENSSSCG00000030071, ENSSSCG00000030070, ENSSSCG00000024261, ENSSSCG00000023360,…
GOTERM_CC_ALL	GO:0000788~nuclear nucleosome	3	2.29008	0.00787127	ENSSSCG00000024918, ENSSSCG00000026930, ENSSSCG00000026668
GOTERM_CC_ALL	GO:0070013~intracellular organelle lumen	27	20.6107	0.0100375	ENSSSCG00000030578, ENSSSCG00000017360, ENSSSCG00000017160, ENSSSCG00000000902, ENSSSCG00000017161, ENSSSCG00000029773, ENSSSCG00000001539, ENSSSCG00000022049, ENSSSCG00000006261, ENSSSCG00000009327, ENSSSCG00000006038, ENSSSCG00000023452, ENSSSCG00000028840, ENSSSCG00000010542, ENSSSCG00000001219, ENSSSCG00000030071, ENSSSCG00000030070, ENSSSCG00000024261, ENSSSCG00000023360, ENSSSCG00000016151,…
GOTERM_CC_ALL	GO:0043233~organelle lumen	27	20.6107	0.0100375	ENSSSCG00000030578, ENSSSCG00000017360, ENSSSCG00000017160, ENSSSCG00000000902, ENSSSCG00000017161, ENSSSCG00000029773, ENSSSCG00000001539, ENSSSCG00000022049, ENSSSCG00000006261, ENSSSCG00000009327, ENSSSCG00000006038, ENSSSCG00000023452, ENSSSCG00000028840, ENSSSCG00000010542, ENSSSCG00000001219, ENSSSCG00000030071, ENSSSCG00000030070, ENSSSCG00000024261, ENSSSCG00000023360, ENSSSCG00000016151,…
GOTERM_CC_ALL	GO:0044428~nuclear part	28	21.374	0.0120162	ENSSSCG00000017360, ENSSSCG00000017160, ENSSSCG00000000902, ENSSSCG00000009330, ENSSSCG00000017161, ENSSSCG00000029773, ENSSSCG00000001539, ENSSSCG00000022049, ENSSSCG00000006261, ENSSSCG00000009327, ENSSSCG00000006038, ENSSSCG00000023452, ENSSSCG00000028840, ENSSSCG00000010542, ENSSSCG00000001219, ENSSSCG00000013776, ENSSSCG00000030071, ENSSSCG00000030070, ENSSSCG00000024261, ENSSSCG00000023360,…
GOTERM_CC_ALL	GO:0043232~intracellular non-membrane-bounded organelle	27	20.6107	0.0214271	ENSSSCG00000030578, ENSSSCG00000017360, ENSSSCG00000008677, ENSSSCG00000017161, ENSSSCG00000029773, ENSSSCG00000001539, ENSSSCG00000022049, ENSSSCG00000006262, ENSSSCG00000006261, ENSSSCG00000009327, ENSSSCG00000017358, ENSSSCG00000023452, ENSSSCG00000028840, ENSSSCG00000010542, ENSSSCG00000030071, ENSSSCG00000001543, ENSSSCG00000030070, ENSSSCG00000024261, ENSSSCG00000016151, ENSSSCG00000023360,…
GOTERM_CC_ALL	GO:0043228~non-membrane-bounded organelle	27	20.6107	0.0214271	ENSSSCG00000030578, ENSSSCG00000017360, ENSSSCG00000008677, ENSSSCG00000017161, ENSSSCG00000029773, ENSSSCG00000001539, ENSSSCG00000022049, ENSSSCG00000006262, ENSSSCG00000006261, ENSSSCG00000009327, ENSSSCG00000017358, ENSSSCG00000023452, ENSSSCG00000028840, ENSSSCG00000010542, ENSSSCG00000030071, ENSSSCG00000001543, ENSSSCG00000030070, ENSSSCG00000024261, ENSSSCG00000016151, ENSSSCG00000023360,…
GOTERM_CC_ALL	GO:0044422~organelle part	45	34.3511	0.0240633	ENSSSCG00000030578, ENSSSCG00000017360, ENSSSCG00000014116, ENSSSCG00000017160, ENSSSCG00000000902, ENSSSCG00000009330, ENSSSCG00000017161, ENSSSCG00000002264, ENSSSCG00000029773, ENSSSCG00000001539, ENSSSCG00000022049, ENSSSCG00000010554, ENSSSCG00000029554, ENSSSCG00000006262, ENSSSCG00000006261, ENSSSCG00000009327, ENSSSCG00000006038, ENSSSCG00000000905, ENSSSCG00000008683, ENSSSCG00000023452,…
GOTERM_CC_ALL	GO:0044446~intracellular organelle part	44	33.5878	0.0274166	ENSSSCG00000030578, ENSSSCG00000017360, ENSSSCG00000014116, ENSSSCG00000017160, ENSSSCG00000000902, ENSSSCG00000009330, ENSSSCG00000017161, ENSSSCG00000002264, ENSSSCG00000029773, ENSSSCG00000001539, ENSSSCG00000022049, ENSSSCG00000010554, ENSSSCG00000029554, ENSSSCG00000006262, ENSSSCG00000006261, ENSSSCG00000009327, ENSSSCG00000006038, ENSSSCG00000000905, ENSSSCG00000008683, ENSSSCG00000023452,…
GOTERM_CC_ALL	GO:0000152~nuclear ubiquitin ligase complex	3	2.29008	0.0281472	ENSSSCG00000017160, ENSSSCG00000017161, ENSSSCG00000024261
GOTERM_CC_ALL	GO:0044464~cell part	93	70.9924	0.0318381	ENSSSCG00000015124, ENSSSCG00000010538, ENSSSCG00000010539, ENSSSCG00000014116, ENSSSCG00000008678, ENSSSCG00000008677, ENSSSCG00000029164, ENSSSCG00000000902, ENSSSCG00000013784, ENSSSCG00000013782, ENSSSCG00000002264, ENSSSCG00000029773, ENSSSCG00000027188, ENSSSCG00000002936, ENSSSCG00000006262, ENSSSCG00000026583, ENSSSCG00000006261, ENSSSCG00000006260, ENSSSCG00000021120, ENSSSCG00000002935,…
GOTERM_CC_ALL	GO:0005623~cell	93	70.9924	0.0365318	ENSSSCG00000015124, ENSSSCG00000010538, ENSSSCG00000010539, ENSSSCG00000014116, ENSSSCG00000008678, ENSSSCG00000008677, ENSSSCG00000029164, ENSSSCG00000000902, ENSSSCG00000013784, ENSSSCG00000013782, ENSSSCG00000002264, ENSSSCG00000029773, ENSSSCG00000027188, ENSSSCG00000002936, ENSSSCG00000006262, ENSSSCG00000026583, ENSSSCG00000006261, ENSSSCG00000006260, ENSSSCG00000021120, ENSSSCG00000002935,…
GOTERM_CC_ALL	GO:0043234~protein complex	30	22.9008	0.0381704	ENSSSCG00000017160, ENSSSCG00000017161, ENSSSCG00000029773, ENSSSCG00000022049, ENSSSCG00000010552, ENSSSCG00000029554, ENSSSCG00000006262, ENSSSCG00000026583, ENSSSCG00000009327, ENSSSCG00000001229, ENSSSCG00000017357, ENSSSCG00000000905, ENSSSCG00000023452, ENSSSCG00000013778, ENSSSCG00000028840, ENSSSCG00000001219, ENSSSCG00000030071, ENSSSCG00000024261, ENSSSCG00000015455, ENSSSCG00000016151,…
GOTERM_CC_ALL	GO:0005622~intracellular	78	59.542	0.0404694	ENSSSCG00000010538, ENSSSCG00000010539, ENSSSCG00000014116, ENSSSCG00000008678, ENSSSCG00000008677, ENSSSCG00000000902, ENSSSCG00000013784, ENSSSCG00000002264, ENSSSCG00000029773, ENSSSCG00000002936, ENSSSCG00000006262, ENSSSCG00000026583, ENSSSCG00000006261, ENSSSCG00000006260, ENSSSCG00000002935, ENSSSCG00000000905, ENSSSCG00000008682, ENSSSCG00000008683, ENSSSCG00000023452, ENSSSCG00000002317,…
GOTERM_CC_ALL	GO:0043231~intracellular membrane-bounded organelle	60	45.8015	0.0460125	ENSSSCG00000010538, ENSSSCG00000010539, ENSSSCG00000014116, ENSSSCG00000008678, ENSSSCG00000000902, ENSSSCG00000013784, ENSSSCG00000002264, ENSSSCG00000029773, ENSSSCG00000006262, ENSSSCG00000006261, ENSSSCG00000026583, ENSSSCG00000000905, ENSSSCG00000008682, ENSSSCG00000008683, ENSSSCG00000023452, ENSSSCG00000002317, ENSSSCG00000002316, ENSSSCG00000025410, ENSSSCG00000001544, ENSSSCG00000010542,…
GOTERM_CC_ALL	GO:0032991~macromolecular complex	34	25.9542	0.0512178	ENSSSCG00000030578, ENSSSCG00000017160, ENSSSCG00000017161, ENSSSCG00000029773, ENSSSCG00000001539, ENSSSCG00000022049, ENSSSCG00000010552, ENSSSCG00000029554, ENSSSCG00000006262, ENSSSCG00000026583, ENSSSCG00000009327, ENSSSCG00000001229, ENSSSCG00000017357, ENSSSCG00000000905, ENSSSCG00000023452, ENSSSCG00000013778, ENSSSCG00000028840, ENSSSCG00000001219, ENSSSCG00000013776, ENSSSCG00000030071,…
GOTERM_CC_ALL	GO:0043229~intracellular organelle	65	49.6183	0.0519152	ENSSSCG00000010538, ENSSSCG00000010539, ENSSSCG00000014116, ENSSSCG00000008678, ENSSSCG00000008677, ENSSSCG00000000902, ENSSSCG00000013784, ENSSSCG00000002264, ENSSSCG00000029773, ENSSSCG00000006262, ENSSSCG00000006261, ENSSSCG00000026583, ENSSSCG00000000905, ENSSSCG00000008682, ENSSSCG00000008683, ENSSSCG00000023452, ENSSSCG00000002317, ENSSSCG00000002316, ENSSSCG00000025410, ENSSSCG00000001544,…
GOTERM_CC_ALL	GO:0031966~mitochondrial membrane	7	5.34351	0.0556006	ENSSSCG00000002317, ENSSSCG00000014116, ENSSSCG00000002316, ENSSSCG00000013778, ENSSSCG00000000905, ENSSSCG00000002315, ENSSSCG00000008675, ENSSSCG00000008683
GOTERM_CC_ALL	GO:0005768~endosome	7	5.34351	0.0575248	ENSSSCG00000017159, ENSSSCG00000009327, ENSSSCG00000015539, ENSSSCG00000025410, ENSSSCG00000001219, ENSSSCG00000002264, ENSSSCG00000006836
GOTERM_CC_ALL	GO:0005740~mitochondrial envelope	7	5.34351	0.070639	ENSSSCG00000002317, ENSSSCG00000014116, ENSSSCG00000002316, ENSSSCG00000013778, ENSSSCG00000000905, ENSSSCG00000002315, ENSSSCG00000008675, ENSSSCG00000008683
GOTERM_CC_ALL	GO:0098791~Golgi subcompartment	4	3.05344	0.0803855	ENSSSCG00000029554, ENSSSCG00000006262, ENSSSCG00000015539, ENSSSCG00000006836
GOTERM_CC_ALL	GO:0044424~intracellular part	73	55.7252	0.081287	ENSSSCG00000010538, ENSSSCG00000010539, ENSSSCG00000014116, ENSSSCG00000008678, ENSSSCG00000008677, ENSSSCG00000000902, ENSSSCG00000013784, ENSSSCG00000002264, ENSSSCG00000029773, ENSSSCG00000006262, ENSSSCG00000026583, ENSSSCG00000006261, ENSSSCG00000006260, ENSSSCG00000000905, ENSSSCG00000008682, ENSSSCG00000008683, ENSSSCG00000023452, ENSSSCG00000002317, ENSSSCG00000002316, ENSSSCG00000025410,…
GOTERM_CC_ALL	GO:0042612~MHC class I protein complex	2	1.52672	0.0840692	ENSSSCG00000001229, ENSSSCG00000001231
GOTERM_CC_ALL	GO:0031967~organelle envelope	9	6.87023	0.0909228	ENSSSCG00000002317, ENSSSCG00000014116, ENSSSCG00000002316, ENSSSCG00000013778, ENSSSCG00000001219, ENSSSCG00000009330, ENSSSCG00000000905, ENSSSCG00000002315, ENSSSCG00000008675, ENSSSCG00000008683
GOTERM_CC_ALL	GO:0031984~organelle subcompartment	4	3.05344	0.0925039	ENSSSCG00000029554, ENSSSCG00000006262, ENSSSCG00000015539, ENSSSCG00000006836
GOTERM_CC_ALL	GO:0031975~envelope	9	6.87023	0.0929868	ENSSSCG00000002317, ENSSSCG00000014116, ENSSSCG00000002316, ENSSSCG00000013778, ENSSSCG00000001219, ENSSSCG00000009330, ENSSSCG00000000905, ENSSSCG00000002315, ENSSSCG00000008675, ENSSSCG00000008683
GOTERM_CC_ALL	GO:0044429~mitochondrial part	8	6.10687	0.0935559	ENSSSCG00000030578, ENSSSCG00000002317, ENSSSCG00000014116, ENSSSCG00000002316, ENSSSCG00000013778, ENSSSCG00000000905, ENSSSCG00000002315, ENSSSCG00000008675, ENSSSCG00000008683
GOTERM_CC_ALL	GO:0009986~cell surface	7	5.34351	0.0954643	ENSSSCG00000011065, ENSSSCG00000009327, ENSSSCG00000017277, ENSSSCG00000017357, ENSSSCG00000026389, ENSSSCG00000013777, ENSSSCG00000010552
GOTERM_CC_ALL	GO:0035098~ESC/E(Z) complex	2	1.52672	0.0985844	ENSSSCG00000028840, ENSSSCG00000004432

## Sheet: Molecular functions
Additional file 7: Table S3: Molecular functions of lncRNA CIS-target genes
Category	Term	Count	%	PValue	Genes
GOTERM_MF_ALL	GO:0035663~Toll-like receptor 2 binding	2	1.52672	0.017304	ENSSSCG00000026592, ENSSSCG00000026583
GOTERM_MF_ALL	GO:0003677~DNA binding	19	14.5038	0.0222367	ENSSSCG00000010538, ENSSSCG00000017360, ENSSSCG00000017160, ENSSSCG00000028840, ENSSSCG00000000902, ENSSSCG00000001544, ENSSSCG00000030071, ENSSSCG00000030070, ENSSSCG00000029773, ENSSSCG00000001539, ENSSSCG00000022049, ENSSSCG00000023360, ENSSSCG00000024918, ENSSSCG00000006261, ENSSSCG00000026930, ENSSSCG00000009327, ENSSSCG00000026668, ENSSSCG00000004432, ENSSSCG00000008682
GOTERM_MF_ALL	GO:0035325~Toll-like receptor binding	2	1.52672	0.0258445	ENSSSCG00000026592, ENSSSCG00000026583
GOTERM_MF_ALL	GO:0036041~long-chain fatty acid binding	2	1.52672	0.0427059	ENSSSCG00000009330, ENSSSCG00000001539
GOTERM_MF_ALL	GO:0071723~lipopeptide binding	2	1.52672	0.0510279	ENSSSCG00000026592, ENSSSCG00000026583
GOTERM_MF_ALL	GO:0003676~nucleic acid binding	30	22.9008	0.0639568	ENSSSCG00000030578, ENSSSCG00000017360, ENSSSCG00000010538, ENSSSCG00000017160, ENSSSCG00000000902, ENSSSCG00000017161, ENSSSCG00000029773, ENSSSCG00000001539, ENSSSCG00000022049, ENSSSCG00000028315, ENSSSCG00000002936, ENSSSCG00000006261, ENSSSCG00000009327, ENSSSCG00000006038, ENSSSCG00000002935, ENSSSCG00000008682, ENSSSCG00000017355, ENSSSCG00000028840, ENSSSCG00000001544, ENSSSCG00000013776,…
GOTERM_MF_ALL	GO:0008289~lipid binding	7	5.34351	0.0866493	ENSSSCG00000026592, ENSSSCG00000026583, ENSSSCG00000009327, ENSSSCG00000011064, ENSSSCG00000017278, ENSSSCG00000009330, ENSSSCG00000001539
