# Supplementary material for: Integrated analysis of lncRNAs and mRNAs reveals key trans-target genes associated with ETEC-F4ac adhesion phenotype in porcine small intestine epithelial cells
Source: BMC Genomics. 2020 Nov 10;21:780. doi: 10.1186/s12864-020-07192-8 (PMC7653856; doi:10.1186/s12864-020-07192-8)
Supplement: Supplementary file 8 — Additional file 8. GO terms, biological processes, cellular components and molecular function of trans-target genes. [file 12864_2020_7192_MOESM8_ESM.xlsx]

## Sheet: Biological processes 
Additional file 8: Table S1: Biological processes of lncRNA TRANS-target genes
Category	Term	Count	%	PValue	Genes
GOTERM_BP_ALL	GO:0016043~cellular component organization	17	50	0.0015777	ENSSSCG00000022679, ENSSSCG00000012699, ENSSSCG00000009111, ENSSSCG00000002836, ENSSSCG00000005590, ENSSSCG00000014557, ENSSSCG00000006345, ENSSSCG00000004803, ENSSSCG00000002965, ENSSSCG00000008443, ENSSSCG00000017206, ENSSSCG00000009649, ENSSSCG00000009788, ENSSSCG00000020785, ENSSSCG00000003120, ENSSSCG00000000010, ENSSSCG00000011739
GOTERM_BP_ALL	GO:0071840~cellular component organization or biogenesis	17	50	0.00247555	ENSSSCG00000022679, ENSSSCG00000012699, ENSSSCG00000009111, ENSSSCG00000002836, ENSSSCG00000005590, ENSSSCG00000014557, ENSSSCG00000006345, ENSSSCG00000004803, ENSSSCG00000002965, ENSSSCG00000008443, ENSSSCG00000017206, ENSSSCG00000009649, ENSSSCG00000009788, ENSSSCG00000020785, ENSSSCG00000003120, ENSSSCG00000000010, ENSSSCG00000011739
GOTERM_BP_ALL	GO:0065008~regulation of biological quality	11	32.3529	0.00947835	ENSSSCG00000016017, ENSSSCG00000022679, ENSSSCG00000012699, ENSSSCG00000017206, ENSSSCG00000009649, ENSSSCG00000015273, ENSSSCG00000003120, ENSSSCG00000011739, ENSSSCG00000011361, ENSSSCG00000008443, ENSSSCG00000026140
GOTERM_BP_ALL	GO:0051656~establishment of organelle localization	4	11.7647	0.0104418	ENSSSCG00000009649, ENSSSCG00000003120, ENSSSCG00000011739, ENSSSCG00000002965
GOTERM_BP_ALL	GO:0007015~actin filament organization	4	11.7647	0.0114988	ENSSSCG00000009111, ENSSSCG00000017206, ENSSSCG00000004803, ENSSSCG00000002965
GOTERM_BP_ALL	GO:0051640~organelle localization	4	11.7647	0.0173001	ENSSSCG00000009649, ENSSSCG00000003120, ENSSSCG00000011739, ENSSSCG00000002965
GOTERM_BP_ALL	GO:0002192~IRES-dependent translational initiation	2	5.88235	0.0188493	ENSSSCG00000009788, ENSSSCG00000000274
GOTERM_BP_ALL	GO:0007010~cytoskeleton organization	6	17.6471	0.0191804	ENSSSCG00000009111, ENSSSCG00000017206, ENSSSCG00000009649, ENSSSCG00000020785, ENSSSCG00000004803, ENSSSCG00000002965
GOTERM_BP_ALL	GO:0009653~anatomical structure morphogenesis	9	26.4706	0.0198323	ENSSSCG00000022679, ENSSSCG00000017206, ENSSSCG00000002836, ENSSSCG00000014557, ENSSSCG00000009649, ENSSSCG00000004803, ENSSSCG00000011739, ENSSSCG00000002965, ENSSSCG00000008443
GOTERM_BP_ALL	GO:0048518~positive regulation of biological process	13	38.2353	0.0248208	ENSSSCG00000012699, ENSSSCG00000022679, ENSSSCG00000009111, ENSSSCG00000002836, ENSSSCG00000005590, ENSSSCG00000010254, ENSSSCG00000004803, ENSSSCG00000002965, ENSSSCG00000008443, ENSSSCG00000017206, ENSSSCG00000009649, ENSSSCG00000011739, ENSSSCG00000026140
GOTERM_BP_ALL	GO:0002190~cap-independent translational initiation	2	5.88235	0.0258291	ENSSSCG00000009788, ENSSSCG00000000274
GOTERM_BP_ALL	GO:0045109~intermediate filament organization	2	5.88235	0.0281451	ENSSSCG00000009649, ENSSSCG00000020785
GOTERM_BP_ALL	GO:0030198~extracellular matrix organization	3	8.82353	0.0282932	ENSSSCG00000014557, ENSSSCG00000006345, ENSSSCG00000000010
GOTERM_BP_ALL	GO:0043062~extracellular structure organization	3	8.82353	0.028766	ENSSSCG00000014557, ENSSSCG00000006345, ENSSSCG00000000010
GOTERM_BP_ALL	GO:0099536~synaptic signaling	4	11.7647	0.0295154	ENSSSCG00000010254, ENSSSCG00000003120, ENSSSCG00000017005, ENSSSCG00000026140
GOTERM_BP_ALL	GO:0098916~anterograde trans-synaptic signaling	4	11.7647	0.0295154	ENSSSCG00000010254, ENSSSCG00000003120, ENSSSCG00000017005, ENSSSCG00000026140
GOTERM_BP_ALL	GO:0007268~chemical synaptic transmission	4	11.7647	0.0295154	ENSSSCG00000010254, ENSSSCG00000003120, ENSSSCG00000017005, ENSSSCG00000026140
GOTERM_BP_ALL	GO:0099537~trans-synaptic signaling	4	11.7647	0.0295154	ENSSSCG00000010254, ENSSSCG00000003120, ENSSSCG00000017005, ENSSSCG00000026140
GOTERM_BP_ALL	GO:0051128~regulation of cellular component organization	8	23.5294	0.0311339	ENSSSCG00000022679, ENSSSCG00000012699, ENSSSCG00000009111, ENSSSCG00000017206, ENSSSCG00000009649, ENSSSCG00000005590, ENSSSCG00000003120, ENSSSCG00000002965
GOTERM_BP_ALL	GO:0002183~cytoplasmic translational initiation	2	5.88235	0.0327612	ENSSSCG00000009788, ENSSSCG00000000274
GOTERM_BP_ALL	GO:1902589~single-organism organelle organization	7	20.5882	0.0336576	ENSSSCG00000009111, ENSSSCG00000017206, ENSSSCG00000009649, ENSSSCG00000009788, ENSSSCG00000020785, ENSSSCG00000004803, ENSSSCG00000002965
GOTERM_BP_ALL	GO:0072358~cardiovascular system development	5	14.7059	0.0371078	ENSSSCG00000002836, ENSSSCG00000014557, ENSSSCG00000004803, ENSSSCG00000011739, ENSSSCG00000008443
GOTERM_BP_ALL	GO:0072359~circulatory system development	5	14.7059	0.0371078	ENSSSCG00000002836, ENSSSCG00000014557, ENSSSCG00000004803, ENSSSCG00000011739, ENSSSCG00000008443
GOTERM_BP_ALL	GO:0044763~single-organism cellular process	24	70.5882	0.0383512	ENSSSCG00000022679, ENSSSCG00000012699, ENSSSCG00000009111, ENSSSCG00000002836, ENSSSCG00000013936, ENSSSCG00000014557, ENSSSCG00000010254, ENSSSCG00000015273, ENSSSCG00000006345, ENSSSCG00000004803, ENSSSCG00000002965, ENSSSCG00000008443, ENSSSCG00000011361, ENSSSCG00000016017, ENSSSCG00000029077, ENSSSCG00000017206, ENSSSCG00000009649, ENSSSCG00000009788, ENSSSCG00000020785, ENSSSCG00000003120,…
GOTERM_BP_ALL	GO:0022607~cellular component assembly	8	23.5294	0.0391797	ENSSSCG00000009111, ENSSSCG00000017206, ENSSSCG00000009649, ENSSSCG00000009788, ENSSSCG00000003120, ENSSSCG00000004803, ENSSSCG00000011739, ENSSSCG00000002965
GOTERM_BP_ALL	GO:0030036~actin cytoskeleton organization	4	11.7647	0.0433539	ENSSSCG00000009111, ENSSSCG00000017206, ENSSSCG00000004803, ENSSSCG00000002965
GOTERM_BP_ALL	GO:0006996~organelle organization	10	29.4118	0.0528818	ENSSSCG00000009111, ENSSSCG00000017206, ENSSSCG00000009649, ENSSSCG00000005590, ENSSSCG00000009788, ENSSSCG00000020785, ENSSSCG00000004803, ENSSSCG00000011739, ENSSSCG00000002965, ENSSSCG00000008443
GOTERM_BP_ALL	GO:0048729~tissue morphogenesis	4	11.7647	0.0529126	ENSSSCG00000017206, ENSSSCG00000002836, ENSSSCG00000004803, ENSSSCG00000011739
GOTERM_BP_ALL	GO:0003008~system process	7	20.5882	0.0538525	ENSSSCG00000022679, ENSSSCG00000014557, ENSSSCG00000009649, ENSSSCG00000010254, ENSSSCG00000004803, ENSSSCG00000008443, ENSSSCG00000026140
GOTERM_BP_ALL	GO:0045104~intermediate filament cytoskeleton organization	2	5.88235	0.0555266	ENSSSCG00000009649, ENSSSCG00000020785
GOTERM_BP_ALL	GO:0051130~positive regulation of cellular component organization	5	14.7059	0.0575844	ENSSSCG00000009111, ENSSSCG00000017206, ENSSSCG00000009649, ENSSSCG00000005590, ENSSSCG00000002965
GOTERM_BP_ALL	GO:0045103~intermediate filament-based process	2	5.88235	0.0577746	ENSSSCG00000009649, ENSSSCG00000020785
GOTERM_BP_ALL	GO:0030029~actin filament-based process	4	11.7647	0.0618611	ENSSSCG00000009111, ENSSSCG00000017206, ENSSSCG00000004803, ENSSSCG00000002965
GOTERM_BP_ALL	GO:0050801~ion homeostasis	4	11.7647	0.0622487	ENSSSCG00000012699, ENSSSCG00000015273, ENSSSCG00000011361, ENSSSCG00000008443
GOTERM_BP_ALL	GO:0006979~response to oxidative stress	3	8.82353	0.065635	ENSSSCG00000026004, ENSSSCG00000011739, ENSSSCG00000008443
GOTERM_BP_ALL	GO:0044085~cellular component biogenesis	8	23.5294	0.0673584	ENSSSCG00000009111, ENSSSCG00000017206, ENSSSCG00000009649, ENSSSCG00000009788, ENSSSCG00000003120, ENSSSCG00000004803, ENSSSCG00000011739, ENSSSCG00000002965
GOTERM_BP_ALL	GO:0007267~cell-cell signaling	5	14.7059	0.0752595	ENSSSCG00000002836, ENSSSCG00000010254, ENSSSCG00000003120, ENSSSCG00000017005, ENSSSCG00000026140
GOTERM_BP_ALL	GO:0048584~positive regulation of response to stimulus	6	17.6471	0.0926789	ENSSSCG00000022679, ENSSSCG00000017206, ENSSSCG00000002836, ENSSSCG00000011739, ENSSSCG00000002965, ENSSSCG00000026140
GOTERM_BP_ALL	GO:0001701~in utero embryonic development	3	8.82353	0.0984029	ENSSSCG00000017206, ENSSSCG00000014557, ENSSSCG00000008443

## Sheet: Cellular components
Additional file 8: Table S2: Cellular components of lncRNA TRANS-target genes
Category	Term	Count	%	PValue	Genes
GOTERM_CC_ALL	GO:0031674~I band	4	11.7647	0.000263857	ENSSSCG00000009111, ENSSSCG00000020785, ENSSSCG00000004803, ENSSSCG00000002965
GOTERM_CC_ALL	GO:0005912~adherens junction	6	17.6471	0.000400181	ENSSSCG00000012699, ENSSSCG00000009111, ENSSSCG00000020785, ENSSSCG00000000274, ENSSSCG00000004803, ENSSSCG00000002965
GOTERM_CC_ALL	GO:0070161~anchoring junction	6	17.6471	0.000486586	ENSSSCG00000012699, ENSSSCG00000009111, ENSSSCG00000020785, ENSSSCG00000000274, ENSSSCG00000004803, ENSSSCG00000002965
GOTERM_CC_ALL	GO:0005576~extracellular region	15	44.1176	0.000908471	ENSSSCG00000022679, ENSSSCG00000005590, ENSSSCG00000000274, ENSSSCG00000006345, ENSSSCG00000004803, ENSSSCG00000002965, ENSSSCG00000012294, ENSSSCG00000005498, ENSSSCG00000017206, ENSSSCG00000009385, ENSSSCG00000020785, ENSSSCG00000010728, ENSSSCG00000003120, ENSSSCG00000000010, ENSSSCG00000011739
GOTERM_CC_ALL	GO:0044421~extracellular region part	14	41.1765	0.0010192	ENSSSCG00000022679, ENSSSCG00000005590, ENSSSCG00000000274, ENSSSCG00000006345, ENSSSCG00000004803, ENSSSCG00000002965, ENSSSCG00000012294, ENSSSCG00000017206, ENSSSCG00000009385, ENSSSCG00000020785, ENSSSCG00000010728, ENSSSCG00000003120, ENSSSCG00000000010, ENSSSCG00000011739
GOTERM_CC_ALL	GO:0030017~sarcomere	4	11.7647	0.00107044	ENSSSCG00000009111, ENSSSCG00000020785, ENSSSCG00000004803, ENSSSCG00000002965
GOTERM_CC_ALL	GO:0044449~contractile fiber part	4	11.7647	0.00138037	ENSSSCG00000009111, ENSSSCG00000020785, ENSSSCG00000004803, ENSSSCG00000002965
GOTERM_CC_ALL	GO:0030054~cell junction	7	20.5882	0.0014446	ENSSSCG00000012699, ENSSSCG00000009111, ENSSSCG00000017206, ENSSSCG00000020785, ENSSSCG00000000274, ENSSSCG00000004803, ENSSSCG00000002965
GOTERM_CC_ALL	GO:0030016~myofibril	4	11.7647	0.00174163	ENSSSCG00000009111, ENSSSCG00000020785, ENSSSCG00000004803, ENSSSCG00000002965
GOTERM_CC_ALL	GO:0005925~focal adhesion	5	14.7059	0.00197158	ENSSSCG00000012699, ENSSSCG00000009111, ENSSSCG00000000274, ENSSSCG00000004803, ENSSSCG00000002965
GOTERM_CC_ALL	GO:0043292~contractile fiber	4	11.7647	0.00204802	ENSSSCG00000009111, ENSSSCG00000020785, ENSSSCG00000004803, ENSSSCG00000002965
GOTERM_CC_ALL	GO:0005924~cell-substrate adherens junction	5	14.7059	0.00206618	ENSSSCG00000012699, ENSSSCG00000009111, ENSSSCG00000000274, ENSSSCG00000004803, ENSSSCG00000002965
GOTERM_CC_ALL	GO:0030055~cell-substrate junction	5	14.7059	0.0020984	ENSSSCG00000012699, ENSSSCG00000009111, ENSSSCG00000000274, ENSSSCG00000004803, ENSSSCG00000002965
GOTERM_CC_ALL	GO:0030018~Z disc	3	8.82353	0.00534993	ENSSSCG00000009111, ENSSSCG00000020785, ENSSSCG00000002965
GOTERM_CC_ALL	GO:0070062~extracellular exosome	10	29.4118	0.00845904	ENSSSCG00000022679, ENSSSCG00000017206, ENSSSCG00000005590, ENSSSCG00000020785, ENSSSCG00000000274, ENSSSCG00000003120, ENSSSCG00000004803, ENSSSCG00000011739, ENSSSCG00000002965, ENSSSCG00000012294
GOTERM_CC_ALL	GO:1903561~extracellular vesicle	10	29.4118	0.00891613	ENSSSCG00000022679, ENSSSCG00000017206, ENSSSCG00000005590, ENSSSCG00000020785, ENSSSCG00000000274, ENSSSCG00000003120, ENSSSCG00000004803, ENSSSCG00000011739, ENSSSCG00000002965, ENSSSCG00000012294
GOTERM_CC_ALL	GO:0043230~extracellular organelle	10	29.4118	0.00895207	ENSSSCG00000022679, ENSSSCG00000017206, ENSSSCG00000005590, ENSSSCG00000020785, ENSSSCG00000000274, ENSSSCG00000003120, ENSSSCG00000004803, ENSSSCG00000011739, ENSSSCG00000002965, ENSSSCG00000012294
GOTERM_CC_ALL	GO:0031012~extracellular matrix	4	11.7647	0.0229774	ENSSSCG00000022679, ENSSSCG00000010728, ENSSSCG00000006345, ENSSSCG00000000010
GOTERM_CC_ALL	GO:0099513~polymeric cytoskeletal fiber	4	11.7647	0.0270216	ENSSSCG00000029077, ENSSSCG00000009649, ENSSSCG00000020785, ENSSSCG00000004803
GOTERM_CC_ALL	GO:0099512~supramolecular fiber	4	11.7647	0.0270216	ENSSSCG00000029077, ENSSSCG00000009649, ENSSSCG00000020785, ENSSSCG00000004803
GOTERM_CC_ALL	GO:0031988~membrane-bounded vesicle	10	29.4118	0.0275434	ENSSSCG00000022679, ENSSSCG00000017206, ENSSSCG00000005590, ENSSSCG00000020785, ENSSSCG00000000274, ENSSSCG00000003120, ENSSSCG00000004803, ENSSSCG00000011739, ENSSSCG00000002965, ENSSSCG00000012294
GOTERM_CC_ALL	GO:0031982~vesicle	10	29.4118	0.0339191	ENSSSCG00000022679, ENSSSCG00000017206, ENSSSCG00000005590, ENSSSCG00000020785, ENSSSCG00000000274, ENSSSCG00000003120, ENSSSCG00000004803, ENSSSCG00000011739, ENSSSCG00000002965, ENSSSCG00000012294
GOTERM_CC_ALL	GO:0042641~actomyosin	2	5.88235	0.0700638	ENSSSCG00000004803, ENSSSCG00000002965
GOTERM_CC_ALL	GO:0005578~proteinaceous extracellular matrix	3	8.82353	0.071068	ENSSSCG00000022679, ENSSSCG00000006345, ENSSSCG00000000010
GOTERM_CC_ALL	GO:0005856~cytoskeleton	6	17.6471	0.0835903	ENSSSCG00000029077, ENSSSCG00000009111, ENSSSCG00000009649, ENSSSCG00000020785, ENSSSCG00000004803, ENSSSCG00000002965
GOTERM_CC_ALL	GO:0005737~cytoplasm	19	55.8824	0.0841397	ENSSSCG00000012699, ENSSSCG00000009111, ENSSSCG00000002836, ENSSSCG00000013936, ENSSSCG00000005590, ENSSSCG00000014557, ENSSSCG00000000274, ENSSSCG00000004803, ENSSSCG00000002965, ENSSSCG00000008443, ENSSSCG00000016017, ENSSSCG00000029077, ENSSSCG00000017206, ENSSSCG00000009649, ENSSSCG00000020785, ENSSSCG00000026004, ENSSSCG00000003120, ENSSSCG00000011739, ENSSSCG00000026140

## Sheet: Molecular functions
Additional file 8: Table S3: Molecular functions of lncRNA TRANS-target genes
Category	Term	Count	%	PValue	Genes
GOTERM_MF_ALL	GO:0016671~oxidoreductase activity, acting on a sulfur group of donors, disulfide as acceptor	2	5.88235	0.0275401	ENSSSCG00000016017, ENSSSCG00000026004
GOTERM_MF_ALL	GO:0016667~oxidoreductase activity, acting on a sulfur group of donors	2	5.88235	0.092073	ENSSSCG00000016017, ENSSSCG00000026004
