# Supplementary material for: Integrated analysis of lncRNAs and mRNAs reveals key trans-target genes associated with ETEC-F4ac adhesion phenotype in porcine small intestine epithelial cells
Source: BMC Genomics. 2020 Nov 10;21:780. doi: 10.1186/s12864-020-07192-8 (PMC7653856; doi:10.1186/s12864-020-07192-8)
Supplement: Supplementary file 9 — Additional file 9. KEGG of cis-target genes. [file 12864_2020_7192_MOESM9_ESM.xlsx]

## Sheet: CIS KEGG Table 
Additional file 9: Table S1: KEGG of CIS target genes
ID	Gene Name	Species	KEGG_PATHWAY
ENSSSCG00000013784	DnaJ heat shock protein family (Hsp40) member B1(DNAJB1)	Sus scrofa	ssc04141:Protein processing in endoplasmic reticulum,ssc05164:Influenza A,
ENSSSCG00000001231	MHC class I antigen 1(SLA-1)	Sus scrofa	ssc04144:Endocytosis,ssc04145:Phagosome,ssc04514:Cell adhesion molecules (CAMs),ssc04612:Antigen processing and presentation,ssc04940:Type I diabetes mellitus,ssc05166:HTLV-I infection,ssc05168:Herpes simplex infection,ssc05169:Epstein-Barr virus infection,ssc05203:Viral carcinogenesis,ssc05320:Autoimmune thyroid disease,ssc05330:Allograft rejection,ssc05332:Graft-versus-host disease,ssc05416:Vir…
ENSSSCG00000008683	N-acetyltransferase 8 like(NAT8L)	Sus scrofa	ssc00250:Alanine, aspartate and glutamate metabolism,ssc01100:Metabolic pathways,
ENSSSCG00000000905	NADH:ubiquinone oxidoreductase subunit A12(NDUFA12)	Sus scrofa	ssc00190:Oxidative phosphorylation,ssc01100:Metabolic pathways,ssc04932:Non-alcoholic fatty liver disease (NAFLD),ssc05010:Alzheimer's disease,ssc05012:Parkinson's disease,ssc05016:Huntington's disease,
ENSSSCG00000013778	NADH:ubiquinone oxidoreductase subunit B7(NDUFB7)	Sus scrofa	ssc00190:Oxidative phosphorylation,ssc01100:Metabolic pathways,ssc04932:Non-alcoholic fatty liver disease (NAFLD),ssc05010:Alzheimer's disease,ssc05012:Parkinson's disease,ssc05016:Huntington's disease,
ENSSSCG00000001544	TEA domain transcription factor 3(TEAD3)	Sus scrofa	ssc04390:Hippo signaling pathway,
ENSSSCG00000008682	Wolf-Hirschhorn syndrome candidate 1(WHSC1)	Sus scrofa	ssc00310:Lysine degradation,ssc05202:Transcriptional misregulation in cancer,
ENSSSCG00000014240	casein kinase 1 gamma 3(CSNK1G3)	Sus scrofa	ssc04340:Hedgehog signaling pathway,
ENSSSCG00000015455	cullin 1(CUL1)	Sus scrofa	ssc04110:Cell cycle,ssc04114:Oocyte meiosis,ssc04120:Ubiquitin mediated proteolysis,ssc04141:Protein processing in endoplasmic reticulum,ssc04310:Wnt signaling pathway,ssc04350:TGF-beta signaling pathway,ssc04710:Circadian rhythm,ssc05168:Herpes simplex infection,
ENSSSCG00000010541	cytochrome c oxidase assembly protein COX15 homolog(LOC100156375)	Sus scrofa	ssc00190:Oxidative phosphorylation,ssc00860:Porphyrin and chlorophyll metabolism,ssc01100:Metabolic pathways,
ENSSSCG00000028840	enhancer of zeste 2 polycomb repressive complex 2 subunit(EZH2)	Sus scrofa	ssc05206:MicroRNAs in cancer,
ENSSSCG00000007019	glycerol-3-phosphate acyltransferase 4(GPAT4)	Sus scrofa	ssc00561:Glycerolipid metabolism,ssc00564:Glycerophospholipid metabolism,ssc01100:Metabolic pathways,
ENSSSCG00000004433	heparan sulfate-glucosamine 3-sulfotransferase 5(HS3ST5)	Sus scrofa	ssc00534:Glycosaminoglycan biosynthesis - heparan sulfate / heparin,
ENSSSCG00000015403	hepatocyte growth factor(HGF)	Sus scrofa	ssc04014:Ras signaling pathway,ssc04015:Rap1 signaling pathway,ssc04151:PI3K-Akt signaling pathway,ssc04510:Focal adhesion,ssc05144:Malaria,ssc05200:Pathways in cancer,ssc05205:Proteoglycans in cancer,ssc05211:Renal cell carcinoma,ssc05218:Melanoma,
ENSSSCG00000009327	high mobility group box 1(HMGB1)	Sus scrofa	ssc03410:Base excision repair,
ENSSSCG00000023360	histone H2A type 1-F-like(LOC100154508)	Sus scrofa	ssc05034:Alcoholism,ssc05322:Systemic lupus erythematosus,
ENSSSCG00000020991	histone H2A type 1-H(LOC100157763)	Sus scrofa	ssc05034:Alcoholism,ssc05322:Systemic lupus erythematosus,
ENSSSCG00000030071	histone H2A type 1-like(LOC100154071)	Sus scrofa	ssc05034:Alcoholism,ssc05322:Systemic lupus erythematosus,
ENSSSCG00000026668	histone H2B type 1(LOC100156932)	Sus scrofa	ssc05034:Alcoholism,ssc05203:Viral carcinogenesis,ssc05322:Systemic lupus erythematosus,
ENSSSCG00000026930	histone H2B type 1-N(LOC100621915)	Sus scrofa	ssc05034:Alcoholism,ssc05203:Viral carcinogenesis,ssc05322:Systemic lupus erythematosus,
ENSSSCG00000022049	histone H4(LOC100158117)	Sus scrofa	ssc05034:Alcoholism,ssc05203:Viral carcinogenesis,ssc05322:Systemic lupus erythematosus,
ENSSSCG00000024918	histone cluster 1, H3e(HIST1H3E)	Sus scrofa	ssc05034:Alcoholism,ssc05202:Transcriptional misregulation in cancer,ssc05322:Systemic lupus erythematosus,
ENSSSCG00000004432	histone deacetylase 2(HDAC2)	Sus scrofa	ssc04110:Cell cycle,ssc04330:Notch signaling pathway,ssc04919:Thyroid hormone signaling pathway,ssc05016:Huntington's disease,ssc05034:Alcoholism,ssc05169:Epstein-Barr virus infection,ssc05200:Pathways in cancer,ssc05202:Transcriptional misregulation in cancer,ssc05203:Viral carcinogenesis,ssc05220:Chronic myeloid leukemia,
ENSSSCG00000017357	integrin subunit alpha 2b(ITGA2B)	Sus scrofa	ssc04015:Rap1 signaling pathway,ssc04151:PI3K-Akt signaling pathway,ssc04510:Focal adhesion,ssc04512:ECM-receptor interaction,ssc04611:Platelet activation,ssc04640:Hematopoietic cell lineage,ssc04810:Regulation of actin cytoskeleton,ssc05200:Pathways in cancer,ssc05222:Small cell lung cancer,ssc05410:Hypertrophic cardiomyopathy (HCM),ssc05412:Arrhythmogenic right ventricular cardiomyopathy (ARVC)…
ENSSSCG00000006260	lysophospholipase I(LYPLA1)	Sus scrofa	ssc00564:Glycerophospholipid metabolism,ssc05231:Choline metabolism in cancer,
ENSSSCG00000030578	mitochondrial ribosomal protein L15(MRPL15)	Sus scrofa	ssc03010:Ribosome,
ENSSSCG00000022399	olfactory receptor 2W1(LOC100525053)	Sus scrofa	ssc04740:Olfactory transduction,
ENSSSCG00000001220	olfactory receptor 2W1-like(LOC100523800)	Sus scrofa	ssc04740:Olfactory transduction,
ENSSSCG00000027188	olfactory receptor 4K1-like(LOC100157512)	Sus scrofa	ssc04740:Olfactory transduction,
ENSSSCG00000027132	olfactory receptor 4K15-like(LOC100153468)	Sus scrofa	ssc04740:Olfactory transduction,
ENSSSCG00000029164	olfactory receptor 4K3-like(LOC100151889)	Sus scrofa	ssc04740:Olfactory transduction,
ENSSSCG00000001539	peroxisome proliferator activated receptor delta(PPARD)	Sus scrofa	ssc03320:PPAR signaling pathway,ssc04310:Wnt signaling pathway,ssc05200:Pathways in cancer,ssc05221:Acute myeloid leukemia,
ENSSSCG00000017277	platelet and endothelial cell adhesion molecule 1(PECAM1)	Sus scrofa	ssc04514:Cell adhesion molecules (CAMs),ssc04670:Leukocyte transendothelial migration,ssc05144:Malaria,
ENSSSCG00000015124	poliovirus receptor-related 1 (herpesvirus entry mediator C)(NECTIN1)	Sus scrofa	ssc04514:Cell adhesion molecules (CAMs),ssc04520:Adherens junction,ssc05168:Herpes simplex infection,
ENSSSCG00000013782	prostaglandin E receptor 1(PTGER1)	Sus scrofa	ssc04020:Calcium signaling pathway,ssc04080:Neuroactive ligand-receptor interaction,ssc05200:Pathways in cancer,
ENSSSCG00000006830	proteasome subunit alpha 5(PSMA5)	Sus scrofa	ssc03050:Proteasome,
ENSSSCG00000001543	ribosomal protein L10a(RPL10A)	Sus scrofa	ssc03010:Ribosome,
ENSSSCG00000005021	salvador family WW domain containing protein 1(SAV1)	Sus scrofa	ssc04390:Hippo signaling pathway,
ENSSSCG00000015399	semaphorin 3E(SEMA3E)	Sus scrofa	ssc04360:Axon guidance,
ENSSSCG00000006835	seryl-tRNA synthetase(SARS)	Sus scrofa	ssc00970:Aminoacyl-tRNA biosynthesis,
ENSSSCG00000017358	solute carrier family 4 member 1 (Diego blood group)(SLC4A1)	Sus scrofa	ssc04966:Collecting duct acid secretion,
ENSSSCG00000002315	solute carrier family 8 member A3(SLC8A3)	Sus scrofa	ssc04020:Calcium signaling pathway,ssc04022:cGMP-PKG signaling pathway,ssc04974:Protein digestion and absorption,
ENSSSCG00000010554	stearoyl-CoA desaturase(SCD)	Sus scrofa	ssc01040:Biosynthesis of unsaturated fatty acids,ssc01212:Fatty acid metabolism,ssc03320:PPAR signaling pathway,ssc04152:AMPK signaling pathway,
ENSSSCG00000015539	syntaxin 6(STX6)	Sus scrofa	ssc04130:SNARE interactions in vesicular transport,
ENSSSCG00000014117	thrombospondin-4(LOC100513005)	Sus scrofa	ssc04145:Phagosome,ssc04151:PI3K-Akt signaling pathway,ssc04510:Focal adhesion,ssc04512:ECM-receptor interaction,ssc05144:Malaria,
ENSSSCG00000026583	toll like receptor 1(TLR1)	Sus scrofa	ssc04620:Toll-like receptor signaling pathway,ssc05152:Tuberculosis,
ENSSSCG00000026592	toll like receptor 6(TLR6)	Sus scrofa	ssc04145:Phagosome,ssc04620:Toll-like receptor signaling pathway,ssc05142:Chagas disease (American trypanosomiasis),ssc05152:Tuberculosis,
ENSSSCG00000008677	transforming acidic coiled-coil containing protein 3(TACC3)	Sus scrofa	ssc03013:RNA transport,
ENSSSCG00000006038	zinc finger protein, FOG family member 2(ZFPM2)	Sus scrofa	ssc05206:MicroRNAs in cancer,

## Sheet:  CIS KEGG Chart
Additional file 9: Table S2: KEGG pathways of lncRNA CIS-target genes
Category	Term	Count	%	PValue	Genes
KEGG_PATHWAY	ssc05034:Alcoholism	8	6.10687	4.08422e-05	ENSSSCG00000023360, ENSSSCG00000024918, ENSSSCG00000026930, ENSSSCG00000020991, ENSSSCG00000026668, ENSSSCG00000030071, ENSSSCG00000004432, ENSSSCG00000022049
KEGG_PATHWAY	ssc05322:Systemic lupus erythematosus	7	5.34351	4.6451e-05	ENSSSCG00000023360, ENSSSCG00000024918, ENSSSCG00000026930, ENSSSCG00000020991, ENSSSCG00000026668, ENSSSCG00000030071, ENSSSCG00000022049
KEGG_PATHWAY	ssc05203:Viral carcinogenesis	5	3.81679	0.0378631	ENSSSCG00000026930, ENSSSCG00000026668, ENSSSCG00000004432, ENSSSCG00000022049, ENSSSCG00000001231
KEGG_PATHWAY	ssc05144:Malaria	3	2.29008	0.0491288	ENSSSCG00000014117, ENSSSCG00000015403, ENSSSCG00000017277
