# Supplementary material for: Integrated analysis of lncRNAs and mRNAs reveals key trans-target genes associated with ETEC-F4ac adhesion phenotype in porcine small intestine epithelial cells
Source: BMC Genomics. 2020 Nov 10;21:780. doi: 10.1186/s12864-020-07192-8 (PMC7653856; doi:10.1186/s12864-020-07192-8)
Supplement: Supplementary file 10 — Additional file 10. KEGG of trans-target genes. [file 12864_2020_7192_MOESM10_ESM.xlsx]

## Sheet: TRANS KEGG Table
Additional file 10: Table S1: KEGG pathways of lncRNA TRANS-target genes
ID	Gene Name	Species	KEGG_PATHWAY
ENSSSCG00000016017	DnaJ heat shock protein family (Hsp40) member C10(DNAJC10)	Sus scrofa	ssc04141:Protein processing in endoplasmic reticulum,
ENSSSCG00000013936	NADH:ubiquinone oxidoreductase subunit A13(NDUFA13)	Sus scrofa	ssc00190:Oxidative phosphorylation,ssc01100:Metabolic pathways,ssc04932:Non-alcoholic fatty liver disease (NAFLD),ssc05010:Alzheimer's disease,ssc05012:Parkinson's disease,ssc05016:Huntington's disease,
ENSSSCG00000003120	NSF attachment protein alpha(NAPA)	Sus scrofa	ssc04721:Synaptic vesicle cycle,
ENSSSCG00000004803	actin, alpha, cardiac muscle 1(ACTC1)	Sus scrofa	ssc04260:Cardiac muscle contraction,ssc04261:Adrenergic signaling in cardiomyocytes,ssc05410:Hypertrophic cardiomyopathy (HCM),ssc05414:Dilated cardiomyopathy,
ENSSSCG00000002965	actinin alpha 4(ACTN4)	Sus scrofa	ssc04510:Focal adhesion,ssc04520:Adherens junction,ssc04530:Tight junction,ssc04670:Leukocyte transendothelial migration,ssc04810:Regulation of actin cytoskeleton,ssc05146:Amoebiasis,ssc05203:Viral carcinogenesis,ssc05322:Systemic lupus erythematosus,
ENSSSCG00000020785	desmin(DES)	Sus scrofa	ssc05410:Hypertrophic cardiomyopathy (HCM),ssc05412:Arrhythmogenic right ventricular cardiomyopathy (ARVC),ssc05414:Dilated cardiomyopathy,
ENSSSCG00000008443	endothelial PAS domain protein 1(EPAS1)	Sus scrofa	ssc05200:Pathways in cancer,ssc05211:Renal cell carcinoma,
ENSSSCG00000017206	growth factor receptor bound protein 2(GRB2)	Sus scrofa	ssc04010:MAPK s+D9:CQ9ng pathway,ssc04012:ErbB signaling pathway,ssc04014:Ras signaling pathway,ssc04062:Chemokine signaling pathway,ssc04068:FoxO signaling pathway,ssc04151:PI3K-Akt signaling pathway,ssc04320:Dorso-ventral axis formation,ssc04380:Osteoclast differentiation,ssc04510:Focal adhesion,ssc04540:Gap junction,ssc04550:Signaling pathways regulating pluripotency of stem cells,ssc04630:Jak…
ENSSSCG00000009649	neurofilament, light polypeptide(NEFL)	Sus scrofa	ssc05014:Amyotrophic lateral sclerosis (ALS),
ENSSSCG00000017005	potassium calcium-activated channel subfamily M regulatory beta subunit 1(KCNMB1)	Sus scrofa	ssc04022:cGMP-PKG signaling pathway,ssc04270:Vascular smooth muscle contraction,ssc04911:Insulin secretion,
ENSSSCG00000005590	proteasome subunit beta 7(PSMB7)	Sus scrofa	ssc03050:Proteasome,
ENSSSCG00000011361	solute carrier family 26 member 6(SLC26A6)	Sus scrofa	ssc04978:Mineral absorption,
ENSSSCG00000010254	tachykinin receptor 2(TACR2)	Sus scrofa	ssc04020:Calcium signaling pathway,ssc04080:Neuroactive ligand-receptor interaction,
ENSSSCG00000029077	tubulin alpha chain-like 3(LOC100517730)	Sus scrofa	ssc04145:Phagosome,ssc04540:Gap junction,

## Sheet: TRANS KEGG Char
Additional file 10: Table S2: KEGG pathways of lncRNA Trans-target genes
Category	Term	Count	%	PValue	Genes	List Total	Pop Hits	Pop Total	Fold Enrichment	Bonferroni	Benjamini	FDR
KEGG_PATHWAY	ssc05414:Dilated cardiomyopathy	3	7.5	0.0168278	ENSSSCG00000020785, ENSSSCG00000004803, ENSSSCG00000007520	18	83	7001	14.0582	0.786551	0.786551	16.8909
KEGG_PATHWAY	ssc05146:Amoebiasis	3	7.5	0.0257073	ENSSSCG00000020703, ENSSSCG00000007520, ENSSSCG00000002965	18	104	7001	11.2196	0.906516	0.694248	24.7176
KEGG_PATHWAY	ssc04261:Adrenergic signaling in cardiomyocytes	3	7.5	0.03879	ENSSSCG00000028069, ENSSSCG00000004803, ENSSSCG00000007520	18	130	7001	8.97564	0.972681	0.698823	35.034
KEGG_PATHWAY	ssc04020:Calcium signaling pathway	3	7.5	0.0680989	ENSSSCG00000010254, ENSSSCG00000028069, ENSSSCG00000007520	18	178	7001	6.55524	0.998368	0.799015	53.6476
KEGG_PATHWAY	ssc05203:Viral carcinogenesis	3	7.5	0.0735423	ENSSSCG00000017206, ENSSSCG00000020703, ENSSSCG00000002965	18	186	7001	6.2733	0.999043	0.750985	56.5154
KEGG_PATHWAY	ssc04510:Focal adhesion	3	7.5	0.078421	ENSSSCG00000017206, ENSSSCG00000020703, ENSSSCG00000002965	18	193	7001	6.04577	0.999408	0.710214	58.9477
